# Supplementary material for: Yin Yang 1 sustains biosynthetic demands during brain development in a stage-specific manner
Source: Nat Commun. 2019 May 16;10:2192. doi: 10.1038/s41467-019-09823-5 (PMC6522535; doi:10.1038/s41467-019-09823-5)
Supplement: Supplementary file 5 — Supplementary Data 1 [file 41467_2019_9823_MOESM5_ESM.xls]

## Sheet: ClueGO Results
Node Nr in GO network	GOTerm	GOID	Ontology Source	Term PValue Corrected with Bonferroni step down	Group PValue	Group PValue Corrected with Bonferroni step down	GOGroups	% Associated Genes	Nr. Genes	Associated Genes Found
1	macromolecule modification	GO:0043412	GO_BiologicalProcess-GOA_06.11.2016_23h27	0.047	1.1e-44	3.2e-43	Group28	9.6376	367	[Aatk, Acer2, Adam8, Adat3, Agtr1a, Aipl1, Airn, Akap8l, Akap9, Akt1s1, Alg8, Alkbh1, Anapc7, Apip, App, Araf, Arid4a, Arl6ip5, Art4, Asl, Asphd2, Atg14, Atg4b, Atg4d, Atxn3, B4galt3, Bach2, Baz2a, Bccip, Bmp1, Braf, Brca2, Brcc3, Brd2, Btbd1, Btbd2, Btbd6, Btn2a2, Btrc, C1galt1c1, C330021F23Rik, Cand2, Cbs, Cbx4, Ccnd1, Ccnd2, Ccnk, Ccnl1, Cd109, Cd24a, Cdc14a, Cdc42bpa, Cdk18, Cdkl3, Cdkn1b, Ch…
2	macromolecule metabolic process	GO:0043170	GO_BiologicalProcess-GOA_06.11.2016_23h27	0.00021	1.1e-44	3.2e-43	Group28	9.11268	799	[0610010B08Rik, 1110008L16Rik, 2410018L13Rik, 2610008E11Rik, 2700046G09Rik, 2810021J22Rik, 2810417H13Rik, 3110062M04Rik, 4930503L19Rik, 4930522L14Rik, 6330408A02Rik, 9030624G23Rik, 9130019O22Rik, A430033K04Rik, Aamdc, Aatk, Abca2, Abcg4, Acadm, Acer2, Acrbp, Actn1, Actr5, Adam1a, Adam8, Adamts20, Adamts9, Adat1, Adat3, Aen, Agl, Ago4, Agtr1a, Aipl1, Airn, Akap8l, Akap9, Akt1s1, Alg8, Alkbh1, Alyr…
3	organic substance biosynthetic process	GO:1901576	GO_BiologicalProcess-GOA_06.11.2016_23h27	0.0032	1.1e-44	3.2e-43	Group28	9.42464	534	[0610010B08Rik, 2410018L13Rik, 2610008E11Rik, 2810021J22Rik, 2810417H13Rik, 4930503L19Rik, 4930522L14Rik, 9030624G23Rik, 9130019O22Rik, A430033K04Rik, Aamdc, Aasdh, Abca2, Abcg4, Acadm, Acer2, Actn1, Actr5, Adal, Adam8, Adcy1, Adcyap1r1, Agl, Ago4, Agpat3, Agtr1a, Akap5, Akap8l, Akap9, Aldoa, Alg8, Ank1, Anp32a, Apip, App, Aprt, Arid4a, Art4, Asl, Atad2b, Atf4, Atg4b, Atg4d, Atic, Atmin, Atp5a1, …
4	cellular biosynthetic process	GO:0044249	GO_BiologicalProcess-GOA_06.11.2016_23h27	0.0032	1.1e-44	3.2e-43	Group28	9.44345	526	[0610010B08Rik, 2410018L13Rik, 2610008E11Rik, 2810021J22Rik, 2810417H13Rik, 4930503L19Rik, 4930522L14Rik, 9030624G23Rik, 9130019O22Rik, A430033K04Rik, Aamdc, Aasdh, Abca2, Abcg4, Acadm, Acer2, Acp5, Actn1, Actr5, Adal, Adam8, Adcy1, Adcyap1r1, Agl, Ago4, Agpat3, Agtr1a, Akap5, Akap8l, Akap9, Aldoa, Alg8, Ank1, Anp32a, Apip, App, Aprt, Arid4a, Art4, Asl, Atad2b, Atf4, Atg4b, Atg4d, Atic, Atmin, At…
5	gene expression	GO:0010467	GO_BiologicalProcess-GOA_06.11.2016_23h27	0.015	1.1e-44	3.2e-43	Group28	9.42987	478	[0610010B08Rik, 1110008L16Rik, 2410018L13Rik, 2610008E11Rik, 2700046G09Rik, 2810021J22Rik, 4930503L19Rik, 4930522L14Rik, 9030624G23Rik, 9130019O22Rik, A430033K04Rik, Aamdc, Abca2, Abcg4, Actr5, Adam8, Adat1, Adat3, Ago4, Airn, Akap8l, Alkbh1, Alyref2, Angel2, Ank3, Anp32a, App, Arid4a, Arxes1, Arxes2, Atad2b, Atf4, Atg14, Atg4b, Atg4d, Atmin, Atraid, Atxn1, Atxn3, Bach2, Baz2a, Bbs4, Bcas3, Bdp1,…
6	nucleic acid binding	GO:0003676	GO_MolecularFunction-GOA_06.11.2016_23h27	0.015	1.1e-44	3.2e-43	Group28	9.69529	385	[0610010B08Rik, 2410018L13Rik, 2610008E11Rik, 2810021J22Rik, 4930522L14Rik, 9030624G23Rik, 9130019O22Rik, A430033K04Rik, AI837181, Actn1, Adat1, Aen, Ago4, Akap8l, Aldh6a1, Aldoa, Alyref2, Angel2, Ankle1, App, Arid4a, Atf4, Atmin, Atp5a1, Atxn1, Atxn3, Auh, BC025920, Bach2, Baz2a, Bccip, Bdp1, Bivm, Brca2, Cbx4, Cc2d1b, Cdk5rap2, Cenpt, Cenpx, Cers5, Chd2, Chd9, Chtf18, Cirbp, Cltc, Coro1a, Cpeb1…
7	cellular nitrogen compound metabolic process	GO:0034641	GO_BiologicalProcess-GOA_06.11.2016_23h27	9.7e-08	1.1e-44	3.2e-43	Group28	9.90574	599	[0610010B08Rik, 1110008L16Rik, 2410018L13Rik, 2610008E11Rik, 2810021J22Rik, 2810417H13Rik, 3110062M04Rik, 4930503L19Rik, 4930522L14Rik, 9030624G23Rik, 9130019O22Rik, A430033K04Rik, Aamdc, Aasdh, Abca2, Abcg4, Acadm, Acer2, Acp5, Actn1, Actr5, Adal, Adam8, Adat1, Adat3, Adcy1, Adcyap1r1, Aen, Ago4, Aipl1, Airn, Akap5, Akap8l, Akap9, Aldh6a1, Aldoa, Alkbh1, Alyref2, Ank1, Ankle1, Anp32a, Apip, App,…
8	organic cyclic compound metabolic process	GO:1901360	GO_BiologicalProcess-GOA_06.11.2016_23h27	0.00049	1.1e-44	3.2e-43	Group28	9.54138	543	[0610010B08Rik, 1110008L16Rik, 2410018L13Rik, 2610008E11Rik, 2810021J22Rik, 2810417H13Rik, 3110062M04Rik, 4930503L19Rik, 4930522L14Rik, 9030624G23Rik, 9130019O22Rik, A430033K04Rik, Aamdc, Abca2, Abcd4, Abcg4, Actn1, Actr5, Adal, Adam8, Adat1, Adat3, Adcy1, Adcyap1r1, Aen, Ago4, Agtr1a, Aipl1, Airn, Akap5, Akap8l, Akap9, Aldh6a1, Aldoa, Alkbh1, Alyref2, Ank1, Ankle1, Anp32a, Aoc2, Apip, App, Aprt,…
9	cellular aromatic compound metabolic process	GO:0006725	GO_BiologicalProcess-GOA_06.11.2016_23h27	0.0008	1.1e-44	3.2e-43	Group28	9.53846	527	[0610010B08Rik, 1110008L16Rik, 2410018L13Rik, 2610008E11Rik, 2810021J22Rik, 2810417H13Rik, 3110062M04Rik, 4930503L19Rik, 4930522L14Rik, 9030624G23Rik, 9130019O22Rik, A430033K04Rik, Aamdc, Abca2, Abcd4, Abcg4, Actn1, Actr5, Adal, Adam8, Adat1, Adat3, Adcy1, Adcyap1r1, Aen, Ago4, Agtr1a, Aipl1, Airn, Akap5, Akap8l, Akap9, Aldh6a1, Aldoa, Alkbh1, Alyref2, Ank1, Ankle1, Anp32a, Aoc2, Apip, App, Aprt,…
10	heterocycle metabolic process	GO:0046483	GO_BiologicalProcess-GOA_06.11.2016_23h27	0.00039	1.1e-44	3.2e-43	Group28	9.60059	524	[0610010B08Rik, 1110008L16Rik, 2410018L13Rik, 2610008E11Rik, 2810021J22Rik, 2810417H13Rik, 3110062M04Rik, 4930503L19Rik, 4930522L14Rik, 9030624G23Rik, 9130019O22Rik, A430033K04Rik, Aamdc, Abca2, Abcd4, Abcg4, Actn1, Actr5, Adal, Adam8, Adat1, Adat3, Adcy1, Adcyap1r1, Aen, Ago4, Aipl1, Airn, Akap5, Akap8l, Akap9, Aldh6a1, Aldoa, Alkbh1, Alyref2, Ank1, Ankle1, Anp32a, Apip, App, Aprt, Arid4a, Atad2…
11	nucleobase-containing compound metabolic process	GO:0006139	GO_BiologicalProcess-GOA_06.11.2016_23h27	0.00052	1.1e-44	3.2e-43	Group28	9.59851	514	[0610010B08Rik, 1110008L16Rik, 2410018L13Rik, 2610008E11Rik, 2810021J22Rik, 2810417H13Rik, 3110062M04Rik, 4930503L19Rik, 4930522L14Rik, 9030624G23Rik, 9130019O22Rik, A430033K04Rik, Aamdc, Abca2, Abcg4, Actn1, Actr5, Adal, Adam8, Adat1, Adat3, Adcy1, Adcyap1r1, Aen, Ago4, Aipl1, Airn, Akap5, Akap8l, Akap9, Aldh6a1, Aldoa, Alkbh1, Alyref2, Ankle1, Anp32a, Apip, App, Aprt, Arid4a, Atad2b, Atf4, Atic…
12	nucleic acid metabolic process	GO:0090304	GO_BiologicalProcess-GOA_06.11.2016_23h27	0.0064	1.1e-44	3.2e-43	Group28	9.54962	458	[0610010B08Rik, 1110008L16Rik, 2410018L13Rik, 2610008E11Rik, 2810021J22Rik, 2810417H13Rik, 3110062M04Rik, 4930503L19Rik, 4930522L14Rik, 9030624G23Rik, 9130019O22Rik, A430033K04Rik, Aamdc, Abca2, Abcg4, Actn1, Actr5, Adam8, Adat1, Adat3, Aen, Ago4, Akap8l, Alkbh1, Alyref2, Ankle1, Anp32a, App, Arid4a, Atad2b, Atf4, Atmin, Atxn1, Atxn3, Auh, Bach2, Baz2a, Bcas3, Bccip, Bdp1, Bex2, Bivm, Bmp1, Brca2…
13	cellular macromolecule metabolic process	GO:0044260	GO_BiologicalProcess-GOA_06.11.2016_23h27	2.4e-06	1.1e-44	3.2e-43	Group28	9.40043	751	[0610010B08Rik, 1110008L16Rik, 2410018L13Rik, 2610008E11Rik, 2810021J22Rik, 2810417H13Rik, 3110062M04Rik, 4930503L19Rik, 4930522L14Rik, 6330408A02Rik, 9030624G23Rik, 9130019O22Rik, A430033K04Rik, Aamdc, Aatk, Abca2, Abcg4, Acadm, Acer2, Acrbp, Actn1, Actr5, Adam8, Adat1, Adat3, Agl, Ago4, Agtr1a, Aipl1, Airn, Akap8l, Akap9, Akt1s1, Alg8, Alkbh1, Alyref2, Anapc7, Ankle1, Anp32a, Apip, App, Araf, A…
14	nucleus	GO:0005634	GO_CellularComponent-GOA_06.11.2016_23h27	8.1e-11	1.4e-57	4.1e-56	Group27	10.086	657	[2810417H13Rik, 3110043O21Rik, 3110062M04Rik, 4930503L19Rik, 6330408A02Rik, A430033K04Rik, Aagab, Acad11, Acadm, Aco2, Acrbp, Actr5, Adcy1, Aen, Agl, Ago4, Agpat3, Aipl1, Airn, Akap8l, Akirin1, Akt1s1, Aldh6a1, Aldoa, Alkbh1, Alyref2, Anapc7, Angel1, Angel2, Ank1, Ankle1, Ankrd37, Anp32a, Ap3b2, Ap3d1, App, Aprt, Arid4a, Asna1, Asrgl1, Atad2b, Atf4, Atg14, Atmin, Atp5a1, Atpaf2, Atraid, Atxn1, At…
14	nucleus	GO:0005634	GO_CellularComponent-GOA_06.11.2016_23h27	8.1e-11	1.1e-44	3.2e-43	Group28	10.086	657	[2810417H13Rik, 3110043O21Rik, 3110062M04Rik, 4930503L19Rik, 6330408A02Rik, A430033K04Rik, Aagab, Acad11, Acadm, Aco2, Acrbp, Actr5, Adcy1, Aen, Agl, Ago4, Agpat3, Aipl1, Airn, Akap8l, Akirin1, Akt1s1, Aldh6a1, Aldoa, Alkbh1, Alyref2, Anapc7, Angel1, Angel2, Ank1, Ankle1, Ankrd37, Anp32a, Ap3b2, Ap3d1, App, Aprt, Arid4a, Asna1, Asrgl1, Atad2b, Atf4, Atg14, Atmin, Atp5a1, Atpaf2, Atraid, Atxn1, At…
15	nucleoplasm	GO:0005654	GO_CellularComponent-GOA_06.11.2016_23h27	0.0001	1.4e-57	4.1e-56	Group27	10.9382	253	[3110043O21Rik, Aagab, Aen, Akap8l, Akirin1, Aldh6a1, Angel2, Ap3b2, Ap3d1, Aprt, Atpaf2, Atxn1, Baz2a, Bdp1, Brca2, Brcc3, Cables1, Cbx4, Cc2d1b, Ccdc181, Ccnd1, Ccnd2, Ccnk, Ccnl1, Cdc14a, Celsr1, Cenpo, Cenpv, Cenpx, Cep350, Cep57, Chd2, Chtf18, Cirbp, Cmtm8, Col4a3bp, Cops6, Cpeb1, Cpsf2, Cry2, Csnk1a1, Ctdsp1, Cuedc2, Cux1, Cyhr1, Dcps, Dhodh, Dmc1, Dmtf1, Dock1, Dpf2, Dtx3l, Dusp3, Dync1li1…
15	nucleoplasm	GO:0005654	GO_CellularComponent-GOA_06.11.2016_23h27	0.0001	1.1e-44	3.2e-43	Group28	10.9382	253	[3110043O21Rik, Aagab, Aen, Akap8l, Akirin1, Aldh6a1, Angel2, Ap3b2, Ap3d1, Aprt, Atpaf2, Atxn1, Baz2a, Bdp1, Brca2, Brcc3, Cables1, Cbx4, Cc2d1b, Ccdc181, Ccnd1, Ccnd2, Ccnk, Ccnl1, Cdc14a, Celsr1, Cenpo, Cenpv, Cenpx, Cep350, Cep57, Chd2, Chtf18, Cirbp, Cmtm8, Col4a3bp, Cops6, Cpeb1, Cpsf2, Cry2, Csnk1a1, Ctdsp1, Cuedc2, Cux1, Cyhr1, Dcps, Dhodh, Dmc1, Dmtf1, Dock1, Dpf2, Dtx3l, Dusp3, Dync1li1…
16	nuclear lumen	GO:0031981	GO_CellularComponent-GOA_06.11.2016_23h27	4e-06	1.4e-57	4.1e-56	Group27	10.7304	332	[3110043O21Rik, Aagab, Actr5, Aen, Airn, Akap8l, Akirin1, Aldh6a1, Aldoa, Alkbh1, Angel2, Anp32a, Ap3b2, Ap3d1, Aprt, Asna1, Atf4, Atpaf2, Atxn1, Baz2a, Bcas3, Bdp1, Brca2, Brcc3, Cables1, Cbx4, Cc2d1b, Ccdc181, Ccnd1, Ccnd2, Ccnk, Ccnl1, Cdc14a, Cecr2, Celsr1, Cenpo, Cenpv, Cenpx, Cep350, Cep57, Chd2, Chtf18, Cirbp, Cmtm8, Col4a3bp, Cops6, Cpeb1, Cpsf2, Cry2, Csnk1a1, Ctdsp1, Cuedc2, Cux1, Cyhr1…
16	nuclear lumen	GO:0031981	GO_CellularComponent-GOA_06.11.2016_23h27	4e-06	1.1e-44	3.2e-43	Group28	10.7304	332	[3110043O21Rik, Aagab, Actr5, Aen, Airn, Akap8l, Akirin1, Aldh6a1, Aldoa, Alkbh1, Angel2, Anp32a, Ap3b2, Ap3d1, Aprt, Asna1, Atf4, Atpaf2, Atxn1, Baz2a, Bcas3, Bdp1, Brca2, Brcc3, Cables1, Cbx4, Cc2d1b, Ccdc181, Ccnd1, Ccnd2, Ccnk, Ccnl1, Cdc14a, Cecr2, Celsr1, Cenpo, Cenpv, Cenpx, Cep350, Cep57, Chd2, Chtf18, Cirbp, Cmtm8, Col4a3bp, Cops6, Cpeb1, Cpsf2, Cry2, Csnk1a1, Ctdsp1, Cuedc2, Cux1, Cyhr1…
17	nuclear part	GO:0044428	GO_CellularComponent-GOA_06.11.2016_23h27	7.4e-08	1.4e-57	4.1e-56	Group27	10.7675	383	[3110043O21Rik, Aagab, Actr5, Aen, Agpat3, Airn, Akap8l, Akirin1, Aldh6a1, Aldoa, Alkbh1, Alyref2, Anapc7, Angel2, Ankle1, Anp32a, Ap3b2, Ap3d1, App, Aprt, Asna1, Atf4, Atp5a1, Atpaf2, Atraid, Atxn1, Atxn3, Baz2a, Bcas3, Bccip, Bdp1, Bnip1, Brca2, Brcc3, Cables1, Cbx4, Cc2d1b, Ccdc181, Ccnd1, Ccnd2, Ccnk, Ccnl1, Cdc14a, Cecr2, Celsr1, Cenpo, Cenpv, Cenpx, Cep350, Cep57, Cers5, Chd2, Chtf18, Cirbp…
17	nuclear part	GO:0044428	GO_CellularComponent-GOA_06.11.2016_23h27	7.4e-08	1.1e-44	3.2e-43	Group28	10.7675	383	[3110043O21Rik, Aagab, Actr5, Aen, Agpat3, Airn, Akap8l, Akirin1, Aldh6a1, Aldoa, Alkbh1, Alyref2, Anapc7, Angel2, Ankle1, Anp32a, Ap3b2, Ap3d1, App, Aprt, Asna1, Atf4, Atp5a1, Atpaf2, Atraid, Atxn1, Atxn3, Baz2a, Bcas3, Bccip, Bdp1, Bnip1, Brca2, Brcc3, Cables1, Cbx4, Cc2d1b, Ccdc181, Ccnd1, Ccnd2, Ccnk, Ccnl1, Cdc14a, Cecr2, Celsr1, Cenpo, Cenpv, Cenpx, Cep350, Cep57, Cers5, Chd2, Chtf18, Cirbp…
18	organelle lumen	GO:0043233	GO_CellularComponent-GOA_06.11.2016_23h27	6e-13	1.4e-57	4.1e-56	Group27	11.4589	410	[1110008L16Rik, 3110043O21Rik, Aagab, Acadm, Acadsb, Acot2, Actr5, Aen, Agtr1a, Airn, Akap8l, Akirin1, Aldh6a1, Aldoa, Alkbh1, Alkbh7, Angel2, Anp32a, Ap3b2, Ap3d1, App, Aprt, Asna1, Atf4, Atg4d, Atpaf2, Atxn1, Atxn3, Baz2a, Bcas3, Bckdha, Bckdhb, Bdp1, Brca2, Brcc3, Cables1, Cbx4, Cc2d1b, Ccdc181, Ccnd1, Ccnd2, Ccnk, Ccnl1, Cdc14a, Cecr2, Celsr1, Cenpo, Cenpv, Cenpx, Cep350, Cep57, Chd2, Chtf18,…
18	organelle lumen	GO:0043233	GO_CellularComponent-GOA_06.11.2016_23h27	6e-13	1.1e-44	3.2e-43	Group28	11.4589	410	[1110008L16Rik, 3110043O21Rik, Aagab, Acadm, Acadsb, Acot2, Actr5, Aen, Agtr1a, Airn, Akap8l, Akirin1, Aldh6a1, Aldoa, Alkbh1, Alkbh7, Angel2, Anp32a, Ap3b2, Ap3d1, App, Aprt, Asna1, Atf4, Atg4d, Atpaf2, Atxn1, Atxn3, Baz2a, Bcas3, Bckdha, Bckdhb, Bdp1, Brca2, Brcc3, Cables1, Cbx4, Cc2d1b, Ccdc181, Ccnd1, Ccnd2, Ccnk, Ccnl1, Cdc14a, Cecr2, Celsr1, Cenpo, Cenpv, Cenpx, Cep350, Cep57, Chd2, Chtf18,…
19	intracellular organelle part	GO:0044446	GO_CellularComponent-GOA_06.11.2016_23h27	1.2e-28	1.4e-57	4.1e-56	Group27	11.0054	810	[1110008L16Rik, 2610002M06Rik, 3110043O21Rik, Aagab, Abca2, Abcc4, Abcd1, Abcd4, Acad11, Acadm, Acadsb, Acer2, Acot2, Acrbp, Acsl4, Actn1, Actr3b, Actr5, Adam8, Add2, Aen, Agpat3, Agtr1a, Airn, Akap8l, Akap9, Akirin1, Aldh6a1, Aldoa, Alg8, Alkbh1, Alkbh7, Alyref2, Amph, Anapc7, Angel2, Ankle1, Anp32a, Ap3b2, Ap3d1, Ap4s1, Apc2, App, Aprt, Arl6ip5, Arxes1, Arxes2, Asna1, Atf4, Atg14, Atg4d, Atp10a…
20	intracellular organelle	GO:0043229	GO_CellularComponent-GOA_06.11.2016_23h27	7e-44	1.4e-57	4.1e-56	Group27	10.4782	1170	[1110008L16Rik, 2310061I04Rik, 2610002M06Rik, 2810417H13Rik, 3110043O21Rik, 3110062M04Rik, 4930503L19Rik, 6330408A02Rik, A430033K04Rik, Aagab, Aatk, Abca2, Abcc4, Abcd1, Abcd4, Abhd10, Acad10, Acad11, Acadm, Acadsb, Acer2, Aco2, Acot2, Acot6, Acp5, Acrbp, Acsl4, Actn1, Actr3b, Actr5, Adam8, Adcy1, Adcyap1r1, Add2, Aen, Agl, Ago4, Agpat3, Agtr1a, Aipl1, Airn, Akap5, Akap8l, Akap9, Akirin1, Akt1s1,…
20	intracellular organelle	GO:0043229	GO_CellularComponent-GOA_06.11.2016_23h27	7e-44	1.1e-44	3.2e-43	Group28	10.4782	1170	[1110008L16Rik, 2310061I04Rik, 2610002M06Rik, 2810417H13Rik, 3110043O21Rik, 3110062M04Rik, 4930503L19Rik, 6330408A02Rik, A430033K04Rik, Aagab, Aatk, Abca2, Abcc4, Abcd1, Abcd4, Abhd10, Acad10, Acad11, Acadm, Acadsb, Acer2, Aco2, Acot2, Acot6, Acp5, Acrbp, Acsl4, Actn1, Actr3b, Actr5, Adam8, Adcy1, Adcyap1r1, Add2, Aen, Agl, Ago4, Agpat3, Agtr1a, Aipl1, Airn, Akap5, Akap8l, Akap9, Akirin1, Akt1s1,…
21	intracellular membrane-bounded organelle	GO:0043231	GO_CellularComponent-GOA_06.11.2016_23h27	3.8e-37	1.4e-57	4.1e-56	Group27	10.6249	1044	[1110008L16Rik, 2310061I04Rik, 2810417H13Rik, 3110043O21Rik, 3110062M04Rik, 4930503L19Rik, 6330408A02Rik, A430033K04Rik, Aagab, Aatk, Abca2, Abcd1, Abcd4, Abhd10, Acad10, Acad11, Acadm, Acadsb, Acer2, Aco2, Acot2, Acot6, Acp5, Acrbp, Acsl4, Actr5, Adam8, Adcy1, Adcyap1r1, Aen, Agl, Ago4, Agpat3, Agtr1a, Aipl1, Airn, Akap8l, Akap9, Akirin1, Akt1s1, Aldh6a1, Aldoa, Alg8, Alkbh1, Alkbh7, Alyref2, Am…
21	intracellular membrane-bounded organelle	GO:0043231	GO_CellularComponent-GOA_06.11.2016_23h27	3.8e-37	1.1e-44	3.2e-43	Group28	10.6249	1044	[1110008L16Rik, 2310061I04Rik, 2810417H13Rik, 3110043O21Rik, 3110062M04Rik, 4930503L19Rik, 6330408A02Rik, A430033K04Rik, Aagab, Aatk, Abca2, Abcd1, Abcd4, Abhd10, Acad10, Acad11, Acadm, Acadsb, Acer2, Aco2, Acot2, Acot6, Acp5, Acrbp, Acsl4, Actr5, Adam8, Adcy1, Adcyap1r1, Aen, Agl, Ago4, Agpat3, Agtr1a, Aipl1, Airn, Akap8l, Akap9, Akirin1, Akt1s1, Aldh6a1, Aldoa, Alg8, Alkbh1, Alkbh7, Alyref2, Am…
22	intracellular	GO:0005622	GO_CellularComponent-GOA_06.11.2016_23h27	2.6e-54	1.4e-57	4.1e-56	Group27	10.1178	1374	[0610009B22Rik, 0610010B08Rik, 1110008L16Rik, 2310061I04Rik, 2410018L13Rik, 2610002M06Rik, 2610008E11Rik, 2810021J22Rik, 2810417H13Rik, 3110043O21Rik, 3110062M04Rik, 4930503L19Rik, 4930522L14Rik, 6330408A02Rik, 9030624G23Rik, 9030624J02Rik, 9130019O22Rik, A430033K04Rik, Aagab, Aamdc, Aatk, Abca2, Abcc4, Abcd1, Abcd4, Abcg4, Abhd10, Abr, Acad10, Acad11, Acadm, Acadsb, Acer2, Aco2, Acot2, Acot6, Ac…
23	intracellular part	GO:0044424	GO_CellularComponent-GOA_06.11.2016_23h27	8.3e-47	1.4e-57	4.1e-56	Group27	10.0983	1315	[0610009B22Rik, 1110008L16Rik, 2310061I04Rik, 2610002M06Rik, 2810417H13Rik, 3110043O21Rik, 3110062M04Rik, 4930503L19Rik, 6330408A02Rik, 9030624J02Rik, A430033K04Rik, Aagab, Aamdc, Aatk, Abca2, Abcc4, Abcd1, Abcd4, Abcg4, Abhd10, Abr, Acad10, Acad11, Acadm, Acadsb, Acer2, Aco2, Acot2, Acot6, Acp5, Acrbp, Acsl4, Actn1, Actr3b, Actr5, Adal, Adam8, Adat3, Adcy1, Adcyap1r1, Add2, Aen, Agl, Ago4, Agpat…
24	cytoplasm	GO:0005737	GO_CellularComponent-GOA_06.11.2016_23h27	5.3e-35	1.9e-34	5.2e-33	Group24	10.451	1066	[0610009B22Rik, 1110008L16Rik, 2310061I04Rik, 2610002M06Rik, 2810417H13Rik, 3110043O21Rik, 3110062M04Rik, 4930503L19Rik, 9030624J02Rik, Aagab, Aamdc, Aatk, Abca2, Abcc4, Abcd1, Abcd4, Abcg4, Abhd10, Abr, Acad10, Acad11, Acadm, Acadsb, Acer2, Aco2, Acot2, Acot6, Acp5, Acrbp, Acsl4, Actn1, Actr3b, Actr5, Adal, Adam8, Adat3, Adcy1, Adcyap1r1, Add2, Agl, Ago4, Agpat3, Agtr1a, Aipl1, Akap8l, Akap9, Ak…
24	cytoplasm	GO:0005737	GO_CellularComponent-GOA_06.11.2016_23h27	5.3e-35	1.4e-57	4.1e-56	Group27	10.451	1066	[0610009B22Rik, 1110008L16Rik, 2310061I04Rik, 2610002M06Rik, 2810417H13Rik, 3110043O21Rik, 3110062M04Rik, 4930503L19Rik, 9030624J02Rik, Aagab, Aamdc, Aatk, Abca2, Abcc4, Abcd1, Abcd4, Abcg4, Abhd10, Abr, Acad10, Acad11, Acadm, Acadsb, Acer2, Aco2, Acot2, Acot6, Acp5, Acrbp, Acsl4, Actn1, Actr3b, Actr5, Adal, Adam8, Adat3, Adcy1, Adcyap1r1, Add2, Agl, Ago4, Agpat3, Agtr1a, Aipl1, Akap8l, Akap9, Ak…
25	cytoplasmic part	GO:0044444	GO_CellularComponent-GOA_06.11.2016_23h27	1.1e-25	1.9e-34	5.2e-33	Group24	10.9609	770	[1110008L16Rik, 2310061I04Rik, 2610002M06Rik, 2810417H13Rik, 3110043O21Rik, 4930503L19Rik, 9030624J02Rik, Aagab, Aatk, Abca2, Abcc4, Abcd1, Abcd4, Abcg4, Abhd10, Abr, Acad10, Acad11, Acadm, Acadsb, Acer2, Aco2, Acot2, Acot6, Acp5, Acrbp, Acsl4, Actn1, Adal, Adam8, Adat3, Adcyap1r1, Add2, Agl, Ago4, Agpat3, Agtr1a, Akap9, Akt1s1, Aldh6a1, Aldoa, Alg8, Alkbh1, Alkbh7, Amph, Amt, Angel1, Ank1, Ank3,…
25	cytoplasmic part	GO:0044444	GO_CellularComponent-GOA_06.11.2016_23h27	1.1e-25	1.4e-57	4.1e-56	Group27	10.9609	770	[1110008L16Rik, 2310061I04Rik, 2610002M06Rik, 2810417H13Rik, 3110043O21Rik, 4930503L19Rik, 9030624J02Rik, Aagab, Aatk, Abca2, Abcc4, Abcd1, Abcd4, Abcg4, Abhd10, Abr, Acad10, Acad11, Acadm, Acadsb, Acer2, Aco2, Acot2, Acot6, Acp5, Acrbp, Acsl4, Actn1, Adal, Adam8, Adat3, Adcyap1r1, Add2, Agl, Ago4, Agpat3, Agtr1a, Akap9, Akt1s1, Aldh6a1, Aldoa, Alg8, Alkbh1, Alkbh7, Amph, Amt, Angel1, Ank1, Ank3,…
26	endomembrane system	GO:0012505	GO_CellularComponent-GOA_06.11.2016_23h27	2.5e-06	1.9e-34	5.2e-33	Group24	10.5204	374	[2610002M06Rik, 3110043O21Rik, 9030624J02Rik, Aatk, Abca2, Abcc4, Abcd4, Abcg4, Acer2, Acrbp, Acsl4, Actn1, Adam8, Adcyap1r1, Aen, Agl, Agpat3, Agtr1a, Aig1, Akap9, Akirin1, Alg8, Amph, Angel1, Ank1, Ank3, Ankle1, Anp32a, Aoc3, Ap2m1, Ap3b2, Ap3d1, Ap4s1, Apc2, App, Arf2, Arl6ip5, Arsb, Arsg, Arxes1, Arxes2, Asna1, Atg14, Atp10a, Atp1a2, Atp6v1b2, Atp6v1g2, Atp8b2, Atp9a, Atraid, Atxn3, Aven, B4g…
27	intracellular vesicle	GO:0097708	GO_CellularComponent-GOA_06.11.2016_23h27	0.0004	1.9e-34	5.2e-33	Group24	11.495	183	[2610002M06Rik, 3110043O21Rik, Aatk, Abca2, Abcc4, Abcg4, Acrbp, Actn1, Adam8, Adcyap1r1, Add2, Agtr1a, Amph, Aoc3, Ap2m1, Ap3b2, Ap3d1, App, Atg14, Atp1a2, Atp6v1b2, Atp6v1g2, Atp9a, Bicd1, Brca2, C2cd5, Cadps, Cbarp, Ccdc136, Cd164, Cd1d1, Cdkn1b, Chga, Cltc, Cnst, Commd9, Coro1a, Ctsh, Cttnbp2, Cxxc4, Dennd1c, Derl2, Doc2a, Dpysl3, Dynlt1b, Ehd3, Epn2, Ermap, Fam109a, Fam109b, Fgfr2, Flt1, Fnb…
28	vesicle	GO:0031982	GO_CellularComponent-GOA_06.11.2016_23h27	0.00072	1.9e-34	5.2e-33	Group24	9.98703	385	[2610002M06Rik, 3110043O21Rik, Aatk, Abca2, Abcc4, Abcg4, Abhd8, Acadm, Acadsb, Acot2, Acp5, Acrbp, Acsl4, Actn1, Actr3b, Adam8, Adcy1, Adcyap1r1, Add2, Agtr1a, Aldh6a1, Aldoa, Amph, Aoc3, Ap2m1, Ap3b2, Ap3d1, App, Aprt, Arl6ip5, Arsb, Asl, Asna1, Atg14, Atic, Atp1a2, Atp5a1, Atp6v1b2, Atp6v1g2, Atp9a, B4galt3, Bicd1, Bphl, Brca2, Btn2a2, C1galt1c1, C2cd5, Cadps, Car2, Cbarp, Ccdc136, Cd164, Cd1d…
29	vesicle-mediated transport	GO:0016192	GO_BiologicalProcess-GOA_06.11.2016_23h27	2.1e-05	1.9e-34	5.2e-33	Group24	12.5	153	[0610009B22Rik, 3110043O21Rik, 9030624J02Rik, Abr, Amph, Ank1, Ank3, Ap2m1, Ap3b2, Ap3d1, Ap4s1, App, Arf2, Atp9a, Bbs1, Bcas3, Bicd1, Bnip1, Braf, C2cd5, Cacna1h, Cadps, Cbarp, Cd24a, Cd47, Chga, Cltc, Cnih2, Cnih4, Cnst, Cog6, Coro1a, Csnk1a1, Cux1, Cux2, Doc2a, Doc2g, Dock1, Eef2k, Ehd3, Enpp2, Epn2, Evi5l, Exoc6, Fam109a, Fam109b, Fgfr2, Fnbp1, Fth1, Gab2, Ghr, Grk2, Grk3, Hap1, Hfe, Hmox1, I…
30	transport	GO:0006810	GO_BiologicalProcess-GOA_06.11.2016_23h27	0.017	1.9e-34	5.2e-33	Group24	9.60056	411	[0610009B22Rik, 2610002M06Rik, 3110043O21Rik, 9030624J02Rik, Aagab, Abca2, Abcc4, Abcd1, Abcd4, Abcg4, Abr, Acsl4, Adcyap1r1, Agtr1a, Akap5, Akap8l, Akap9, Alkbh7, Alyref2, Amph, Ank1, Ank3, Ankle1, Ano3, Anp32a, Ap2m1, Ap3b2, Ap3d1, Ap4s1, Apc2, App, Aprt, Arf2, Arl6ip5, Asic1, Asna1, Atf4, Atg14, Atg4b, Atg4d, Atp10a, Atp1a2, Atp1b2, Atp5a1, Atp5e, Atp6v1b2, Atp6v1g2, Atp8b2, Atp9a, Atxn1, Bach…
31	regulation of vesicle-mediated transport	GO:0060627	GO_BiologicalProcess-GOA_06.11.2016_23h27	0.032	1.9e-34	5.2e-33	Group24	13.8085	62	[Abr, Bicd1, Braf, C2cd5, Cacna1h, Cbarp, Cd47, Cnih2, Cnst, Coro1a, Doc2a, Doc2g, Eef2k, Ehd3, Evi5l, Gab2, Hap1, Hfe, Hmox1, Kif5b, Lrpap1, Lrrtm1, Lrsam1, Lyplal1, Mtmr2, Ndrg4, Nutf2, Pclo, Pcsk9, Pdpk1, Pot1b, Prkaa1, Rab15, Rab21, Rab3d, Rab3gap1, Rab4b, Rab9, Rdx, Rims2, Rims4, Rufy1, Rundc1, Sdc4, Sgsm2, Snca, Snx33, Sorl1, Src, Stx4a, Stxbp3, Synj1, Syt4, Syt9, Tbc1d22b, Tbc1d5, Unc13b, …
32	cellular amide metabolic process	GO:0043603	GO_BiologicalProcess-GOA_06.11.2016_23h27	0.0063	1.8e-11	4.1e-10	Group22	12.2427	113	[4930503L19Rik, Aasdh, Acer2, Ago4, App, Arxes1, Arxes2, Asl, C330021F23Rik, Carns1, Cers5, Cirbp, Cln6, Cnot9, Coa3, Col4a3bp, Cpeb1, Cpm, Ctsh, Dtd1, Dtd2, Eef1g, Eef2k, Eif1ax, Eif1b, Eif2ak4, Eif4e3, Eif4g2, Eif5a2, Fam57b, Fau, Fech, Gba, Ghr, Glo1, Gspt2, Gsta4, Gstm1, Gstm7, Gsto2, Gtpbp1, Hagh, Hap1, Hbs1l, Htra2, Iars2, Igfbp5, Imp3, Impact, Itgam, Mettl3, Mmachc, Mrpl1, Mrpl27, Mrpl37, …
33	organonitrogen compound metabolic process	GO:1901564	GO_BiologicalProcess-GOA_06.11.2016_23h27	8.3e-05	1.8e-11	4.1e-10	Group22	11.2399	223	[4930503L19Rik, Aasdh, Abcd4, Acadm, Acer2, Adal, Adcy1, Adcyap1r1, Ago4, Agtr1a, Aipl1, Akap5, Akap9, Aldh6a1, Aldoa, Amt, Ank1, Aoc2, Aoc3, Apip, App, Aprt, Arxes1, Arxes2, Asl, Aspg, Asrgl1, Atic, Atp1a2, Atp5a1, Atp5e, Atp6v1b2, Auh, Bckdha, Bckdhb, Bphl, C330021F23Rik, Carns1, Cbs, Cers5, Chga, Chpt1, Cirbp, Cln6, Cltc, Cnot9, Coa3, Col4a3bp, Coq9, Cox7c, Cox8a, Cpeb1, Cpm, Cpt1c, Crat, Csad…
33	organonitrogen compound metabolic process	GO:1901564	GO_BiologicalProcess-GOA_06.11.2016_23h27	8.3e-05	7.2e-16	1.8e-14	Group26	11.2399	223	[4930503L19Rik, Aasdh, Abcd4, Acadm, Acer2, Adal, Adcy1, Adcyap1r1, Ago4, Agtr1a, Aipl1, Akap5, Akap9, Aldh6a1, Aldoa, Amt, Ank1, Aoc2, Aoc3, Apip, App, Aprt, Arxes1, Arxes2, Asl, Aspg, Asrgl1, Atic, Atp1a2, Atp5a1, Atp5e, Atp6v1b2, Auh, Bckdha, Bckdhb, Bphl, C330021F23Rik, Carns1, Cbs, Cers5, Chga, Chpt1, Cirbp, Cln6, Cltc, Cnot9, Coa3, Col4a3bp, Coq9, Cox7c, Cox8a, Cpeb1, Cpm, Cpt1c, Crat, Csad…
34	small molecule metabolic process	GO:0044281	GO_BiologicalProcess-GOA_06.11.2016_23h27	8.7e-06	1.8e-11	4.1e-10	Group22	11.7381	208	[4930503L19Rik, Aasdh, Abcd1, Abcd4, Abcg4, Acad10, Acad11, Acadm, Acadsb, Acer2, Aco2, Acot2, Acsl4, Adal, Adcy1, Adcyap1r1, Adipor1, Aipl1, Akap5, Akap9, Aldh6a1, Aldoa, Alkbh7, Amt, Apip, App, Aprt, Asl, Aspg, Asrgl1, Atf4, Atic, Atp1a2, Atp5a1, Atp5e, Atp6v1b2, Auh, Bckdha, Bckdhb, Bphl, Cacna1h, Car2, Cbs, Chga, Chst15, Cln6, Cnr1, Coq4, Coq9, Cox7c, Cox8a, Cpt1c, Crat, Csad, Cyp2j9, Ddit4, …
34	small molecule metabolic process	GO:0044281	GO_BiologicalProcess-GOA_06.11.2016_23h27	8.7e-06	7.2e-16	1.8e-14	Group26	11.7381	208	[4930503L19Rik, Aasdh, Abcd1, Abcd4, Abcg4, Acad10, Acad11, Acadm, Acadsb, Acer2, Aco2, Acot2, Acsl4, Adal, Adcy1, Adcyap1r1, Adipor1, Aipl1, Akap5, Akap9, Aldh6a1, Aldoa, Alkbh7, Amt, Apip, App, Aprt, Asl, Aspg, Asrgl1, Atf4, Atic, Atp1a2, Atp5a1, Atp5e, Atp6v1b2, Auh, Bckdha, Bckdhb, Bphl, Cacna1h, Car2, Cbs, Chga, Chst15, Cln6, Cnr1, Coq4, Coq9, Cox7c, Cox8a, Cpt1c, Crat, Csad, Cyp2j9, Ddit4, …
35	organic acid metabolic process	GO:0006082	GO_BiologicalProcess-GOA_06.11.2016_23h27	0.00058	7.2e-16	1.8e-14	Group26	12.8234	114	[4930503L19Rik, Aasdh, Abcd1, Acad10, Acad11, Acadm, Acadsb, Aco2, Acot2, Acsl4, Adipor1, Aldh6a1, Aldoa, Alkbh7, Amt, Apip, Asl, Aspg, Asrgl1, Auh, Bckdha, Bckdhb, Bphl, Cbs, Cnr1, Cpt1c, Crat, Csad, Cyp2j9, Ddit4, Decr2, Dtd1, Dtd2, Ech1, Echs1, Eci1, Ehhadh, Elovl6, Eno1, Erfe, Etfb, Fabp3, Fam213b, Fgf15, Galk1, Ghr, Glo1, Gpi1, Grhpr, Gstm7, Gsto2, H2-Ke6, Hadh, Hadha, Hagh, Haghl, Hdac5, Hp…
36	oxidation-reduction process	GO:0055114	GO_BiologicalProcess-GOA_06.11.2016_23h27	0.0036	7.2e-16	1.8e-14	Group26	12.0151	127	[4933434E20Rik, Aasdh, Abcd1, Acad10, Acad11, Acadm, Acadsb, Aco2, Adipor1, Agl, Aldh6a1, Alkbh1, Alkbh7, Aoc2, Aoc3, Asphd2, Auh, Bckdha, Bckdhb, Cbs, Chm, Cisd1, Cnr1, Coq9, Cox20, Cox7c, Cox8a, Cpt1c, Creg1, Cyb561d1, Cyb561d2, Cyp2j9, Cyp4f15, Decr2, Dhdh, Dhodh, Dhrsx, Dnajc15, Dohh, Dus4l, Ech1, Echs1, Eci1, Ehhadh, Enox2, Etfb, Fabp3, Fam213b, Fth1, Gbe1, Gdi1, Gfod1, Gpx3, Gpx8, Grhpr, Gs…
37	oxoacid metabolic process	GO:0043436	GO_BiologicalProcess-GOA_06.11.2016_23h27	0.00016	7.2e-16	1.8e-14	Group26	13.3005	108	[4930503L19Rik, Aasdh, Abcd1, Acad10, Acad11, Acadm, Acadsb, Aco2, Acot2, Acsl4, Adipor1, Aldh6a1, Aldoa, Alkbh7, Amt, Apip, Asl, Aspg, Asrgl1, Auh, Bckdhb, Bphl, Cbs, Cnr1, Cpt1c, Crat, Csad, Cyp2j9, Ddit4, Decr2, Dtd1, Dtd2, Ech1, Echs1, Eci1, Ehhadh, Elovl6, Eno1, Erfe, Etfb, Fabp3, Fam213b, Fgf15, Galk1, Ghr, Glo1, Gpi1, Grhpr, Gstm7, Gsto2, H2-Ke6, Hadh, Hadha, Hagh, Haghl, Hdac5, Hpgd, Iars…
38	monocarboxylic acid metabolic process	GO:0032787	GO_BiologicalProcess-GOA_06.11.2016_23h27	0.029	7.2e-16	1.8e-14	Group26	13.1673	74	[Aasdh, Abcd1, Acad10, Acad11, Acadm, Acadsb, Acot2, Acsl4, Adipor1, Aldoa, Alkbh7, Auh, Cnr1, Cpt1c, Crat, Cyp2j9, Ddit4, Decr2, Ech1, Echs1, Eci1, Ehhadh, Elovl6, Eno1, Erfe, Etfb, Fabp3, Fam213b, Fgf15, Galk1, Ghr, Glo1, Gpi1, Gstm7, H2-Ke6, Hadh, Hadha, Hagh, Haghl, Hdac5, Hpgd, Idnk, Insig2, Ivd, Mgll, Mpc1, Msmo1, Mtch2, Myc, Ncor1, Ndufs6, Nprl3, Oxsm, Pccb, Pck2, Pddc1, Pdhb, Pdhx, Pdpk1,…
39	fatty acid oxidation	GO:0019395	GO_BiologicalProcess-GOA_06.11.2016_23h27	0.0097	7.2e-16	1.8e-14	Group26	22.6804	22	[Abcd1, Acad10, Acad11, Acadm, Acadsb, Adipor1, Auh, Cnr1, Cpt1c, Ech1, Echs1, Eci1, Ehhadh, Etfb, Fabp3, Hadh, Hadha, Ivd, Phyh, Ppargc1a, Prkaa1, Sesn2]
40	small molecule catabolic process	GO:0044282	GO_BiologicalProcess-GOA_06.11.2016_23h27	0.0062	7.2e-16	1.8e-14	Group26	16.2544	46	[Abcd1, Acad10, Acad11, Acadm, Acadsb, Aldh6a1, Amt, Aspg, Asrgl1, Auh, Bckdha, Bckdhb, Cbs, Cnr1, Cpt1c, Csad, Dhdh, Dtd1, Dtd2, Ech1, Echs1, Eci1, Ehhadh, Etfb, Fnbp1, Galk1, Gk5, Glo1, Hadh, Hadha, Hagh, Haghl, Idnk, Inpp5k, Ivd, Mccc1, Mtmr2, Mtrr, Nagk, Oxct1, Pddc1, Phyh, Prodh, Sesn2, Sord, Synj1]
41	single-organism catabolic process	GO:0044712	GO_BiologicalProcess-GOA_06.11.2016_23h27	0.0097	7.2e-16	1.8e-14	Group26	12.6876	93	[Abcd1, Abhd10, Acad10, Acad11, Acadm, Acadsb, Adal, Agl, Aldh6a1, Aldoa, Amt, Aspg, Asrgl1, Atxn3, Auh, Bckdha, Bckdhb, Bscl2, Cbs, Cnr1, Cpt1c, Csad, Ddit4, Derl2, Dhdh, Dnph1, Dtd1, Dtd2, Ech1, Echs1, Eci1, Ehhadh, Eno1, Enpp2, Etfb, Fnbp1, Galk1, Gba, Gk5, Glo1, Gpi1, Hadh, Hadha, Hagh, Haghl, Hdac5, Herpud1, Hmox1, Hprt, Idnk, Inpp5k, Ivd, Mccc1, Mgll, Mmp14, Mtch2, Mtmr2, Mtrr, Myc, Nagk, N…
42	cellular catabolic process	GO:0044248	GO_BiologicalProcess-GOA_06.11.2016_23h27	0.00082	7.2e-16	1.8e-14	Group26	11.6463	162	[6330408A02Rik, Abcd1, Abhd10, Acad10, Acad11, Acadm, Acadsb, Adal, Adam8, Agl, Ago4, Aldh6a1, Amt, Araf, Aspg, Asrgl1, Atraid, Atxn3, Auh, Bckdha, Bckdhb, Btbd1, Btbd2, Btbd6, Btrc, Cbs, Cln6, Cnot9, Cnr1, Cpt1c, Csad, Csnk1a1, Ctsf, Ctsh, Cul9, Dcp1b, Dcps, Derl2, Dis3l, Dna2, Dnph1, Dtd1, Dtd2, Ech1, Echs1, Eci1, Ehhadh, Enpp2, Etfb, Exosc10, Fbxo32, Fbxo36, Galk1, Gba, Gk5, Glo1, Gm15800, Gpi…
43	organic substance catabolic process	GO:1901575	GO_BiologicalProcess-GOA_06.11.2016_23h27	0.00023	7.2e-16	1.8e-14	Group26	11.4804	190	[6330408A02Rik, Abcd1, Abhd10, Acad10, Acad11, Acadm, Acadsb, Adal, Adam8, Agl, Ago4, Aldh6a1, Aldoa, Amt, Apc2, Araf, Aspg, Asrgl1, Atg4b, Atraid, Atxn3, Auh, Bckdha, Bckdhb, Bscl2, Btbd1, Btbd2, Btbd6, Btrc, Cbs, Cdkn1b, Cln6, Cnot9, Cnr1, Cpt1c, Csad, Csnk1a1, Ctsf, Ctsh, Cul9, Dcp1b, Dcps, Ddit4, Dedd, Derl2, Dhdh, Dis3l, Dna2, Dnph1, Dtd1, Dtd2, Ech1, Echs1, Eci1, Ehhadh, Eno1, Enpp2, Etfb, …
44	organelle membrane	GO:0031090	GO_CellularComponent-GOA_06.11.2016_23h27	9.6e-08	2e-26	5.3e-25	Group25	11.6239	267	[2610002M06Rik, Abca2, Abcc4, Abcd1, Acad11, Acer2, Acrbp, Acsl4, Actn1, Adam8, Aen, Agtr1a, Akirin1, Amph, Ankle1, Ap3b2, Ap3d1, Arxes1, Arxes2, Atg14, Atp5a1, Atp5e, Atp6v1b2, Atp6v1g2, Atp9a, Atraid, Atxn3, B4galt3, Bbs4, Bckdhb, Bnip1, C2cd5, Cadps, Card19, Cbarp, Ccdc136, Ccnd2, Cd164, Cd1d1, Cd24a, Cdhr1, Cds2, Cers5, Chchd6, Chga, Chpt1, Chst10, Chst15, Cisd1, Clstn1, Cltc, Coa3, Cog6, Coq…
45	organelle envelope	GO:0031967	GO_CellularComponent-GOA_06.11.2016_23h27	6.3e-07	2e-26	5.3e-25	Group25	13.4799	141	[Acad11, Acsl4, Aen, Agpat3, Agtr1a, Akirin1, Ankle1, App, Atp5a1, Atp5e, Atraid, Atxn3, Bbc3, Bckdhb, Bnip1, Card19, Ccnd2, Cds2, Cers5, Chchd6, Cisd1, Clgn, Coa3, Coq4, Coq9, Cox18, Cox20, Cox7b, Cox7c, Cox8a, Cpt1c, Crat, Cuedc2, Cyhr1, Dhodh, Dnajc11, Dnajc15, Eci1, Efhd1, Ei24, Eif5a2, Fam169a, Fancl, Fech, Fundc2, Galk1, Ggnbp1, Gnaq, Gtf3c3, H2-Ke6, Hadh, Hadha, Higd2a, Hmgcl, Hsd17b10, Hs…
46	mitochondrial part	GO:0044429	GO_CellularComponent-GOA_06.11.2016_23h27	1.9e-14	2e-26	5.3e-25	Group25	16.5517	144	[1110008L16Rik, Acad11, Acadm, Acadsb, Acot2, Acsl4, Alkbh7, Atg4d, Atp5a1, Atp5e, Atxn3, Bbc3, Bckdha, Bckdhb, Card19, Cds2, Chchd6, Cisd1, Coa3, Coq4, Coq9, Cox18, Cox20, Cox7b, Cox7c, Cox8a, Cpt1c, Crat, Dbt, Dhodh, Dhx30, Dna2, Dnajc11, Dnajc15, Dtd1, Echs1, Eci1, Efhd1, Etfb, Fech, Fundc2, Gadd45gip1, Galk1, Ggnbp1, H2-Ke6, Hadh, Hadha, Hagh, Higd2a, Hmgcl, Hsd17b10, Hsd3b6, Hspa1b, Htra2, I…
47	mitochondrial matrix	GO:0005759	GO_CellularComponent-GOA_06.11.2016_23h27	3.4e-06	2e-26	5.3e-25	Group25	18.3871	57	[1110008L16Rik, Acadm, Acadsb, Acot2, Alkbh7, Atg4d, Atxn3, Bckdha, Bckdhb, Dbt, Dhx30, Dna2, Dtd1, Echs1, Eci1, Etfb, Gadd45gip1, H2-Ke6, Hadh, Hadha, Hagh, Hmgcl, Hsd17b10, Hspa1b, Iars2, Isca2, Ivd, Mccc1, Mrpl1, Mrpl27, Mrpl37, Mrpl4, Mrpl42, Mrpl46, Mrpl52, Mrpl53, Mrpl54, Mrps11, Mrps18a, Mrps18b, Mrps36, Nsun4, Oxct1, Pars2, Pccb, Pdhb, Pdhx, Pdpk1, Ppm1k, Prodh, Sirt5, Slc25a5, Suclg2, Tw…
48	mitochondrion	GO:0005739	GO_CellularComponent-GOA_06.11.2016_23h27	6.8e-22	2e-26	5.3e-25	Group25	14.98	262	[1110008L16Rik, 2310061I04Rik, Abcd1, Abhd10, Acad10, Acad11, Acadm, Acadsb, Aco2, Acot2, Acsl4, Aldh6a1, Aldoa, Alkbh1, Alkbh7, Amt, Ap2m1, Araf, Arsb, Atg4d, Atic, Atp5a1, Atp5e, Atp5sl, Atpaf2, Atxn3, Auh, Bbc3, Bckdha, Bckdhb, Bnip1, Bphl, Braf, Card19, Ccdc136, Ccdc58, Cds2, Chchd6, Cisd1, Ckb, Clpb, Cltc, Coa3, Col4a3bp, Coq4, Coq9, Cox18, Cox20, Cox7b, Cox7c, Cox8a, Cpt1c, Crat, Cry2, D10J…
49	mitochondrial envelope	GO:0005740	GO_CellularComponent-GOA_06.11.2016_23h27	5.8e-08	2e-26	5.3e-25	Group25	15.7076	101	[Acad11, Acsl4, Atp5a1, Atp5e, Atxn3, Bbc3, Bckdhb, Card19, Cds2, Chchd6, Cisd1, Coa3, Coq4, Coq9, Cox18, Cox20, Cox7b, Cox7c, Cox8a, Cpt1c, Crat, Dhodh, Dnajc11, Dnajc15, Eci1, Efhd1, Fech, Fundc2, Galk1, Ggnbp1, H2-Ke6, Hadh, Hadha, Higd2a, Hmgcl, Hsd17b10, Hsd3b6, Htra2, Ivd, Mccc1, Mcu, Mgarp, Micu2, Miga1, Mpc1, Mpst, Mtch2, Mtfp1, Mtx1, Ndufa2, Ndufa3, Ndufa5, Ndufaf6, Ndufb11, Ndufb4, Nduf…
50	mitochondrial membrane	GO:0031966	GO_CellularComponent-GOA_06.11.2016_23h27	1.7e-07	2e-26	5.3e-25	Group25	15.807	95	[Acad11, Acsl4, Atp5a1, Atp5e, Atxn3, Bckdhb, Card19, Cds2, Chchd6, Cisd1, Coa3, Coq4, Coq9, Cox18, Cox20, Cox7b, Cox7c, Cox8a, Cpt1c, Crat, Dhodh, Dnajc11, Dnajc15, Eci1, Efhd1, Fech, Fundc2, Galk1, Hadh, Hadha, Higd2a, Hmgcl, Hsd17b10, Hsd3b6, Htra2, Ivd, Mccc1, Mcu, Mgarp, Micu2, Miga1, Mpc1, Mpst, Mtch2, Mtfp1, Mtx1, Ndufa2, Ndufa3, Ndufa5, Ndufaf6, Ndufb11, Ndufb4, Ndufb5, Ndufc1, Ndufs6, Nd…
51	organelle inner membrane	GO:0019866	GO_CellularComponent-GOA_06.11.2016_23h27	2.2e-06	2e-26	5.3e-25	Group25	16.3482	77	[Ankle1, Atp5a1, Atp5e, Bckdhb, Cds2, Chchd6, Coa3, Coq4, Coq9, Cox18, Cox7b, Cox7c, Cox8a, Crat, Dhodh, Dnajc11, Dnajc15, Eci1, Efhd1, Fam169a, Fech, Hadh, Hadha, Higd2a, Hmgcl, Hsd17b10, Hsd3b6, Lmnb2, Mccc1, Mcu, Micu2, Mpc1, Mpst, Mtch2, Mtfp1, Mtx1, Ndufa2, Ndufa3, Ndufa5, Ndufaf6, Ndufb11, Ndufb4, Ndufb5, Ndufc1, Ndufs6, Ndufs7, Nipsnap1, Nutf2, Pet100, Pink1, Pisd, Prodh, Rhbdl1, Rhbdl3, S…
52	mitochondrial membrane part	GO:0044455	GO_CellularComponent-GOA_06.11.2016_23h27	0.042	2e-26	5.3e-25	Group25	17.3913	32	[Atp5a1, Atp5e, Chchd6, Coa3, Coq4, Cox18, Cox7b, Cox7c, Cox8a, Fundc2, Mcu, Mgarp, Micu2, Ndufa2, Ndufa3, Ndufa5, Ndufb11, Ndufb4, Ndufb5, Ndufc1, Ndufs6, Ndufs7, Pet100, Pink1, Pisd, Samm50, Sdhc, Smdt1, Timm21, Timm22, Tmem70, Tomm20]
53	mitochondrial inner membrane	GO:0005743	GO_CellularComponent-GOA_06.11.2016_23h27	1e-06	2e-26	5.3e-25	Group25	17.1084	71	[Atp5a1, Atp5e, Bckdhb, Cds2, Chchd6, Coa3, Coq4, Coq9, Cox18, Cox7b, Cox7c, Cox8a, Crat, Dhodh, Dnajc11, Dnajc15, Eci1, Efhd1, Fech, Hadh, Hadha, Higd2a, Hmgcl, Hsd17b10, Hsd3b6, Mccc1, Mcu, Micu2, Mpc1, Mpst, Mtch2, Mtfp1, Mtx1, Ndufa2, Ndufa3, Ndufa5, Ndufaf6, Ndufb11, Ndufb4, Ndufb5, Ndufc1, Ndufs6, Ndufs7, Nipsnap1, Pet100, Pink1, Pisd, Prodh, Rhbdl1, Rhbdl3, Samm50, Sdhc, Sfxn1, Sfxn5, Sirt…
54	single-organism organelle organization	GO:1902589	GO_BiologicalProcess-GOA_06.11.2016_23h27	0.027	5.2e-11	1.1e-09	Group23	10.6453	193	[2810417H13Rik, Abcc4, Abr, Actn1, Actr3b, Add2, Akap8l, Akap9, Alkbh7, Apc2, Atg14, Atg4b, Atg4d, Atmin, Atxn3, Bbc3, Bbs1, Bbs4, Bcas3, Bicd1, Bnip1, Braf, Brca2, C2cd5, Cc2d2a, Ccdc136, Ccdc8, Cdc14a, Cdc42bpa, Cdk5rap2, Cdkn1b, Celsr1, Cep126, Cep135, Cep350, Cep57, Cep97, Cgn, Chchd6, Ckap2, Cltc, Cobl, Col4a3bp, Coro1a, Cox18, Crk, Csnk1a1, Cul9, D430041D05Rik, Daam2, Dctn6, Diaph2, Dna2, D…
55	organelle organization	GO:0006996	GO_BiologicalProcess-GOA_06.11.2016_23h27	2.1e-07	5.2e-11	1.1e-09	Group23	10.9201	343	[2810417H13Rik, Abcc4, Abcd1, Abr, Actn1, Actr3b, Add2, Ago4, Akap8l, Akap9, Alkbh7, Anapc7, Ank1, Ank3, Ankle1, Anp32a, Apc2, Asna1, Atg14, Atg4b, Atg4d, Atmin, Atp8b2, Atxn3, Baz2a, Bbc3, Bbs1, Bbs4, Bcas3, Bicd1, Bnip1, Braf, Brca2, Brcc3, Brd2, Bscl2, C2cd5, Cadps, Cc2d2a, Ccdc136, Ccdc8, Ccng1, Ccnk, Cd24a, Cdc14a, Cdc42bpa, Cdk5rap2, Cdkn1b, Celsr1, Cenpn, Cenpo, Cenpt, Cenpv, Cenpx, Cep126…
56	cellular component assembly	GO:0022607	GO_BiologicalProcess-GOA_06.11.2016_23h27	0.00083	5.2e-11	1.1e-09	Group23	10.6616	253	[Abcc4, Actn1, Actr3b, Add2, Ago4, Akap9, Aldoa, Ank3, Anp32a, Apip, App, Asic1, Asl, Atg14, Atg4b, Atg4d, Atmin, Atpaf2, Baz2a, Bbc3, Bbs1, Bbs4, Bcas3, Bdp1, Bicd1, Braf, Brd2, Cadps, Cand2, Cc2d2a, Ccdc136, Cd24a, Cdc14a, Cdk5rap2, Cdkn1b, Cenpn, Cenpo, Cenpt, Cenpv, Cenpx, Cep126, Cep135, Cep57, Cep97, Cgn, Cirbp, Clgn, Clstn1, Cltc, Cngb1, Coa3, Cobl, Coro1a, Cox18, Cox20, Cpeb1, Cux2, Dhx30…
57	macromolecular complex subunit organization	GO:0043933	GO_BiologicalProcess-GOA_06.11.2016_23h27	0.0033	5.2e-11	1.1e-09	Group23	10.666	229	[Actr3b, Add2, Ago4, Airn, Akap8l, Akap9, Aldoa, Anp32a, Apc2, Apip, App, Arid4a, Asic1, Asl, Atad2b, Atpaf2, Atxn3, Baz2a, Bbc3, Bbs4, Bdp1, Bicd1, Braf, Brca2, Brcc3, Brd2, Cadps, Cand2, Cbx4, Cd24a, Cdkn1b, Cecr2, Cenpn, Cenpo, Cenpt, Cenpv, Cenpx, Cep57, Chadl, Chd2, Chd9, Cirbp, Ckap2, Clgn, Cngb1, Coa3, Cobl, Col11a2, Coro1a, Cox18, Cox20, Ddit4, Dhx30, Diaph2, Dlg5, Dmc1, Dnajc15, Dpysl3, …
	nucleotide binding	GO:0000166	GO_MolecularFunction-GOA_06.11.2016_23h27	0.0034	1.9e-06	2.4e-05	Group00	10.4805	253	[4930503L19Rik, Aasdh, Aatk, Abca2, Abcc4, Abcd1, Abcd4, Abcf3, Abcg4, Acad10, Acad11, Acadm, Acadsb, Acsl4, Actr3b, Adcy1, Alyref2, Aprt, Araf, Arf2, Asna1, Atad2b, Atp10a, Atp1a2, Atp5a1, Atp6v1b2, Atp8b2, Atp9a, Braf, Carns1, Cdc42bpa, Cdk18, Cdkl3, Chd2, Chd9, Chst15, Chtf18, Cirbp, Ckb, Clk1, Clpb, Cngb1, Cnksr2, Cnnm2, Cpeb1, Creg1, Cry2, Csnk1a1, Cul9, Ddx23, Ddx41, Ddx59, Dhodh, Dhx30, Dh…
	defense response	GO:0006952	GO_BiologicalProcess-GOA_06.11.2016_23h27	0.032	1.8e-05	0.00011	Group01	5.07757	72	[Abcf3, Abr, Acp5, Adam8, Agtr1a, App, Brinp1, Cd1d1, Cd24a, Cd47, Chga, Cnr1, Coch, Coro1a, Cuedc2, D430041D05Rik, Ddit4, Ddx41, Eif2ak4, Fancd2, Fancl, Fau, Fbxl20, H2-K1, Hdac5, Hdac9, Hfe, Hmox1, Hspa1b, Ifitm2, Ifitm3, Ifngr2, Isg20, Ist1, Itch, Itgam, Kcnj8, Krt1, Lck, Lrsam1, Mapk8ip2, Mapkapk3, Mgll, Mpo, Myc, Mydgf, Nr1d2, Nthl1, Padi4, Pdpk1, Pld1, Polb, Rps6ka3, Rps6ka5, Scd1, Scn9a, S…
	synaptic vesicle membrane	GO:0030672	GO_CellularComponent-GOA_06.11.2016_23h27	0.026	1.4e-05	0.0001	Group02	26.2295	16	[Amph, Atp6v1g2, Cbarp, Doc2a, Slc17a7, Slc6a17, Snapin, Sv2a, Sv2b, Syn1, Syngr2, Syngr4, Sypl, Sypl2, Syt9, Vamp2]
	intrinsic component of organelle membrane	GO:0031300	GO_CellularComponent-GOA_06.11.2016_23h27	0.0085	4.7e-06	4.2e-05	Group03	19.2547	31	[Abcd1, Acer2, Ankle1, Atp6v1g2, Chchd6, Coa3, Cox18, Cux1, Fundc2, Mcu, Mgarp, Pet100, Pex10, Pink1, Pisd, Qsox2, Rnf152, Slc22a21, Smdt1, St3gal1, St3gal3, St3gal6, St6gal1, St8sia3, Sv2b, Sypl, Sypl2, Tmem70, Tomm20, Ubiad1, Yif1a]
	cellular response to stress	GO:0033554	GO_BiologicalProcess-GOA_06.11.2016_23h27	0.0059	3.3e-06	3.6e-05	Group04	11.0374	183	[2810417H13Rik, 3110062M04Rik, Actr5, Adam8, Aen, Alkbh1, Alkbh7, Ankle1, Arl6ip5, Atf4, Atg14, Atg4b, Atmin, Atxn3, Bach2, Bbc3, Bccip, Bivm, Braf, Brca2, Brcc3, Car2, Cbs, Ccnd1, Ccnk, Cenpx, Chchd6, Chd2, Chl1, Cirbp, Clpb, Cntf, Col4a3bp, Cpeb1, Cradd, D430041D05Rik, Dap, Ddias, Ddit4, Derl2, Dmc1, Dna2, Dnajc15, Dtx3l, Dusp3, Eda2r, Eef2k, Ei24, Eif2ak4, Eme2, Emsy, Endov, Ercc2, Ercc4, Eya2…
	intracellular non-membrane-bounded organelle	GO:0043232	GO_CellularComponent-GOA_06.11.2016_23h27	6.1e-05	3.3e-08	6.7e-07	Group05	10.1228	404	[1110008L16Rik, 3110043O21Rik, Abca2, Acsl4, Actn1, Actr3b, Actr5, Adam8, Add2, Aen, Ago4, Airn, Akap5, Akap8l, Akap9, Aldoa, Alkbh1, Amph, Ank1, Ank3, Apc2, App, Arl6ip5, Asna1, Atf4, Atg14, Baz2a, Bbs1, Bbs4, Bcas3, Bicd1, Brca2, Brcc3, Btbd1, Btbd2, Btbd6, C2cd5, Cc2d2a, Ccdc8, Ccnd2, Cdc14a, Cdc42bpa, Cdk5rap2, Cecr2, Cenpn, Cenpo, Cenpt, Cenpv, Cenpx, Cep126, Cep128, Cep135, Cep350, Cep57, C…
	mitochondrion organization	GO:0007005	GO_BiologicalProcess-GOA_06.11.2016_23h27	0.04	2.2e-05	4.5e-05	Group06	12.5561	84	[Alkbh7, Atg14, Atg4b, Atg4d, Bbc3, Cd24a, Chchd6, Coa3, Col4a3bp, Cox18, Cox20, D430041D05Rik, Dctn6, Dhodh, Dna2, Dtd1, Eya2, Fundc2, Gba, Ggnbp1, Higd2a, Hmgcl, Htra2, Ist1, Jtb, Leprot, Map1lc3a, Map3k1, Mgarp, Miga1, Mrps11, Mrps18a, Mrps18b, Mrps34, Mtch2, Mtfp1, Mto1, Mtrf1, Mtx1, Myc, Ndufaf6, Ndufs6, Ndufs7, Nr2c2, Nsun4, Nthl1, Pdpk1, Pet100, Pfkp, Pink1, Pnp, Pnpt1, Ppargc1a, Prdx3, Pr…
	single-organism carbohydrate metabolic process	GO:0044723	GO_BiologicalProcess-GOA_06.11.2016_23h27	0.036	2e-05	6.1e-05	Group07	13.7168	62	[Abhd10, Acadm, Adcyap1r1, Adipor1, Agl, Aldoa, Atf4, Chst10, Chst15, Cltc, Ddit4, Dhdh, Dusp12, Eno1, Fnbp1, Galk1, Ganc, Gbe1, Gk5, Gpi1, Hdac5, Idnk, Igfbp5, Inpp5k, Man2c1, Mpdu1, Mtch2, Mtmr2, Myc, Ncoa2, Ncor1, Pck2, Pdhb, Pdhx, Pdpk1, Per2, Pfkfb2, Pfkp, Pgd, Pgk1, Pgm1, Phkb, Ppargc1a, Ppp1r3f, Ppp1r3g, Prkaa1, Sesn2, Sik3, Smek1, Snca, Sorbs1, Sord, Src, St3gal1, St3gal3, St3gal6, St6gal…
	regulation of cellular component organization	GO:0051128	GO_BiologicalProcess-GOA_06.11.2016_23h27	0.0072	4e-06	4e-05	Group08	10.4938	238	[Aatk, Abr, Actr3b, Add2, Adipor1, Ago4, Airn, Akap8l, Aldoa, Ank1, Ank3, Ap2m1, Apc2, Arsb, Atad2b, Atmin, Bbc3, Bbs4, Bcas3, Bicd1, Braf, C2cd5, Ccdc8, Cd24a, Cd38, Cd47, Cdc14a, Cdk5rap2, Cdkl3, Cdkn1b, Celsr1, Cenpv, Cep135, Cep97, Chadl, Chn1, Cirbp, Ckap2, Clstn1, Cltc, Cnr1, Cnst, Cntf, Coa3, Cobl, Coch, Coro1a, Cpeb1, Crk, Csnk1a1, Ctnna2, Cul9, Cux1, Cux2, Derl2, Dhodh, Dnajc15, Dnph1, D…
	cofactor metabolic process	GO:0051186	GO_BiologicalProcess-GOA_06.11.2016_23h27	0.033	1.8e-05	9.3e-05	Group09	14.5251	52	[Acadsb, Acot2, Acot6, Aldoa, Ank1, Apip, Atic, Coq4, Coq9, Ddit4, Ehhadh, Elovl6, Eno1, Fech, Galk1, Gphn, Gpi1, Hdac5, Hmgcl, Hmox1, Isca2, Mms19, Mpc1, Mtch2, Mtrr, Myc, Narfl, Ncor1, Nfu1, Oxct1, Oxsm, Pck2, Pdhb, Pdhx, Pdpk1, Pdxk, Pfkfb2, Pfkp, Pgd, Pgk1, Ppargc1a, Ppcdc, Prkaa1, Rsad1, Snca, Spta1, Sptb, Sucla2, Suclg2, Taldo1, Ubiad1, Urod]
	cell cycle	GO:0007049	GO_BiologicalProcess-GOA_06.11.2016_23h27	0.00071	3.9e-07	6.3e-06	Group10	11.5257	173	[2610002M06Rik, 2810417H13Rik, Ago4, Akap8l, Anapc7, Angel2, Ank3, Ankle1, App, Bbs4, Bccip, Bex2, Brca2, Brcc3, Brinp1, Btn2a2, Btrc, Cables1, Ccdc8, Ccnd1, Ccnd2, Ccng1, Ccnk, Ccnl1, Cdc14a, Cdk18, Cdk5rap2, Cdkl3, Cdkn1b, Cenpn, Cenpt, Cenpv, Cenpx, Cep126, Cep135, Cep57, Cep97, Chtf18, Cirbp, Ckap2, Clgn, Cltc, Cpeb1, Cradd, Csnk1a1, Ctdsp1, Cul9, Dctn6, Ddias, Dmc1, Dmtf1, Dna2, Dusp3, Dync1…
	nervous system development	GO:0007399	GO_BiologicalProcess-GOA_06.11.2016_23h27	0.0021	1.1e-06	1.6e-05	Group11	10.693	233	[2700046G09Rik, Aatk, Abr, Acsl4, Adcy1, Alkbh1, Ank3, App, Arsb, Atic, Atxn1, Bbs1, Bbs4, Bex2, Braf, Brca2, Brinp1, Btbd6, Cables1, Cbs, Cc2d2a, Cckar, Cd24a, Cdk5rap2, Cdkl3, Cecr2, Celsr1, Cend1, Chl1, Chn1, Ckb, Clstn1, Cmtm8, Cngb1, Cnr1, Cntf, Cobl, Cox7b, Cpeb1, Ctdsp1, Ctnna2, Cttnbp2, Cux1, Cux2, Cyb5d2, Ddit4, Dlg5, Dok5, Dpcd, Dpysl3, Dynlt1b, Eef2k, Efhc1, Efhd1, Efna3, Eif2ak4, Eif4…
	endosomal transport	GO:0016197	GO_BiologicalProcess-GOA_06.11.2016_23h27	0.014	8.1e-06	6.4e-05	Group12	16.9643	38	[9030624J02Rik, Ap3d1, Atg14, Cltc, Coro1a, Ehd3, Fam109a, Fam109b, Kif13a, Leprot, Lrba, Mon2, Mtmr2, Myo1d, Ndrg4, Nsg1, Rab21, Rab9, Rdx, Rhob, Sgsm2, Slc30a6, Snapin, Snx17, Snx2, Snx27, Snx33, Snx5, Snx6, Sorl1, Src, Stx16, Tbc1d5, Vps11, Vps28, Vps33a, Vps41, Vps50]
	intrinsic component of membrane	GO:0031224	GO_CellularComponent-GOA_06.11.2016_23h27	0.0001	5.7e-08	1e-06	Group13	6.5337	475	[1500009C09Rik, 1500011B03Rik, 1810041L15Rik, 2310061I04Rik, 2610001J05Rik, 2700046G09Rik, 3632451O06Rik, 4933434E20Rik, 5730508B09Rik, 9030624J02Rik, A730017C20Rik, Aamdc, Aatk, Abca2, Abcc4, Abcd1, Abcd4, Abcg4, Acadsb, Acer2, Acsl4, Adam1a, Adam8, Adcy1, Adcyap1r1, Adipor1, Agpat3, Agtr1a, Aig1, Ajap1, Akap9, Aldoa, Alg8, Ankle1, Ano3, Aoc3, App, Arl6ip5, Armcx1, Armcx2, Armcx6, Art4, Arxes1, …
	integral component of membrane	GO:0016021	GO_CellularComponent-GOA_06.11.2016_23h27	0.00014	5.7e-08	1e-06	Group13	6.52844	466	[1500009C09Rik, 1500011B03Rik, 1810041L15Rik, 2310061I04Rik, 2610001J05Rik, 2700046G09Rik, 3632451O06Rik, 4933434E20Rik, 5730508B09Rik, 9030624J02Rik, A730017C20Rik, Aamdc, Aatk, Abca2, Abcc4, Abcd1, Abcd4, Abcg4, Acadsb, Acer2, Acsl4, Adam1a, Adam8, Adcy1, Adcyap1r1, Adipor1, Agpat3, Agtr1a, Aig1, Ajap1, Akap9, Aldoa, Alg8, Ankle1, Ano3, Aoc3, App, Arl6ip5, Armcx1, Armcx2, Armcx6, Art4, Arxes1, …
	response to starvation	GO:0042594	GO_BiologicalProcess-GOA_06.11.2016_23h27	0.033	1.8e-05	7.5e-05	Group14	18.3544	29	[Acadm, Atf4, Atg14, Atg4b, Bcas3, Dap, Dhodh, Dnajc15, Eif2ak4, Gas2l1, Gba, Hfe, Hmgcl, Impact, Lrp11, Map1lc3a, Mios, Mtmr3, Nprl3, Oxct1, Pcsk9, Ppargc1a, Prkaa1, Rnf152, Seh1l, Sstr2, Tbc1d5, Ucp2, Ulk1]
	cellular response to amino acid starvation	GO:0034198	GO_BiologicalProcess-GOA_06.11.2016_23h27	0.027	1.8e-05	7.5e-05	Group14	38.4615	10	[Atf4, Dap, Eif2ak4, Impact, Mios, Nprl3, Rnf152, Seh1l, Ucp2, Ulk1]
	cation binding	GO:0043169	GO_MolecularFunction-GOA_06.11.2016_23h27	0.00012	6.8e-08	1.2e-06	Group15	10.0341	412	[2610008E11Rik, 2810021J22Rik, 4930522L14Rik, 6330408A02Rik, 9130019O22Rik, A430033K04Rik, Aco2, Acp5, Actn1, Adal, Adam1a, Adam8, Adamts20, Adamts9, Adat1, Adat3, Adcy1, Adipor1, Akap8l, Alkbh1, Alkbh7, Amz2, Ankmy1, Aoc2, Aoc3, Apip, App, Araf, Arsb, Arsg, Asna1, Asphd2, Atmin, Atp10a, Atp1a2, Atp8b2, Atp9a, B4galt3, BC025920, Baz2a, Bckdha, Bex3, Bglap3, Bmp1, Braf, Brcc3, C2cd5, Cacna1h, Cacn…
	metal ion binding	GO:0046872	GO_MolecularFunction-GOA_06.11.2016_23h27	7.6e-05	6.8e-08	1.2e-06	Group15	10.0861	410	[2610008E11Rik, 2810021J22Rik, 4930522L14Rik, 6330408A02Rik, 9130019O22Rik, A430033K04Rik, Aco2, Acp5, Actn1, Adal, Adam1a, Adam8, Adamts20, Adamts9, Adat1, Adat3, Adcy1, Adipor1, Akap8l, Alkbh1, Alkbh7, Amz2, Ankmy1, Aoc2, Aoc3, Apip, App, Araf, Arsb, Arsg, Asna1, Asphd2, Atmin, Atp10a, Atp1a2, Atp8b2, Atp9a, B4galt3, BC025920, Baz2a, Bckdha, Bex3, Bglap3, Bmp1, Braf, Brcc3, C2cd5, Cacna1h, Cacn…
	membrane organization	GO:0061024	GO_BiologicalProcess-GOA_06.11.2016_23h27	0.045	2.5e-05	2.5e-05	Group16	11.8162	108	[Adam1a, Adam8, Akap8l, Alkbh7, Ank1, Ank3, Ankle1, Ano3, Ap2m1, Ap3d1, Asna1, Atg4b, Atg4d, Atp10a, Atp8b2, Atp9a, Bbc3, Bbs1, Bnip1, Braf, C2cd5, Cacnb1, Cd24a, Chchd6, Chm, Chrnb1, Cltc, Cmtm8, Cnst, Coro1a, Cox18, Doc2a, Doc2g, Ehd3, Evi5l, Exoc6, Eya2, Fgf13, Fnta, Gdi1, Gphn, Inpp5k, Kif13a, Kif5b, Lama5, Lrsam1, Lyplal1, Marveld1, Mia3, Miga1, Mtch2, Mtfp1, Myc, Ncoa3, Nlgn3, Nsf, Nutf2, P…
	single-organism membrane organization	GO:0044802	GO_BiologicalProcess-GOA_06.11.2016_23h27	0.0094	2.5e-05	2.5e-05	Group16	12.5641	98	[Adam1a, Akap8l, Alkbh7, Ank1, Ank3, Ankle1, Ano3, Ap2m1, Ap3d1, Asna1, Atg4b, Atg4d, Atp10a, Atp8b2, Atp9a, Bbc3, Bbs1, Bnip1, Braf, C2cd5, Cacnb1, Cd24a, Chchd6, Chm, Chrnb1, Cltc, Cmtm8, Cnst, Coro1a, Cox18, Doc2a, Doc2g, Ehd3, Evi5l, Eya2, Fgf13, Fnta, Gdi1, Gphn, Inpp5k, Kif13a, Kif5b, Lama5, Lyplal1, Marveld1, Miga1, Mtch2, Mtfp1, Myc, Ncoa3, Nlgn3, Nsf, Nutf2, Pak1, Pdpk1, Pigw, Pink1, Pre…
	cell periphery	GO:0071944	GO_CellularComponent-GOA_06.11.2016_23h27	1.4e-08	7.9e-12	1.9e-10	Group17	5.90153	344	[Abcc4, Abcg4, Abr, Actn1, Adam8, Adcy1, Adcyap1r1, Add2, Adipor1, Agpat3, Agtr1a, Ajap1, Akap5, Akap9, Amph, Ank1, Ank3, Ano3, Aoc3, Ap2m1, Apc2, App, Arl6ip5, Art4, Asic1, Atf4, Atp10a, Atp1a2, Atp1b2, Atp5a1, Atp6v1b2, Atp8b2, Atp9a, Atraid, Bbs4, Bcas3, Braf, C2cd5, Cacna1h, Cacna2d2, Cacnb1, Car2, Catsper2, Cbarp, Ccdc8, Cckar, Cd109, Cd164, Cd1d1, Cd200, Cd24a, Cd38, Cd47, Cdh24, Cdhr1, Cel…
	plasma membrane	GO:0005886	GO_CellularComponent-GOA_06.11.2016_23h27	1.3e-08	7.9e-12	1.9e-10	Group17	5.87101	335	[Abcc4, Abcg4, Abr, Actn1, Adam8, Adcy1, Adcyap1r1, Add2, Adipor1, Agpat3, Agtr1a, Ajap1, Akap5, Akap9, Amph, Ank1, Ank3, Ano3, Aoc3, Ap2m1, Apc2, App, Arl6ip5, Art4, Asic1, Atf4, Atp10a, Atp1a2, Atp1b2, Atp5a1, Atp6v1b2, Atp8b2, Atp9a, Atraid, Bbs4, Braf, C2cd5, Cacna1h, Cacna2d2, Cacnb1, Car2, Catsper2, Cbarp, Ccdc8, Cckar, Cd109, Cd164, Cd1d1, Cd200, Cd24a, Cd38, Cd47, Cdh24, Cdhr1, Celsr1, Ch…
	neuron part	GO:0097458	GO_CellularComponent-GOA_06.11.2016_23h27	0.00075	4.1e-07	6.2e-06	Group18	11.6525	165	[Aatk, Acadm, Acsl4, Adcyap1r1, Add2, Agtr1a, Aipl1, Akap9, Amph, Ank1, Ank3, Ap2m1, Ap3b2, Ap3d1, App, Asic1, Atf4, Atp1a2, Atp6v1g2, Bbs4, Braf, Brinp1, Cables1, Cadps, Car2, Cbarp, Cdhr1, Chl1, Clstn1, Cngb1, Cnih2, Cnksr2, Cnr1, Cntf, Cobl, Coro1a, Cpeb1, Cpt1c, Ctnna2, Cttnbp2, Cux1, Dhodh, Doc2a, Doc2g, Dpysl3, Dynlt1b, Eef2k, Efhc1, Eif4g2, Epha5, Fez2, Fgf13, Gdi1, Ghr, Gnaq, Gnat2, Gng3,…
	neuron projection	GO:0043005	GO_CellularComponent-GOA_06.11.2016_23h27	0.015	4.1e-07	6.2e-06	Group18	11.7988	122	[Aatk, Acadm, Adcyap1r1, Agtr1a, Akap9, Ank1, Ank3, Ap2m1, Ap3b2, Ap3d1, App, Asic1, Atf4, Atp1a2, Braf, Brinp1, Cables1, Car2, Cbarp, Chl1, Cngb1, Cnih2, Cnksr2, Cnr1, Cntf, Cobl, Coro1a, Cpeb1, Cpt1c, Ctnna2, Cttnbp2, Cux1, Doc2a, Dpysl3, Dynlt1b, Eif4g2, Epha5, Fez2, Fgf13, Gdi1, Gnaq, Gng3, Gphn, Gpi1, Gprin1, Gria2, Gria4, Hap1, Inpp5k, Iqgap1, Itga1, Kcnd3, Kcnip1, Kcnj2, Kif1b, Kif21b, Kif…
	synaptic vesicle localization	GO:0097479	GO_BiologicalProcess-GOA_06.11.2016_23h27	0.0054	3e-06	3.6e-05	Group19	20.7692	27	[Amph, Ap3b2, Ap3d1, Braf, Cadps, Cd24a, Cnih2, Doc2a, Doc2g, Fgfr2, Nlgn3, Pcdh17, Pclo, Rab3gap1, Rims2, Rims4, Snapin, Snca, Spg11, Stx4a, Sv2b, Synj1, Syt4, Syt9, Tmem230, Unc13b, Vamp2]
	synaptic vesicle transport	GO:0048489	GO_BiologicalProcess-GOA_06.11.2016_23h27	0.015	3e-06	3.6e-05	Group19	20.4918	25	[Amph, Ap3b2, Ap3d1, Braf, Cadps, Cd24a, Cnih2, Doc2a, Doc2g, Fgfr2, Pclo, Rab3gap1, Rims2, Rims4, Snapin, Snca, Spg11, Stx4a, Sv2b, Synj1, Syt4, Syt9, Tmem230, Unc13b, Vamp2]
	cell communication	GO:0007154	GO_BiologicalProcess-GOA_06.11.2016_23h27	5.9e-05	3.2e-08	6.8e-07	Group20	6.42161	428	[Aatk, Abr, Adam1a, Adam8, Adamts20, Adcy1, Adcyap1r1, Adipor1, Aen, Agtr1a, Aipl1, Akap5, Akap9, Akt1s1, Ank1, Ank3, Apc2, Apip, App, Araf, Arf2, Arhgef3, Arl6ip5, Asic1, Atf4, Atg14, Atg4b, Atxn1, Bbc3, Bbs4, Bex2, Bex3, Bicd1, Bmp1, Braf, Brca2, Btn2a2, Btrc, C2cd5, C330021F23Rik, Cacna2d2, Cacnb1, Cadps, Caml, Car2, Card6, Cbs, Cc2d2a, Cckar, Ccnd1, Cd109, Cd24a, Cd38, Cd47, Cdc42bpa, Cdkn1b,…
	signal transduction	GO:0007165	GO_BiologicalProcess-GOA_06.11.2016_23h27	2.5e-07	3.2e-08	6.8e-07	Group20	6.1005	380	[Aatk, Abr, Adam1a, Adam8, Adamts20, Adcy1, Adcyap1r1, Adipor1, Aen, Agtr1a, Aipl1, Akap5, Akap9, Akt1s1, Ank1, Ank3, Apc2, Apip, App, Araf, Arf2, Arhgef3, Arl6ip5, Atf4, Atxn1, Bbc3, Bbs4, Bex2, Bex3, Bicd1, Bmp1, Braf, Brca2, Btn2a2, Btrc, C2cd5, C330021F23Rik, Caml, Car2, Card6, Cbs, Cc2d2a, Cckar, Ccnd1, Cd109, Cd24a, Cd38, Cd47, Cdc42bpa, Cdkn1b, Cds2, Celsr1, Cep57, Chga, Chm, Chn1, Chrnb1,…
	response to radiation	GO:0009314	GO_BiologicalProcess-GOA_06.11.2016_23h27	0.00017	9.5e-08	1.6e-06	Group21	15.6542	67	[2810417H13Rik, Actr5, Aen, Aipl1, App, Atp1a2, Atxn1, Bbc3, Braf, Brca2, Brcc3, Ccnd1, Ccnd2, Cds2, Cirbp, Cngb1, Cry2, Ddias, Dmc1, Ei24, Eif2ak4, Ercc2, Ercc4, Fam175a, Fancd2, Fech, Fignl1, Gadd45a, Gnat2, Guca1b, Hspa1b, Impact, Ino80, Map3k20, Map3k4, Map4k3, Mapk8, Mgmt, Mtch2, Myc, N4bp1, Ndrg4, Nlgn3, Nr2f6, Pias1, Pnp, Polb, Poli, Prkaa1, Prkdc, Rad51c, Rbm4, Rdh11, Rev1, Rhob, Rpain, S…
	response to UV	GO:0009411	GO_BiologicalProcess-GOA_06.11.2016_23h27	0.005	9.5e-08	1.6e-06	Group21	20.438	28	[2810417H13Rik, Actr5, Brca2, Ccnd1, Cirbp, Ddias, Ei24, Eif2ak4, Ercc2, Ercc4, Fech, Impact, Ino80, Map3k4, Map4k3, Mapk8, N4bp1, Poli, Prkaa1, Rev1, Rpain, Scara3, Sdf4, Triap1, Trp53inp1, Usf1, Uvssa, Yy1]
