# Supplementary material for: Yin Yang 1 sustains biosynthetic demands during brain development in a stage-specific manner
Source: Nat Commun. 2019 May 16;10:2192. doi: 10.1038/s41467-019-09823-5 (PMC6522535; doi:10.1038/s41467-019-09823-5)
Supplement: Supplementary file 6 — Supplementary Data 2 [file 41467_2019_9823_MOESM6_ESM.xls]

## Sheet: ClueGO Results
Node in GO Network	GOID	GOTerm	Ontology Source	Term PValue Corrected with Bonferroni step down	Group PValue	Group PValue Corrected with Bonferroni step down	GOGroups	% Associated Genes	Nr. Genes	Associated Genes Found
1	GO:0006605	protein targeting	GO_BiologicalProcess-GOA_09.02.2016_16h18	0.0054	7.9e-11	7.9e-10	Group1	4.3088	24	[Aip, Ehd3, Gdi1, Ipo8, Mff, Mtx1, Mtx3, Nfkbib, Nup188, Nup35, Pex14, Pex7, Pip5k1a, Rab7, Samm50, Tomm40l, Trp53, Ube2j2, Vps11, Wdr46, Wdr75, Ywhae, Ywhaz, Zbtb17]
2	GO:0006839	mitochondrial transport	GO_BiologicalProcess-GOA_09.02.2016_16h18	0.013	7.9e-11	7.9e-10	Group1	6.01852	13	[Aip, Bad, Mff, Mtx1, Mtx3, Samm50, Tomm40l, Trp53, Ube2j2, Vps11, Wdr46, Wdr75, Zbtb17]
3	GO:0006626	protein targeting to mitochondrion	GO_BiologicalProcess-GOA_09.02.2016_16h18	0.0037	7.9e-11	7.9e-10	Group1	8.0292	11	[Aip, Mff, Mtx1, Mtx3, Samm50, Tomm40l, Ube2j2, Vps11, Wdr46, Wdr75, Zbtb17]
4	GO:0007005	mitochondrion organization	GO_BiologicalProcess-GOA_09.02.2016_16h18	2.8e-05	7.9e-11	7.9e-10	Group1	4.90506	31	[Aars2, Aip, Atg14, Bad, Cox10, Cox20, Fam73a, Gatb, Hapln1, Ist1, Map1lc3b, Mff, Mrps15, Mrps18b, Mrps7, Mtfp1, Mtx1, Mtx3, Ndufs8, Oxa1l, Qrsl1, Samm50, Tomm40l, Trp53, Ube2j2, Uqcc2, Vps11, Wdr46, Wdr75, Yars2, Zbtb17]
6	GO:0044455	mitochondrial membrane part	GO_CellularComponent-GOA_09.02.2016_16h18	0.017	7.9e-11	7.9e-10	Group1	6.70732	11	[Atp5a1, Mff, Ndufa9, Ndufb5, Ndufc1, Ndufs2, Ndufs8, Oxa1l, Samm50, Sdhb, Tomm40l]
7	GO:0019866	organelle inner membrane	GO_CellularComponent-GOA_09.02.2016_16h18	0.049	7.9e-11	7.9e-10	Group1	4.15755	19	[Atp5a1, Coq9, Eral1, Fpgs, Lemd2, Mtfp1, Mtx1, Ndufa9, Ndufb5, Ndufc1, Ndufs2, Ndufs8, Oxa1l, Samm50, Sdhb, Slc25a26, Slc25a44, Tra2b, Uqcc2]
7	GO:0031966	mitochondrial membrane	GO_CellularComponent-GOA_09.02.2016_16h18	0.016	7.9e-11	7.9e-10	Group1	4.10256	24	[Atp5a1, Bad, Coq9, Cox10, Cox20, Eral1, Fam73a, Fpgs, Mff, Mtfp1, Mtx1, Mtx3, Ndufa9, Ndufb5, Ndufc1, Ndufs2, Ndufs8, Oxa1l, Samm50, Sdhb, Slc25a26, Slc25a44, Tomm40l, Uqcc2]
8	GO:0044429	mitochondrial part	GO_CellularComponent-GOA_09.02.2016_16h18	3.3e-06	7.9e-11	7.9e-10	Group1	4.62633	39	[Atp5a1, Bad, Coq9, Cox10, Cox20, Dars2, Dhx30, Eral1, Fam73a, Fars2, Fdx1l, Fpgs, Gadd45gip1, Lyrm7, Mff, Mrpl11, Mrpl22, Mrpl36, Mrps15, Mrps18b, Mrps7, Mrps9, Mtfp1, Mtx1, Mtx3, Ndufa9, Ndufb5, Ndufc1, Ndufs2, Ndufs8, Oxa1l, Samm50, Sdhb, Slc25a26, Slc25a44, Tomm40l, Trp53, Uqcc2, Yars2]
8	GO:0044429	mitochondrial part	GO_CellularComponent-GOA_09.02.2016_16h18	3.3e-06	7.7e-09	4.6e-08	Group7	4.62633	39	[Atp5a1, Bad, Coq9, Cox10, Cox20, Dars2, Dhx30, Eral1, Fam73a, Fars2, Fdx1l, Fpgs, Gadd45gip1, Lyrm7, Mff, Mrpl11, Mrpl22, Mrpl36, Mrps15, Mrps18b, Mrps7, Mrps9, Mtfp1, Mtx1, Mtx3, Ndufa9, Ndufb5, Ndufc1, Ndufs2, Ndufs8, Oxa1l, Samm50, Sdhb, Slc25a26, Slc25a44, Tomm40l, Trp53, Uqcc2, Yars2]
9	GO:0005759	mitochondrial matrix	GO_CellularComponent-GOA_09.02.2016_16h18	0.00016	7.9e-11	7.9e-10	Group1	6.37584	19	[Dars2, Dhx30, Eral1, Fars2, Fdx1l, Fpgs, Gadd45gip1, Lyrm7, Mrpl11, Mrpl22, Mrpl36, Mrps15, Mrps18b, Mrps7, Mrps9, Ndufa9, Trp53, Uqcc2, Yars2]
9	GO:0005759	mitochondrial matrix	GO_CellularComponent-GOA_09.02.2016_16h18	0.00016	1.9e-08	9.6e-08	Group12	6.37584	19	[Dars2, Dhx30, Eral1, Fars2, Fdx1l, Fpgs, Gadd45gip1, Lyrm7, Mrpl11, Mrpl22, Mrpl36, Mrps15, Mrps18b, Mrps7, Mrps9, Ndufa9, Trp53, Uqcc2, Yars2]
9	GO:0005759	mitochondrial matrix	GO_CellularComponent-GOA_09.02.2016_16h18	0.00016	7.7e-09	4.6e-08	Group7	6.37584	19	[Dars2, Dhx30, Eral1, Fars2, Fdx1l, Fpgs, Gadd45gip1, Lyrm7, Mrpl11, Mrpl22, Mrpl36, Mrps15, Mrps18b, Mrps7, Mrps9, Ndufa9, Trp53, Uqcc2, Yars2]
10	GO:0005761	mitochondrial ribosome	GO_CellularComponent-GOA_09.02.2016_16h18	0.0046	1.9e-08	9.6e-08	Group12	11.1111	8	[Gadd45gip1, Mrpl11, Mrpl22, Mrpl36, Mrps15, Mrps18b, Mrps7, Mrps9]
10	GO:0005761	mitochondrial ribosome	GO_CellularComponent-GOA_09.02.2016_16h18	0.0046	7.7e-09	4.6e-08	Group7	11.1111	8	[Gadd45gip1, Mrpl11, Mrpl22, Mrpl36, Mrps15, Mrps18b, Mrps7, Mrps9]
11	GO:0005840	ribosome	GO_CellularComponent-GOA_09.02.2016_16h18	0.023	1.9e-08	9.6e-08	Group12	5.38462	14	[Gadd45gip1, Mrpl11, Mrpl22, Mrpl35, Mrpl36, Mrpl45, Mrps15, Mrps18b, Mrps27, Mrps7, Mrps9, Rpl13a, Rpl34, Rpl7l1]
11	GO:0005840	ribosome	GO_CellularComponent-GOA_09.02.2016_16h18	0.023	1.3e-10	1.1e-09	Group4	5.38462	14	[Gadd45gip1, Mrpl11, Mrpl22, Mrpl35, Mrpl36, Mrpl45, Mrps15, Mrps18b, Mrps27, Mrps7, Mrps9, Rpl13a, Rpl34, Rpl7l1]
11	GO:0005840	ribosome	GO_CellularComponent-GOA_09.02.2016_16h18	0.023	7.7e-09	4.6e-08	Group7	5.38462	14	[Gadd45gip1, Mrpl11, Mrpl22, Mrpl35, Mrpl36, Mrpl45, Mrps15, Mrps18b, Mrps27, Mrps7, Mrps9, Rpl13a, Rpl34, Rpl7l1]
12	GO:0006518	peptide metabolic process	GO_BiologicalProcess-GOA_09.02.2016_16h18	0.00015	1.9e-08	9.6e-08	Group12	4.29293	34	[Aars2, Cdkal1, Cpeb4, Dars2, Ddx6, Eif3f, Eif4a1, Eif4g2, Fars2, Farsa, Gatb, Ilf3, Mettl3, Mrpl11, Mrpl22, Mrpl35, Mrpl36, Mrps15, Mrps18b, Mrps7, Mrps9, Nars, Qrsl1, Rpl13a, Rpl34, Rpl7l1, Rps6kb2, Slc25a26, Slc25a44, Tmed10, Tnrc6b, Uqcc2, Usp21, Yars2]
13	GO:0043604	amide biosynthetic process	GO_BiologicalProcess-GOA_09.02.2016_16h18	4.2e-05	1.9e-08	9.6e-08	Group12	4.53939	34	[Aars2, Cdkal1, Cpeb4, Dars2, Ddx6, Eif3f, Eif4a1, Eif4g2, Fars2, Farsa, Fpgs, Gatb, Ilf3, Mettl3, Mrpl11, Mrpl22, Mrpl35, Mrpl36, Mrps15, Mrps18b, Mrps7, Mrps9, Nars, Qrsl1, Rpl13a, Rpl34, Rpl7l1, Rps6kb2, Slc25a26, Slc25a44, Tnrc6b, Uqcc2, Usp21, Yars2]
14	GO:0006412	translation	GO_BiologicalProcess-GOA_09.02.2016_16h18	5.2e-06	1.9e-08	9.6e-08	Group12	5.06912	33	[Aars2, Cdkal1, Cpeb4, Dars2, Ddx6, Eif3f, Eif4a1, Eif4g2, Fars2, Farsa, Gatb, Ilf3, Mettl3, Mrpl11, Mrpl22, Mrpl35, Mrpl36, Mrps15, Mrps18b, Mrps7, Mrps9, Nars, Qrsl1, Rpl13a, Rpl34, Rpl7l1, Rps6kb2, Slc25a26, Slc25a44, Tnrc6b, Uqcc2, Usp21, Yars2]
14	GO:0006412	translation	GO_BiologicalProcess-GOA_09.02.2016_16h18	5.2e-06	1.3e-10	1.1e-09	Group4	5.06912	33	[Aars2, Cdkal1, Cpeb4, Dars2, Ddx6, Eif3f, Eif4a1, Eif4g2, Fars2, Farsa, Gatb, Ilf3, Mettl3, Mrpl11, Mrpl22, Mrpl35, Mrpl36, Mrps15, Mrps18b, Mrps7, Mrps9, Nars, Qrsl1, Rpl13a, Rpl34, Rpl7l1, Rps6kb2, Slc25a26, Slc25a44, Tnrc6b, Uqcc2, Usp21, Yars2]
15	GO:0030529	intracellular ribonucleoprotein complex	GO_CellularComponent-GOA_09.02.2016_16h18	0.00068	1.9e-08	9.6e-08	Group12	4.22721	32	[Cpeb4, Ddx6, Dhx30, Eif3f, Gadd45gip1, Hmbox1, Hnrnpul1, Ilf3, Imp4, Jmjd6, Luc7l3, Mrpl11, Mrpl22, Mrpl35, Mrpl36, Mrpl45, Mrps15, Mrps18b, Mrps27, Mrps7, Mrps9, Rpl13a, Rpl34, Rpl7l1, Snrnp35, Snw1, Srek1, Tial1, Tnrc6b, Txnl4b, Utp20, Wdr46]
15	GO:0030529	intracellular ribonucleoprotein complex	GO_CellularComponent-GOA_09.02.2016_16h18	0.00068	2.4e-10	1.6e-09	Group3	4.22721	32	[Cpeb4, Ddx6, Dhx30, Eif3f, Gadd45gip1, Hmbox1, Hnrnpul1, Ilf3, Imp4, Jmjd6, Luc7l3, Mrpl11, Mrpl22, Mrpl35, Mrpl36, Mrpl45, Mrps15, Mrps18b, Mrps27, Mrps7, Mrps9, Rpl13a, Rpl34, Rpl7l1, Snrnp35, Snw1, Srek1, Tial1, Tnrc6b, Txnl4b, Utp20, Wdr46]
15	GO:0030529	intracellular ribonucleoprotein complex	GO_CellularComponent-GOA_09.02.2016_16h18	0.00068	1.3e-10	1.1e-09	Group4	4.22721	32	[Cpeb4, Ddx6, Dhx30, Eif3f, Gadd45gip1, Hmbox1, Hnrnpul1, Ilf3, Imp4, Jmjd6, Luc7l3, Mrpl11, Mrpl22, Mrpl35, Mrpl36, Mrpl45, Mrps15, Mrps18b, Mrps27, Mrps7, Mrps9, Rpl13a, Rpl34, Rpl7l1, Snrnp35, Snw1, Srek1, Tial1, Tnrc6b, Txnl4b, Utp20, Wdr46]
16	GO:0022613	ribonucleoprotein complex biogenesis	GO_BiologicalProcess-GOA_09.02.2016_16h18	0.00058	2.4e-10	1.6e-09	Group3	5.42636	21	[Ddx6, Dhx30, Eif3f, Eral1, Exosc2, Imp4, Luc7l3, Mettl16, Mrpl11, Mrpl36, Mrps7, Mrps9, Rpf2, Rpl13a, Rpl34, Rpl7l1, Sfswap, Srek1, Txnl4b, Utp20, Wdr46]
16	GO:0022613	ribonucleoprotein complex biogenesis	GO_BiologicalProcess-GOA_09.02.2016_16h18	0.00058	1.3e-10	1.1e-09	Group4	5.42636	21	[Ddx6, Dhx30, Eif3f, Eral1, Exosc2, Imp4, Luc7l3, Mettl16, Mrpl11, Mrpl36, Mrps7, Mrps9, Rpf2, Rpl13a, Rpl34, Rpl7l1, Sfswap, Srek1, Txnl4b, Utp20, Wdr46]
16	GO:0022613	ribonucleoprotein complex biogenesis	GO_BiologicalProcess-GOA_09.02.2016_16h18	0.00058	9.3e-18	1.2e-16	Group6	5.42636	21	[Ddx6, Dhx30, Eif3f, Eral1, Exosc2, Imp4, Luc7l3, Mettl16, Mrpl11, Mrpl36, Mrps7, Mrps9, Rpf2, Rpl13a, Rpl34, Rpl7l1, Sfswap, Srek1, Txnl4b, Utp20, Wdr46]
17	GO:0022618	ribonucleoprotein complex assembly	GO_BiologicalProcess-GOA_09.02.2016_16h18	0.02	2.4e-10	1.6e-09	Group3	6.12245	12	[Ddx6, Dhx30, Eif3f, Eral1, Luc7l3, Mrpl11, Mrps7, Rpf2, Rpl13a, Sfswap, Srek1, Txnl4b]
18	GO:0042254	ribosome biogenesis	GO_BiologicalProcess-GOA_09.02.2016_16h18	0.015	2.4e-10	1.6e-09	Group3	5.62249	14	[Dhx30, Eral1, Exosc2, Imp4, Mettl16, Mrpl11, Mrpl36, Mrps7, Mrps9, Rpf2, Rpl34, Rpl7l1, Utp20, Wdr46]
18	GO:0042254	ribosome biogenesis	GO_BiologicalProcess-GOA_09.02.2016_16h18	0.015	9.3e-18	1.2e-16	Group6	5.62249	14	[Dhx30, Eral1, Exosc2, Imp4, Mettl16, Mrpl11, Mrpl36, Mrps7, Mrps9, Rpf2, Rpl34, Rpl7l1, Utp20, Wdr46]
19	GO:0006396	RNA processing	GO_BiologicalProcess-GOA_09.02.2016_16h18	2.1e-05	7.9e-15	8.7e-14	Group0	4.67675	34	[Aars2, Cdkal1, Cstf2t, Dhx30, Exosc2, Fars2, Hnrnpul1, Imp4, Jmjd6, Luc7l3, Mettl16, Mettl2, Mettl3, Mrps9, Pcf11, Ptbp1, Rbm26, Rpf2, Rpl7l1, Sfswap, Snrnp35, Snw1, Son, Srek1, Srsf3, Supt5, Tnrc6b, Tra2b, Trmo, Trmt12, Txnl4b, Tyw3, Utp20, Wdr46]
19	GO:0006396	RNA processing	GO_BiologicalProcess-GOA_09.02.2016_16h18	2.1e-05	2.4e-10	1.6e-09	Group3	4.67675	34	[Aars2, Cdkal1, Cstf2t, Dhx30, Exosc2, Fars2, Hnrnpul1, Imp4, Jmjd6, Luc7l3, Mettl16, Mettl2, Mettl3, Mrps9, Pcf11, Ptbp1, Rbm26, Rpf2, Rpl7l1, Sfswap, Snrnp35, Snw1, Son, Srek1, Srsf3, Supt5, Tnrc6b, Tra2b, Trmo, Trmt12, Txnl4b, Tyw3, Utp20, Wdr46]
19	GO:0006396	RNA processing	GO_BiologicalProcess-GOA_09.02.2016_16h18	2.1e-05	9.3e-18	1.2e-16	Group6	4.67675	34	[Aars2, Cdkal1, Cstf2t, Dhx30, Exosc2, Fars2, Hnrnpul1, Imp4, Jmjd6, Luc7l3, Mettl16, Mettl2, Mettl3, Mrps9, Pcf11, Ptbp1, Rbm26, Rpf2, Rpl7l1, Sfswap, Snrnp35, Snw1, Son, Srek1, Srsf3, Supt5, Tnrc6b, Tra2b, Trmo, Trmt12, Txnl4b, Tyw3, Utp20, Wdr46]
20	GO:0003723	RNA binding	GO_MolecularFunction-GOA_09.02.2016_16h18	1.1e-12	7.9e-15	8.7e-14	Group0	4.58543	73	[2810403A07Rik, Aars2, Adk, Atp5a1, Ccdc124, Chd2, Chtop, Cpeb4, Cstf2t, Ddx17, Ddx6, Dhx30, Eif3f, Eif4a1, Eif4g2, Eral1, Erh, Exosc2, Fam98a, Fars2, Farsa, Hdlbp, Heatr6, Hnrnpul1, Ilf3, Imp4, Jmjd6, Luc7l3, Mettl16, Mettl3, Mrpl11, Mrpl22, Mrpl45, Mrps15, Mrps7, Mrps9, N4bp1, Pabpc6, Pcf11, Pnisr, Prkcsh, Ptbp1, Rbm12, Rbm19, Rbm26, Rpf2, Rpl13a, Rpl34, Rpl7l1, Sec23ip, Sfswap, Sltm, Snrnp35, …
20	GO:0003723	RNA binding	GO_MolecularFunction-GOA_09.02.2016_16h18	1.1e-12	9.3e-18	1.2e-16	Group6	4.58543	73	[2810403A07Rik, Aars2, Adk, Atp5a1, Ccdc124, Chd2, Chtop, Cpeb4, Cstf2t, Ddx17, Ddx6, Dhx30, Eif3f, Eif4a1, Eif4g2, Eral1, Erh, Exosc2, Fam98a, Fars2, Farsa, Hdlbp, Heatr6, Hnrnpul1, Ilf3, Imp4, Jmjd6, Luc7l3, Mettl16, Mettl3, Mrpl11, Mrpl22, Mrpl45, Mrps15, Mrps7, Mrps9, N4bp1, Pabpc6, Pcf11, Pnisr, Prkcsh, Ptbp1, Rbm12, Rbm19, Rbm26, Rpf2, Rpl13a, Rpl34, Rpl7l1, Sec23ip, Sfswap, Sltm, Snrnp35, …
21	GO:0044822	poly(A) RNA binding	GO_MolecularFunction-GOA_09.02.2016_16h18	3.6e-11	7.9e-15	8.7e-14	Group0	4.97854	58	[Adk, Atp5a1, Ccdc124, Chd2, Chtop, Cpeb4, Cstf2t, Ddx17, Ddx6, Dhx30, Eif4a1, Eif4g2, Eral1, Erh, Fam98a, Farsa, Hdlbp, Heatr6, Hnrnpul1, Ilf3, Luc7l3, Mettl16, Mrpl11, Mrpl22, Mrpl45, Mrps15, Mrps7, Mrps9, Pcf11, Pnisr, Ptbp1, Rbm12, Rbm19, Rbm26, Rpf2, Rpl13a, Rpl7l1, Sec23ip, Sltm, Snrnp35, Snw1, Son, Srek1, Srsf3, Supt5, Tbrg4, Tial1, Tnrc6b, Tra2b, Utp20, Wbscr16, Wdr46, Wdr75, Yars2, Ywhae…
22	GO:0034470	ncRNA processing	GO_BiologicalProcess-GOA_09.02.2016_16h18	0.0054	9.3e-18	1.2e-16	Group6	5.59441	16	[Aars2, Cdkal1, Exosc2, Fars2, Imp4, Mettl16, Mettl2, Mettl3, Mrps9, Rpf2, Rpl7l1, Trmo, Trmt12, Tyw3, Utp20, Wdr46]
24	GO:0034660	ncRNA metabolic process	GO_BiologicalProcess-GOA_09.02.2016_16h18	1e-05	9.3e-18	1.2e-16	Group6	6.23377	24	[Aars2, Cdkal1, Dars2, Dedd, Exosc2, Fars2, Farsa, Gatb, Imp4, Mettl16, Mettl2, Mettl3, Mrps9, Nars, Qrsl1, Rpf2, Rpl7l1, Trmo, Trmt12, Trp53, Tyw3, Utp20, Wdr46, Yars2]
24	GO:0006399	tRNA metabolic process	GO_BiologicalProcess-GOA_09.02.2016_16h18	0.0001	9.3e-18	1.2e-16	Group6	8.80503	14	[Aars2, Cdkal1, Dars2, Exosc2, Fars2, Farsa, Gatb, Mettl2, Nars, Qrsl1, Trmo, Trmt12, Tyw3, Yars2]
25	GO:0004812	aminoacyl-tRNA ligase activity	GO_MolecularFunction-GOA_09.02.2016_16h18	0.017	9.3e-18	1.2e-16	Group6	13.0435	6	[Aars2, Dars2, Fars2, Farsa, Nars, Yars2]
26	GO:0006418	tRNA aminoacylation for protein translation	GO_BiologicalProcess-GOA_09.02.2016_16h18	0.017	9.3e-18	1.2e-16	Group6	13.0435	6	[Aars2, Dars2, Fars2, Farsa, Nars, Yars2]
27	GO:0043039	tRNA aminoacylation	GO_BiologicalProcess-GOA_09.02.2016_16h18	0.00026	9.3e-18	1.2e-16	Group6	16.3265	8	[Aars2, Dars2, Fars2, Farsa, Gatb, Nars, Qrsl1, Yars2]
28	GO:0032543	mitochondrial translation	GO_BiologicalProcess-GOA_09.02.2016_16h18	0.00072	9.3e-18	1.2e-16	Group6	14.2857	8	[Aars2, Gatb, Mrps15, Mrps18b, Mrps7, Qrsl1, Uqcc2, Yars2]
29	GO:0016410	N-acyltransferase activity	GO_MolecularFunction-GOA_09.02.2016_16h18	0.012	2.2e-10	1.7e-09	Group11	8.49057	9	[Eif4g2, Hcfc1, Kat6b, Kat7, Med24, Naa16, Naa60, Nmt1, Taf5]
30	GO:0031248	protein acetyltransferase complex	GO_CellularComponent-GOA_09.02.2016_16h18	0.038	2.2e-10	1.7e-09	Group11	8.16327	8	[Hcfc1, Ing4, Kat6b, Kat7, Morf4l1, Naa16, Taf5, Wdr75]
31	GO:0018205	peptidyl-lysine modification	GO_BiologicalProcess-GOA_09.02.2016_16h18	0.017	2.2e-10	1.7e-09	Group11	5.04732	16	[Cxxc1, Hcfc1, Ing4, Jmjd6, Kat6b, Kat7, Kdm3a, Med24, Morf4l1, Mtf2, Naa60, Nelfa, Snw1, Taf5, Uspl1, Wdr75]
32	GO:0016570	histone modification	GO_BiologicalProcess-GOA_09.02.2016_16h18	0.0016	2.2e-10	1.7e-09	Group11	5.06024	21	[Chtop, Cxxc1, Daxx, Hcfc1, Ing4, Jmjd6, Kat6b, Kat7, Kdm3a, Med24, Morf4l1, Mtf2, Naa60, Nelfa, Pagr1a, Phf8, Snw1, Taf5, Trp53, Usp21, Wdr75]
33	GO:0006325	chromatin organization	GO_BiologicalProcess-GOA_09.02.2016_16h18	0.00092	2.2e-10	1.7e-09	Group11	4.2963	29	[Actr8, Arid2, Cdc45, Chd2, Chtop, Cxxc1, Daxx, Hcfc1, Ing4, Ino80b, Jmjd6, Kat6b, Kat7, Kdm3a, Med24, Morf4l1, Mtf2, Naa60, Nelfa, Nr3c1, Pagr1a, Phf8, Ptma, Snw1, Taf5, Trp53, Tssk6, Usp21, Wdr75]
34	GO:0044451	nucleoplasm part	GO_CellularComponent-GOA_09.02.2016_16h18	3.9e-06	2.2e-10	1.7e-09	Group11	4.92958	35	[Cdc45, Chfr, Chtop, Cstf2t, Cxxc1, Daxx, Hcfc1, Ing4, Kat6b, Kat7, Lin52, Luc7l3, Med24, Mettl3, Morf4l1, Mtf2, N4bp1, Nelfa, Pagr1a, Pcf11, Phf12, Pip5k1a, Pnisr, Polr3d, Rpa2, Snw1, Son, Srsf3, Supt5, Taf5, Taf8, Tceb2, Trp53, Uspl1, Wdr75]
35	GO:0016568	chromatin modification	GO_BiologicalProcess-GOA_09.02.2016_16h18	0.00038	2.2e-10	1.7e-09	Group11	4.70383	27	[Actr8, Cdc45, Chd2, Chtop, Cxxc1, Daxx, Hcfc1, Ing4, Ino80b, Jmjd6, Kat6b, Kat7, Kdm3a, Med24, Morf4l1, Mtf2, Naa60, Nelfa, Nr3c1, Pagr1a, Phf8, Ptma, Snw1, Taf5, Trp53, Usp21, Wdr75]
36	GO:1990234	transferase complex	GO_CellularComponent-GOA_09.02.2016_16h18	0.004	2.2e-10	1.7e-09	Group11	4.09357	28	[Anapc1, Atg14, Cxxc1, Ercc8, Erh, Hcfc1, Ing4, Kat6b, Kat7, Med24, Mettl3, Morf4l1, Mtf2, Naa16, Pagr1a, Pdss2, Pik3c3, Polr3d, Prpsap1, Snw1, Taf5, Taf8, Tceb2, Trp53, Ube2j2, Ube4b, Wdr75, Wdr77]
37	GO:1902494	catalytic complex	GO_CellularComponent-GOA_09.02.2016_16h18	1.1e-05	2.2e-10	1.7e-09	Group11	4.20332	43	[Actr8, Anapc1, Atg14, Cxxc1, Ercc8, Erh, Farsa, Hcfc1, Ing4, Ino80b, Kat6b, Kat7, Med24, Mettl3, Morf4l1, Mtf2, Naa16, Ndufa9, Ndufb5, Ndufc1, Ndufs2, Ndufs8, Pagr1a, Pdss2, Phf12, Pigk, Pik3c3, Polr3d, Ppp2r4, Prpsap1, Rrm1, Sdhb, Snw1, Taf5, Taf8, Tceb2, Trp53, Ube2j2, Ube4b, Wdr34, Wdr75, Wdr77, Yy1]
	GO:0070925	organelle assembly	GO_BiologicalProcess-GOA_09.02.2016_16h18	0.0005	3.2e-06	1.2e-05	Group10	4.63122	27	[Atg14, Bbip1, Cdk5rap2, Celsr3, Ddx6, Dhx30, Ehd3, Eral1, Fam175b, Fuz, Map1lc3b, Mrpl11, Mrps7, Pafah1b1, Pcnt, Pik3c3, Pogz, Rab7, Racgap1, Rpf2, Sass6, Scfd1, Sec23ip, Tmem17, Tpgs1, Vps11, Zfp207]
	GO:0005654	nucleoplasm	GO_CellularComponent-GOA_09.02.2016_16h18	2.7e-14	1.5e-16	1.9e-15	Group2	4.04742	99	[3110043O21Rik, Adk, Aip, Ap3d1, Arid2, Atg14, Cacybp, Casc5, Ccdc174, Cdc45, Cep350, Chd2, Chfr, Chtop, Cops5, Cstf2t, Cuedc2, Cxxc1, Dars2, Daxx, Ddx17, Dnajc7, Fam193b, Git2, Gtf3c6, Hcfc1, Hmbox1, Hnrnpul1, Hsf1, Ier2, Ilf3, Ing4, Jmjd6, Kat6b, Kat7, Kdm3a, Lin52, Luc7l3, Mcm5, Mcmbp, Med24, Med25, Mettl3, Morf4l1, Mrps18b, Mtf2, N4bp1, Ndufa9, Ndufb5, Ndufs2, Nelfa, Nfia, Nfic, Nr3c1, Nup35,…
	GO:0033108	mitochondrial respiratory chain complex assembly	GO_BiologicalProcess-GOA_09.02.2016_16h18	0.0038	2.5e-05	7.7e-05	Group5	17.1429	6	[Aars2, Cox20, Ndufs8, Oxa1l, Samm50, Uqcc2]
	GO:0050684	regulation of mRNA processing	GO_BiologicalProcess-GOA_09.02.2016_16h18	0.049	0.00036	0.00036	Group8	7.84314	8	[Jmjd6, Ptbp1, Sfswap, Snw1, Srek1, Supt5, Tnrc6b, Tra2b]
	GO:0051536	iron-sulfur cluster binding	GO_MolecularFunction-GOA_09.02.2016_16h18	0.022	0.00016	0.00032	Group9	10.2941	7	[Aco2, Cdkal1, Fdx1l, Narf, Ndufs2, Ndufs8, Sdhb]
