# Supplementary material for: Yin Yang 1 sustains biosynthetic demands during brain development in a stage-specific manner
Source: Nat Commun. 2019 May 16;10:2192. doi: 10.1038/s41467-019-09823-5 (PMC6522535; doi:10.1038/s41467-019-09823-5)
Supplement: Supplementary file 7 — Supplementary Data 3 [file 41467_2019_9823_MOESM7_ESM.xlsx]

## Sheet: Tabelle1
difference	ionIdx	index diff	log2(FC)	p-value	adj p-value (BH)	pFDR (Storey)	q-value (Storey)	m/z	id	name	mz difference	formula	ion	annotation score
siYy1:siCtrl	772	772	-1.41594	2.55887e-07	4.15507e-05	2.20255e-05	2.10381e-05	313.045	C04376; HMDB01308	5'-Phosphoribosyl-N-formylglycinamide	-0.000574001	C8H15N2O9P	-H(-)	100
siYy1:siCtrl	186	186	-1.31834	0.143184	0.351075	0.177758	0.177758	162.023	C06809; HMDB01890	Acetylcysteine	0.000378858	C5H9NO3S	-H(-)	100
siYy1:siCtrl	1447	1447	-1.0954	3.71839e-06	0.000284456	0.000144027	0.000144027	664.117	C00004; HMDB01487	NADH	0.000747167	C21H29N7O14P2	-H(-)	100
siYy1:siCtrl	1459	1459	-1.08719	1.702e-08	5.20812e-06	2.637e-06	2.637e-06	686.099	C00004; HMDB01487	NADH	0.000378274	C21H29N7O14P2	.Na/H-H(-)	10
siYy1:siCtrl	873	873	-0.981608	3.50487e-05	0.00157719	0.000798571	0.000798571	338.989	C01220; HMDB00968	1D-Myo-inositol 1,4-bisphosphate	-0.0001517	C6H14O12P2	-H(-)	100
siYy1:siCtrl	873	873	-0.981608	3.50487e-05	0.00157719	0.000798571	0.000798571	338.989	C00665; HMDB01047	D-Fructose 2,6-bisphosphate	-0.0001517	C6H14O12P2	-H(-)	100
siYy1:siCtrl	873	873	-0.981608	3.50487e-05	0.00157719	0.000798571	0.000798571	338.989	C00354; HMDB01058	Fructose 1,6-bisphosphate	-0.0001517	C6H14O12P2	-H(-)	100
siYy1:siCtrl	873	873	-0.981608	3.50487e-05	0.00157719	0.000798571	0.000798571	338.989	C01231; HMDB03514	Alpha-D-Glucose 1,6-bisphosphate	-0.0001517	C6H14O12P2	-H(-)	100
siYy1:siCtrl	873	873	-0.981608	3.50487e-05	0.00157719	0.000798571	0.000798571	338.989	C04062; HMDB06234	1D-Myo-inositol 1,3-bisphosphate	-0.0001517	C6H14O12P2	-H(-)	100
siYy1:siCtrl	873	873	-0.981608	3.50487e-05	0.00157719	0.000798571	0.000798571	338.989	C04063; HMDB06235	1D-Myo-inositol 3,4-bisphosphate	-0.0001517	C6H14O12P2	-H(-)	100
siYy1:siCtrl	873	873	-0.981608	3.50487e-05	0.00157719	0.000798571	0.000798571	338.989	C03785; HMDB06872	D-Tagatose 1,6-bisphosphate	-0.0001517	C6H14O12P2	-H(-)	100
siYy1:siCtrl	873	873	-0.981608	3.50487e-05	0.00157719	0.000798571	0.000798571	338.989	HMDB60269	D-Mannose 1,6-bisphosphate	-0.0001517	C6H14O12P2	-H(-)	100
siYy1:siCtrl	873	873	-0.981608	3.50487e-05	0.00157719	0.000798571	0.000798571	338.989	C05378; HMDB60444	beta-D-Fructose 1,6-bisphosphate	-0.0001517	C6H14O12P2	-H(-)	100
siYy1:siCtrl	934	934	-0.891331	5.7776e-07	6.79979e-05	3.4429e-05	3.4429e-05	360.971	C01220; HMDB00968	1D-Myo-inositol 1,4-bisphosphate	-0.000219701	C6H14O12P2	.Na/H-H(-)	10
siYy1:siCtrl	934	934	-0.891331	5.7776e-07	6.79979e-05	3.4429e-05	3.4429e-05	360.971	C00665; HMDB01047	D-Fructose 2,6-bisphosphate	-0.000219701	C6H14O12P2	.Na/H-H(-)	10
siYy1:siCtrl	934	934	-0.891331	5.7776e-07	6.79979e-05	3.4429e-05	3.4429e-05	360.971	C00354; HMDB01058	Fructose 1,6-bisphosphate	-0.000219701	C6H14O12P2	.Na/H-H(-)	10
siYy1:siCtrl	934	934	-0.891331	5.7776e-07	6.79979e-05	3.4429e-05	3.4429e-05	360.971	C01231; HMDB03514	Alpha-D-Glucose 1,6-bisphosphate	-0.000219701	C6H14O12P2	.Na/H-H(-)	10
siYy1:siCtrl	934	934	-0.891331	5.7776e-07	6.79979e-05	3.4429e-05	3.4429e-05	360.971	C04062; HMDB06234	1D-Myo-inositol 1,3-bisphosphate	-0.000219701	C6H14O12P2	.Na/H-H(-)	10
siYy1:siCtrl	934	934	-0.891331	5.7776e-07	6.79979e-05	3.4429e-05	3.4429e-05	360.971	C04063; HMDB06235	1D-Myo-inositol 3,4-bisphosphate	-0.000219701	C6H14O12P2	.Na/H-H(-)	10
siYy1:siCtrl	934	934	-0.891331	5.7776e-07	6.79979e-05	3.4429e-05	3.4429e-05	360.971	C03785; HMDB06872	D-Tagatose 1,6-bisphosphate	-0.000219701	C6H14O12P2	.Na/H-H(-)	10
siYy1:siCtrl	934	934	-0.891331	5.7776e-07	6.79979e-05	3.4429e-05	3.4429e-05	360.971	HMDB60269	D-Mannose 1,6-bisphosphate	-0.000219701	C6H14O12P2	.Na/H-H(-)	10
siYy1:siCtrl	934	934	-0.891331	5.7776e-07	6.79979e-05	3.4429e-05	3.4429e-05	360.971	C05378; HMDB60444	beta-D-Fructose 1,6-bisphosphate	-0.000219701	C6H14O12P2	.Na/H-H(-)	10
siYy1:siCtrl	1470	1470	-0.864651	0.000967553	0.0162526	0.0082367	0.00822911	702.073	C00004; HMDB01487	NADH	0.000469559	C21H29N7O14P2	.K/H-H(-)	5
siYy1:siCtrl	988	988	-0.838354	0.0042646	0.0490589	0.0248397	0.0248397	376.944	C01220; HMDB00968	1D-Myo-inositol 1,4-bisphosphate	0.000200924	C6H14O12P2	.K/H-H(-)	5
siYy1:siCtrl	988	988	-0.838354	0.0042646	0.0490589	0.0248397	0.0248397	376.944	C00665; HMDB01047	D-Fructose 2,6-bisphosphate	0.000200924	C6H14O12P2	.K/H-H(-)	5
siYy1:siCtrl	988	988	-0.838354	0.0042646	0.0490589	0.0248397	0.0248397	376.944	C00354; HMDB01058	Fructose 1,6-bisphosphate	0.000200924	C6H14O12P2	.K/H-H(-)	5
siYy1:siCtrl	988	988	-0.838354	0.0042646	0.0490589	0.0248397	0.0248397	376.944	C01231; HMDB03514	Alpha-D-Glucose 1,6-bisphosphate	0.000200924	C6H14O12P2	.K/H-H(-)	5
siYy1:siCtrl	988	988	-0.838354	0.0042646	0.0490589	0.0248397	0.0248397	376.944	C04062; HMDB06234	1D-Myo-inositol 1,3-bisphosphate	0.000200924	C6H14O12P2	.K/H-H(-)	5
siYy1:siCtrl	988	988	-0.838354	0.0042646	0.0490589	0.0248397	0.0248397	376.944	C04063; HMDB06235	1D-Myo-inositol 3,4-bisphosphate	0.000200924	C6H14O12P2	.K/H-H(-)	5
siYy1:siCtrl	988	988	-0.838354	0.0042646	0.0490589	0.0248397	0.0248397	376.944	C03785; HMDB06872	D-Tagatose 1,6-bisphosphate	0.000200924	C6H14O12P2	.K/H-H(-)	5
siYy1:siCtrl	988	988	-0.838354	0.0042646	0.0490589	0.0248397	0.0248397	376.944	HMDB60269	D-Mannose 1,6-bisphosphate	0.000200924	C6H14O12P2	.K/H-H(-)	5
siYy1:siCtrl	988	988	-0.838354	0.0042646	0.0490589	0.0248397	0.0248397	376.944	C05378; HMDB60444	beta-D-Fructose 1,6-bisphosphate	0.000200924	C6H14O12P2	.K/H-H(-)	5
siYy1:siCtrl	424	424	-0.795429	0.000652451	0.0126361	0.00639795	0.00639795	221.061	C02291; HMDB00099	L-Cystathionine	-0.00050322	C7H14N2O4S	-H(-)	100
siYy1:siCtrl	424	424	-0.795429	0.000652451	0.0126361	0.00639795	0.00639795	221.061	C00542; HMDB00455	Allocystathionine	-0.00050322	C7H14N2O4S	-H(-)	100
siYy1:siCtrl	424	424	-0.795429	0.000652451	0.0126361	0.00639795	0.00639795	221.061	HMDB28785	Cysteinyl-Threonine	-0.00050322	C7H14N2O4S	-H(-)	100
siYy1:siCtrl	424	424	-0.795429	0.000652451	0.0126361	0.00639795	0.00639795	221.061	HMDB29058	Threoninyl-Cysteine	-0.00050322	C7H14N2O4S	-H(-)	100
siYy1:siCtrl	4	4	-0.7842	0.136752	0.345247	0.174815	0.174807	70.0291	C01659; HMDB04296	Acrylamide	0.00071826	C3H5NO	-H(-)	100
siYy1:siCtrl	1017	1017	-0.769968	0.0149611	0.0999583	0.0506113	0.0506113	386.016	C00705; HMDB01245	dCDP	0.000152014	C9H15N3O10P2	-H(-)	100
siYy1:siCtrl	1263	1263	-0.643253	0.023886	0.141102	0.0714436	0.0714436	507.108	HMDB38509	Rheidin B	0.000407687	C30H20O8	-H(-)	100
siYy1:siCtrl	305	305	-0.640975	0.000444215	0.00984998	0.00498728	0.00498728	191.02	C00158; HMDB00094	Citric acid	-5.10088e-05	C6H8O7	-H(-)	100
siYy1:siCtrl	305	305	-0.640975	0.000444215	0.00984998	0.00498728	0.00498728	191.02	C00311; HMDB00193	Isocitric acid	-5.10088e-05	C6H8O7	-H(-)	100
siYy1:siCtrl	305	305	-0.640975	0.000444215	0.00984998	0.00498728	0.00498728	191.02	C00451; HMDB01874	D-threo-Isocitric acid	-5.10088e-05	C6H8O7	-H(-)	100
siYy1:siCtrl	305	305	-0.640975	0.000444215	0.00984998	0.00498728	0.00498728	191.02	C04575; HMDB05971	Diketogulonic acid	-5.10088e-05	C6H8O7	-H(-)	100
siYy1:siCtrl	305	305	-0.640975	0.000444215	0.00984998	0.00498728	0.00498728	191.02	C04575; HMDB06511	2,3-Diketo-L-gulonate	-5.10088e-05	C6H8O7	-H(-)	100
siYy1:siCtrl	305	305	-0.640975	0.000444215	0.00984998	0.00498728	0.00498728	191.02	C04617; HMDB33717	(1R,2R)-Isocitric acid	-5.10088e-05	C6H8O7	-H(-)	100
siYy1:siCtrl	305	305	-0.640975	0.000444215	0.00984998	0.00498728	0.00498728	191.02	HMDB41862	D-Glucaro-1,4-lactone	-5.10088e-05	C6H8O7	-H(-)	100
siYy1:siCtrl	306	306	-0.636258	0.000515354	0.0106553	0.00539503	0.00539503	191.072	HMDB30580	(R)-Shinanolone	-0.000268216	C11H12O3	-H(-)	100
siYy1:siCtrl	306	306	-0.636258	0.000515354	0.0106553	0.00539503	0.00539503	191.072	HMDB30752	Methyl trans-p-methoxycinnamate	-0.000268216	C11H12O3	-H(-)	100
siYy1:siCtrl	306	306	-0.636258	0.000515354	0.0106553	0.00539503	0.00539503	191.072	HMDB31610	Allyl phenoxyacetate	-0.000268216	C11H12O3	-H(-)	100
siYy1:siCtrl	306	306	-0.636258	0.000515354	0.0106553	0.00539503	0.00539503	191.072	HMDB31623	Ethyl phenylglycidate	-0.000268216	C11H12O3	-H(-)	100
siYy1:siCtrl	306	306	-0.636258	0.000515354	0.0106553	0.00539503	0.00539503	191.072	HMDB32591	Dehydrozingerone	-0.000268216	C11H12O3	-H(-)	100
siYy1:siCtrl	306	306	-0.636258	0.000515354	0.0106553	0.00539503	0.00539503	191.072	HMDB35275	Isomyristicin	-0.000268216	C11H12O3	-H(-)	100
siYy1:siCtrl	306	306	-0.636258	0.000515354	0.0106553	0.00539503	0.00539503	191.072	C10480; HMDB35873	Myristicin	-0.000268216	C11H12O3	-H(-)	100
siYy1:siCtrl	306	306	-0.636258	0.000515354	0.0106553	0.00539503	0.00539503	191.072	HMDB35894	(Z)-4-Methoxy-6-(1-propenyl)-1,3-benzodioxole	-0.000268216	C11H12O3	-H(-)	100
siYy1:siCtrl	306	306	-0.636258	0.000515354	0.0106553	0.00539503	0.00539503	191.072	HMDB37277	Isoeugenol formate	-0.000268216	C11H12O3	-H(-)	100
siYy1:siCtrl	306	306	-0.636258	0.000515354	0.0106553	0.00539503	0.00539503	191.072	HMDB37877	Eugenyl formate	-0.000268216	C11H12O3	-H(-)	100
siYy1:siCtrl	306	306	-0.636258	0.000515354	0.0106553	0.00539503	0.00539503	191.072	HMDB40268	Ethyl 3-oxo-3-phenylpropanoate	-0.000268216	C11H12O3	-H(-)	100
siYy1:siCtrl	306	306	-0.636258	0.000515354	0.0106553	0.00539503	0.00539503	191.072	HMDB40446	Benzyl acetoacetate	-0.000268216	C11H12O3	-H(-)	100
siYy1:siCtrl	306	306	-0.636258	0.000515354	0.0106553	0.00539503	0.00539503	191.072	HMDB41007	1'-Hydroxychavicol acetate	-0.000268216	C11H12O3	-H(-)	100
siYy1:siCtrl	306	306	-0.636258	0.000515354	0.0106553	0.00539503	0.00539503	191.072	HMDB41481	4-(3,4-Methylenedioxyphenyl)-2-butanone	-0.000268216	C11H12O3	-H(-)	100
siYy1:siCtrl	247	247	-0.635029	0.000116063	0.00416059	0.00214074	0.00210661	179.056	C00031; HMDB00122	D-Glucose	5.22645e-05	C6H12O6	-H(-)	10
siYy1:siCtrl	247	247	-0.635029	0.000116063	0.00416059	0.00214074	0.00210661	179.056	C00984; HMDB00143	D-Galactose	5.22645e-05	C6H12O6	-H(-)	10
siYy1:siCtrl	247	247	-0.635029	0.000116063	0.00416059	0.00214074	0.00210661	179.056	C00159; HMDB00169	D-Mannose	5.22645e-05	C6H12O6	-H(-)	10
siYy1:siCtrl	247	247	-0.635029	0.000116063	0.00416059	0.00214074	0.00210661	179.056	C00137; HMDB00211	Myoinositol	5.22645e-05	C6H12O6	-H(-)	10
siYy1:siCtrl	247	247	-0.635029	0.000116063	0.00416059	0.00214074	0.00210661	179.056	HMDB00346	3-Deoxyarabinohexonic acid	5.22645e-05	C6H12O6	-H(-)	10
siYy1:siCtrl	247	247	-0.635029	0.000116063	0.00416059	0.00214074	0.00210661	179.056	C00221; HMDB00516	Beta-D-Glucose	5.22645e-05	C6H12O6	-H(-)	10
siYy1:siCtrl	247	247	-0.635029	0.000116063	0.00416059	0.00214074	0.00210661	179.056	C02336; HMDB00660	D-Fructose	5.22645e-05	C6H12O6	-H(-)	10
siYy1:siCtrl	247	247	-0.635029	0.000116063	0.00416059	0.00214074	0.00210661	179.056	C01487; HMDB01151	Allose	5.22645e-05	C6H12O6	-H(-)	10
siYy1:siCtrl	247	247	-0.635029	0.000116063	0.00416059	0.00214074	0.00210661	179.056	C08356; HMDB01266	L-Sorbose	5.22645e-05	C6H12O6	-H(-)	10
siYy1:siCtrl	247	247	-0.635029	0.000116063	0.00416059	0.00214074	0.00210661	179.056	C00267; HMDB03345	Alpha-D-Glucose	5.22645e-05	C6H12O6	-H(-)	10
siYy1:siCtrl	247	247	-0.635029	0.000116063	0.00416059	0.00214074	0.00210661	179.056	C00795; HMDB03418	D-Tagatose	5.22645e-05	C6H12O6	-H(-)	10
siYy1:siCtrl	247	247	-0.635029	0.000116063	0.00416059	0.00214074	0.00210661	179.056	C00962; HMDB03449	Beta-D-Galactose	5.22645e-05	C6H12O6	-H(-)	10
siYy1:siCtrl	247	247	-0.635029	0.000116063	0.00416059	0.00214074	0.00210661	179.056	C06153; HMDB06088	Scyllitol	5.22645e-05	C6H12O6	-H(-)	10
siYy1:siCtrl	247	247	-0.635029	0.000116063	0.00416059	0.00214074	0.00210661	179.056	C15923; HMDB12326	L-Gulose	5.22645e-05	C6H12O6	-H(-)	10
siYy1:siCtrl	247	247	-0.635029	0.000116063	0.00416059	0.00214074	0.00210661	179.056	HMDB32222	Dihydroxyacetone (dimer)	5.22645e-05	C6H12O6	-H(-)	10
siYy1:siCtrl	247	247	-0.635029	0.000116063	0.00416059	0.00214074	0.00210661	179.056	C01825; HMDB33704	L-Galactose	5.22645e-05	C6H12O6	-H(-)	10
siYy1:siCtrl	247	247	-0.635029	0.000116063	0.00416059	0.00214074	0.00210661	179.056	HMDB34220	Levoinositol	5.22645e-05	C6H12O6	-H(-)	10
siYy1:siCtrl	1498	1498	-0.630096	0.243393	0.463415	0.234808	0.234638	793.72	HMDB38536	Glycinoprenol 11	0.000807593	C55H96O	.Na/H-H(-)	10
siYy1:siCtrl	125	125	-0.627395	3.89348e-05	0.00170201	0.000861768	0.000861768	148.033	HMDB15231	Flucytosine	-0.000560059	C4H4FN3O	.F(-)	10
siYy1:siCtrl	515	515	-0.624356	2.30996e-05	0.00124303	0.000662766	0.000629378	239.078	HMDB29954	D-glycero-L-galacto-Octulose	-0.000366876	C8H16O8	-H(-)	100
siYy1:siCtrl	122	122	-0.619844	6.36052e-06	0.000405483	0.000205306	0.000205306	147.03	C00815; HMDB00426	Citramalic acid	2.28475e-05	C5H8O5	-H(-)	100
siYy1:siCtrl	122	122	-0.619844	6.36052e-06	0.000405483	0.000205306	0.000205306	147.03	HMDB00428	3-Hydroxyglutaric acid	2.28475e-05	C5H8O5	-H(-)	100
siYy1:siCtrl	122	122	-0.619844	6.36052e-06	0.000405483	0.000205306	0.000205306	147.03	C01087; HMDB00606	D-2-Hydroxyglutaric acid	2.28475e-05	C5H8O5	-H(-)	100
siYy1:siCtrl	122	122	-0.619844	6.36052e-06	0.000405483	0.000205306	0.000205306	147.03	C03196; HMDB00694	L-2-Hydroxyglutaric acid	2.28475e-05	C5H8O5	-H(-)	100
siYy1:siCtrl	122	122	-0.619844	6.36052e-06	0.000405483	0.000205306	0.000205306	147.03	C02674; HMDB01900	Ribonolactone	2.28475e-05	C5H8O5	-H(-)	100
siYy1:siCtrl	122	122	-0.619844	6.36052e-06	0.000405483	0.000205306	0.000205306	147.03	C02266; HMDB11676	D-Xylono-1,5-lactone	2.28475e-05	C5H8O5	-H(-)	100
siYy1:siCtrl	122	122	-0.619844	6.36052e-06	0.000405483	0.000205306	0.000205306	147.03	C02630; HMDB59655	2-Hydroxyglutarate	2.28475e-05	C5H8O5	-H(-)	100
siYy1:siCtrl	645	645	-0.618645	0.00064207	0.0125945	0.00637688	0.00637688	274.104	HMDB05766	Norophthalmic acid	4.71798e-05	C10H17N3O6	-H(-)	100
siYy1:siCtrl	645	645	-0.618645	0.00064207	0.0125945	0.00637688	0.00637688	274.104	C05283; HMDB11738	Gamma-Glutamyl Glutamine	4.71798e-05	C10H17N3O6	-H(-)	100
siYy1:siCtrl	420	420	-0.596853	0.0532468	0.219589	0.111183	0.111183	219.039	C04771; HMDB15188	Mimosine	-0.000346069	C8H10N2O4	.Na/H-H(-)	10
siYy1:siCtrl	265	265	-0.591103	4.81005e-06	0.000350446	0.000177439	0.000177439	184.986	HMDB00362	2-Phosphoglyceric acid	-0.000108543	C3H7O7P	-H(-)	100
siYy1:siCtrl	265	265	-0.591103	4.81005e-06	0.000350446	0.000177439	0.000177439	184.986	C00597; HMDB00807	3-Phosphoglyceric acid	-0.000108543	C3H7O7P	-H(-)	100
siYy1:siCtrl	265	265	-0.591103	4.81005e-06	0.000350446	0.000177439	0.000177439	184.986	C00631; HMDB03391	2-Phospho-D-glyceric acid	-0.000108543	C3H7O7P	-H(-)	100
siYy1:siCtrl	265	265	-0.591103	4.81005e-06	0.000350446	0.000177439	0.000177439	184.986	C00197; HMDB60180	(2R)-2-Hydroxy-3-(phosphonatooxy)propanoate	-0.000108543	C3H7O7P	-H(-)	100
siYy1:siCtrl	745	745	-0.556276	0.0363738	0.180103	0.0911906	0.0911906	303.121	C15485; HMDB33909	2'-Deoxymugineic acid	-0.00135391	C12H20N2O7	-H(-)	57
siYy1:siCtrl	745	745	-0.556276	0.0363738	0.180103	0.0911906	0.0911906	303.121	HMDB34894	2-(1,2,3,4-Tetrahydroxybutyl)-6-(2,3,4-trihydroxybutyl)pyrazine	-0.00135391	C12H20N2O7	-H(-)	57
siYy1:siCtrl	745	745	-0.556276	0.0363738	0.180103	0.0911906	0.0911906	303.121	HMDB38696	Deoxyfructosazine	-0.00135391	C12H20N2O7	-H(-)	57
siYy1:siCtrl	1431	1431	-0.54842	0.000698205	0.0130275	0.00659613	0.00659613	642.963	C05981; HMDB04249	Phosphatidylinositol-3,4,5-trisphosphate	0.00112684	C12H24O22P4	-H(-)	82
siYy1:siCtrl	212	212	-0.542908	0.00479795	0.0530164	0.0269338	0.0268435	171.006	C00093; HMDB00126	Glycerol 3-phosphate	-7.93741e-05	C3H9O6P	-H(-)	100
siYy1:siCtrl	212	212	-0.542908	0.00479795	0.0530164	0.0269338	0.0268435	171.006	C02979; HMDB02520	Beta-Glycerophosphoric acid	-7.93741e-05	C3H9O6P	-H(-)	100
siYy1:siCtrl	1507	1507	-0.541728	0.239897	0.460119	0.233177	0.232969	827.749	HMDB43452	TG(15:0/18:3(6Z,9Z,12Z)/o-18:0)	0.000936008	C54H100O5	-H(-)	100
siYy1:siCtrl	1507	1507	-0.541728	0.239897	0.460119	0.233177	0.232969	827.749	HMDB43655	TG(15:0/18:3(9Z,12Z,15Z)/o-18:0)	0.000936008	C54H100O5	-H(-)	100
siYy1:siCtrl	1507	1507	-0.541728	0.239897	0.460119	0.233177	0.232969	827.749	HMDB43816	TG(15:0/o-18:0/18:3(6Z,9Z,12Z))	0.000936008	C54H100O5	-H(-)	100
siYy1:siCtrl	1507	1507	-0.541728	0.239897	0.460119	0.233177	0.232969	827.749	HMDB43823	TG(15:0/o-18:0/18:3(9Z,12Z,15Z))	0.000936008	C54H100O5	-H(-)	100
siYy1:siCtrl	1507	1507	-0.541728	0.239897	0.460119	0.233177	0.232969	827.749	HMDB48091	TG(14:1(9Z)/18:2(9Z,12Z)/o-18:0)	0.000936008	C54H100O5	-H(-)	100
siYy1:siCtrl	1507	1507	-0.541728	0.239897	0.460119	0.233177	0.232969	827.749	HMDB48137	TG(14:1(9Z)/20:2n6/o-18:0)	0.000936008	C54H100O5	-H(-)	100
siYy1:siCtrl	1507	1507	-0.541728	0.239897	0.460119	0.233177	0.232969	827.749	HMDB48399	TG(14:1(9Z)/o-18:0/18:2(9Z,12Z))	0.000936008	C54H100O5	-H(-)	100
siYy1:siCtrl	1507	1507	-0.541728	0.239897	0.460119	0.233177	0.232969	827.749	HMDB48401	TG(14:1(9Z)/o-18:0/20:2n6)	0.000936008	C54H100O5	-H(-)	100
siYy1:siCtrl	1507	1507	-0.541728	0.239897	0.460119	0.233177	0.232969	827.749	HMDB52515	TG(18:2(9Z,12Z)/14:1(9Z)/o-18:0)	0.000936008	C54H100O5	-H(-)	100
siYy1:siCtrl	1507	1507	-0.541728	0.239897	0.460119	0.233177	0.232969	827.749	HMDB52872	TG(18:3(6Z,9Z,12Z)/15:0/o-18:0)	0.000936008	C54H100O5	-H(-)	100
siYy1:siCtrl	1507	1507	-0.541728	0.239897	0.460119	0.233177	0.232969	827.749	HMDB53367	TG(20:2n6/14:1(9Z)/o-18:0)	0.000936008	C54H100O5	-H(-)	100
siYy1:siCtrl	1507	1507	-0.541728	0.239897	0.460119	0.233177	0.232969	827.749	HMDB55161	TG(18:3(9Z,12Z,15Z)/15:0/o-18:0)	0.000936008	C54H100O5	-H(-)	100
siYy1:siCtrl	533	533	-0.538018	0.000334204	0.00853024	0.00438813	0.00431907	243.041	C02291; HMDB00099	L-Cystathionine	0.000744162	C7H14N2O4S	.Na/H-H(-)	10
siYy1:siCtrl	533	533	-0.538018	0.000334204	0.00853024	0.00438813	0.00431907	243.041	C00542; HMDB00455	Allocystathionine	0.000744162	C7H14N2O4S	.Na/H-H(-)	10
siYy1:siCtrl	533	533	-0.538018	0.000334204	0.00853024	0.00438813	0.00431907	243.041	HMDB28785	Cysteinyl-Threonine	0.000744162	C7H14N2O4S	.Na/H-H(-)	10
siYy1:siCtrl	533	533	-0.538018	0.000334204	0.00853024	0.00438813	0.00431907	243.041	HMDB29058	Threoninyl-Cysteine	0.000744162	C7H14N2O4S	.Na/H-H(-)	10
siYy1:siCtrl	399	399	-0.537467	0.0204517	0.125165	0.0633739	0.0633739	213.002	C00158; HMDB00094	Citric acid	-0.000570031	C6H8O7	.Na/H-H(-)	10
siYy1:siCtrl	399	399	-0.537467	0.0204517	0.125165	0.0633739	0.0633739	213.002	C00311; HMDB00193	Isocitric acid	-0.000570031	C6H8O7	.Na/H-H(-)	10
siYy1:siCtrl	399	399	-0.537467	0.0204517	0.125165	0.0633739	0.0633739	213.002	C00451; HMDB01874	D-threo-Isocitric acid	-0.000570031	C6H8O7	.Na/H-H(-)	10
siYy1:siCtrl	399	399	-0.537467	0.0204517	0.125165	0.0633739	0.0633739	213.002	C04575; HMDB05971	Diketogulonic acid	-0.000570031	C6H8O7	.Na/H-H(-)	10
siYy1:siCtrl	399	399	-0.537467	0.0204517	0.125165	0.0633739	0.0633739	213.002	C04575; HMDB06511	2,3-Diketo-L-gulonate	-0.000570031	C6H8O7	.Na/H-H(-)	10
siYy1:siCtrl	399	399	-0.537467	0.0204517	0.125165	0.0633739	0.0633739	213.002	C04617; HMDB33717	(1R,2R)-Isocitric acid	-0.000570031	C6H8O7	.Na/H-H(-)	10
siYy1:siCtrl	399	399	-0.537467	0.0204517	0.125165	0.0633739	0.0633739	213.002	HMDB41862	D-Glucaro-1,4-lactone	-0.000570031	C6H8O7	.Na/H-H(-)	10
siYy1:siCtrl	286	286	-0.518471	0.00190363	0.0269681	0.0136546	0.0136546	188.056	HMDB00590	Glutarylglycine	0.000189548	C7H11NO5	-H(-)	100
siYy1:siCtrl	286	286	-0.518471	0.00190363	0.0269681	0.0136546	0.0136546	188.056	C00624; HMDB01138	N-Acetylglutamic acid	0.000189548	C7H11NO5	-H(-)	100
siYy1:siCtrl	368	368	-0.504756	2.48783e-06	0.000223905	0.000113368	0.000113368	206.967	HMDB00362	2-Phosphoglyceric acid	0.000203353	C3H7O7P	.Na/H-H(-)	10
siYy1:siCtrl	368	368	-0.504756	2.48783e-06	0.000223905	0.000113368	0.000113368	206.967	C00597; HMDB00807	3-Phosphoglyceric acid	0.000203353	C3H7O7P	.Na/H-H(-)	10
siYy1:siCtrl	368	368	-0.504756	2.48783e-06	0.000223905	0.000113368	0.000113368	206.967	C00631; HMDB03391	2-Phospho-D-glyceric acid	0.000203353	C3H7O7P	.Na/H-H(-)	10
siYy1:siCtrl	368	368	-0.504756	2.48783e-06	0.000223905	0.000113368	0.000113368	206.967	C00197; HMDB60180	(2R)-2-Hydroxy-3-(phosphonatooxy)propanoate	0.000203353	C3H7O7P	.Na/H-H(-)	10
siYy1:siCtrl	730	730	-0.503059	0.000371131	0.00901318	0.00456359	0.00456359	300.049	C00357; HMDB01062	N-Acetyl-D-Glucosamine 6-Phosphate	-0.000106239	C8H16NO9P	-H(-)	100
siYy1:siCtrl	730	730	-0.503059	0.000371131	0.00901318	0.00456359	0.00456359	300.049	C04257; HMDB01121	N-Acetyl-D-mannosamine 6-phosphate	-0.000106239	C8H16NO9P	-H(-)	100
siYy1:siCtrl	730	730	-0.503059	0.000371131	0.00901318	0.00456359	0.00456359	300.049	C04256; HMDB01367	N-Acetyl-glucosamine 1-phosphate	-0.000106239	C8H16NO9P	-H(-)	100
siYy1:siCtrl	730	730	-0.503059	0.000371131	0.00901318	0.00456359	0.00456359	300.049	HMDB02817	N-Acetylglucosamine 6-phosphate	-0.000106239	C8H16NO9P	-H(-)	100
siYy1:siCtrl	730	730	-0.503059	0.000371131	0.00901318	0.00456359	0.00456359	300.049	HMDB06480	N-Acetyl-D-galactosamine 1-phosphate	-0.000106239	C8H16NO9P	-H(-)	100
siYy1:siCtrl	730	730	-0.503059	0.000371131	0.00901318	0.00456359	0.00456359	300.049	C18060; HMDB59626	N-acetyl-alpha-D-galactosamine 1-phosphate	-0.000106239	C8H16NO9P	-H(-)	100
siYy1:siCtrl	786	786	-0.489613	0.00229365	0.0307832	0.0155863	0.0155863	316.982	HMDB34303	1-Methoxyspirobrassinin	0.00087063	C12H12N2O2S2	.K/H-H(-)	5
siYy1:siCtrl	786	786	-0.489613	0.00229365	0.0307832	0.0155863	0.0155863	316.982	HMDB36650	Sinalbin A	0.00087063	C12H12N2O2S2	.K/H-H(-)	5
siYy1:siCtrl	555	555	-0.487667	0.103226	0.302393	0.153193	0.153109	248.976	HMDB34228	Thiolutin	0.00103048	C8H8N2O2S2	.Na/H-H(-)	10
siYy1:siCtrl	222	222	-0.48202	1.33268e-07	2.54875e-05	1.29049e-05	1.29049e-05	173.009	C00417; HMDB00072	cis-Aconitic acid	-7.29592e-05	C6H6O6	-H(-)	100
siYy1:siCtrl	222	222	-0.48202	1.33268e-07	2.54875e-05	1.29049e-05	1.29049e-05	173.009	C02341; HMDB00958	trans-Aconitic acid	-7.29592e-05	C6H6O6	-H(-)	100
siYy1:siCtrl	222	222	-0.48202	1.33268e-07	2.54875e-05	1.29049e-05	1.29049e-05	173.009	C00425; HMDB01264	Dehydroascorbic acid	-7.29592e-05	C6H6O6	-H(-)	100
siYy1:siCtrl	222	222	-0.48202	1.33268e-07	2.54875e-05	1.29049e-05	1.29049e-05	173.009	HMDB40200	2,5-Dimethyl-3-(methyldithio)furan	0.000794941	C7H10OS2	-H(-)	100
siYy1:siCtrl	552	552	-0.476165	0.000116932	0.00416059	0.00210661	0.00210661	248.033	C00627; HMDB01319	Pyridoxine 5'-phosphate	0.000313412	C8H12NO6P	-H(-)	100
siYy1:siCtrl	890	890	-0.46884	0.0303764	0.162503	0.0822793	0.0822793	344.033	HMDB29826	Hallacridone	0.000388486	C18H13NO4	.K/H-H(-)	6
siYy1:siCtrl	890	890	-0.46884	0.0303764	0.162503	0.0822793	0.0822793	344.033	HMDB33247	Aristolodione	0.000388486	C18H13NO4	.K/H-H(-)	6
siYy1:siCtrl	258	258	-0.463473	0.198946	0.421252	0.21346	0.21329	183.005	HMDB02149	3 Hydroxycoumarin	0.000933365	C9H6O3	.Na/H-H(-)	10
siYy1:siCtrl	258	258	-0.463473	0.198946	0.421252	0.21346	0.21329	183.005	C09315; HMDB29865	Umbelliferone	0.000933365	C9H6O3	.Na/H-H(-)	10
siYy1:siCtrl	1056	1056	-0.462975	2.55358e-05	0.00126032	0.000638128	0.000638128	401.016	C00363; HMDB01274	dTDP	-0.00052974	C10H16N2O11P2	-H(-)	100
siYy1:siCtrl	778	778	-0.462237	0.000757099	0.0132329	0.00674146	0.00670014	315.082	HMDB38752	Distichonic acid A	-0.000939471	C10H18N2O8	.Na/H-H(-)	10
siYy1:siCtrl	778	778	-0.462237	0.000757099	0.0132329	0.00674146	0.00670014	315.082	HMDB38753	Distichonic acid B	-0.000939471	C10H18N2O8	.Na/H-H(-)	10
siYy1:siCtrl	272	272	-0.459126	0.0262895	0.147337	0.0746003	0.0746003	186	HMDB32580	4-Hydroxybenzyl isothiocyanate	-0.000470473	C8H7NOS	.Na/H-H(-)	10
siYy1:siCtrl	272	272	-0.459126	0.0262895	0.147337	0.0746003	0.0746003	186	HMDB29432	(S)C(S)S-S-Methylcysteine sulfoxide	-0.000260073	C4H9NO3S	.Cl(-)	10
siYy1:siCtrl	1281	1281	-0.455582	5.08577e-07	6.48436e-05	3.28319e-05	3.28319e-05	519.075	HMDB39180	Methyl 4,6-di-O-galloyl-beta-D-glucopyranoside	0.000298496	C21H22O14	.Na/H-H(-)	10
siYy1:siCtrl	304	304	-0.453342	3.24739e-06	0.0002615	0.000132404	0.000132404	190.975	HMDB60347	2-Chloromaleylacetate	0.000671762	C6H5ClO5	-H(-)	25
siYy1:siCtrl	798	798	-0.452466	3.23095e-08	8.23892e-06	4.17157e-06	4.17157e-06	321.049	C00364; HMDB01227	5-Thymidylic acid	0.000585034	C10H15N2O8P	-H(-)	100
siYy1:siCtrl	470	470	-0.448491	0.0010261	0.0164947	0.00836728	0.00835169	230.994	HMDB12931	Dopachrome o-semiquinone	-0.000385638	C9H8NO4	.K/H-H(-)	5
siYy1:siCtrl	79	79	-0.448273	7.79145e-05	0.00305665	0.00154765	0.00154765	133.014	C00149; HMDB00156	L-Malic acid	0.000194901	C4H6O5	-H(-)	100
siYy1:siCtrl	79	79	-0.448273	7.79145e-05	0.00305665	0.00154765	0.00154765	133.014	C00711; HMDB00744	Malic acid	0.000194901	C4H6O5	-H(-)	100
siYy1:siCtrl	79	79	-0.448273	7.79145e-05	0.00305665	0.00154765	0.00154765	133.014	C00497; HMDB31518	D-Malic acid	0.000194901	C4H6O5	-H(-)	100
siYy1:siCtrl	79	79	-0.448273	7.79145e-05	0.00305665	0.00154765	0.00154765	133.014	HMDB32872	Velcorin	0.000194901	C4H6O5	-H(-)	100
siYy1:siCtrl	119	119	-0.446871	0.0846312	0.279667	0.141602	0.141602	145.999	C03557; HMDB11747	Ciliatine	-0.00015563	C2H8NO3P	.Na/H-H(-)	10
siYy1:siCtrl	181	181	-0.446074	0.000252615	0.00690179	0.00349454	0.00349454	161.046	C02360; HMDB00321	2-Hydroxyadipic acid	3.43351e-05	C6H10O5	-H(-)	100
siYy1:siCtrl	181	181	-0.446074	0.000252615	0.00690179	0.00349454	0.00349454	161.046	HMDB00345	3-Hydroxyadipic acid	3.43351e-05	C6H10O5	-H(-)	100
siYy1:siCtrl	181	181	-0.446074	0.000252615	0.00690179	0.00349454	0.00349454	161.046	C03761; HMDB00355	3-Hydroxymethylglutaric acid	3.43351e-05	C6H10O5	-H(-)	100
siYy1:siCtrl	181	181	-0.446074	0.000252615	0.00690179	0.00349454	0.00349454	161.046	HMDB00368	2(R)-Hydroxyadipic acid	3.43351e-05	C6H10O5	-H(-)	100
siYy1:siCtrl	181	181	-0.446074	0.000252615	0.00690179	0.00349454	0.00349454	161.046	HMDB00640	Levoglucosan	3.43351e-05	C6H10O5	-H(-)	100
siYy1:siCtrl	181	181	-0.446074	0.000252615	0.00690179	0.00349454	0.00349454	161.046	HMDB29934	D-1-Deoxy-erythro-hexo-2,3-diulose	3.43351e-05	C6H10O5	-H(-)	100
siYy1:siCtrl	181	181	-0.446074	0.000252615	0.00690179	0.00349454	0.00349454	161.046	C11592; HMDB32873	Diethyl dicarbonate	3.43351e-05	C6H10O5	-H(-)	100
siYy1:siCtrl	181	181	-0.446074	0.000252615	0.00690179	0.00349454	0.00349454	161.046	HMDB41561	D-1,5-Anhydrofructose	3.43351e-05	C6H10O5	-H(-)	100
siYy1:siCtrl	181	181	-0.446074	0.000252615	0.00690179	0.00349454	0.00349454	161.046	C02488; HMDB59758	2-Hydroxy-2-ethylsuccinic acid	3.43351e-05	C6H10O5	-H(-)	100
siYy1:siCtrl	1430	1430	-0.441252	0.0312518	0.164695	0.0837716	0.0833888	640.96	HMDB29275	Gallagic acid	0.000684502	C28H12O16	.K/H-H(-)	5
siYy1:siCtrl	388	388	-0.436058	0.000141703	0.00461288	0.00233561	0.00233561	211.002	HMDB32944	Coumarin-4-carboxylic acid	-0.000627135	C10H6O4	.Na/H-H(-)	10
siYy1:siCtrl	388	388	-0.436058	0.000141703	0.00461288	0.00233561	0.00233561	211.002	HMDB39045	8H-1,3-Dioxolo[4,5-h][1]benzopyran-8-one	-0.000627135	C10H6O4	.Na/H-H(-)	10
siYy1:siCtrl	388	388	-0.436058	0.000141703	0.00461288	0.00233561	0.00233561	211.002	HMDB39147	6-Formylumbelliferone	-0.000627135	C10H6O4	.Na/H-H(-)	10
siYy1:siCtrl	388	388	-0.436058	0.000141703	0.00461288	0.00233561	0.00233561	211.002	C00072; HMDB00044	Ascorbic acid	-0.000416735	C6H8O6	.Cl(-)	10
siYy1:siCtrl	388	388	-0.436058	0.000141703	0.00461288	0.00233561	0.00233561	211.002	C02670; HMDB06355	D-Glucurono-6,3-lactone	-0.000416735	C6H8O6	.Cl(-)	10
siYy1:siCtrl	388	388	-0.436058	0.000141703	0.00461288	0.00233561	0.00233561	211.002	C19806; HMDB31193	1,2,3-Propanetricarboxylic acid	-0.000416735	C6H8O6	.Cl(-)	10
siYy1:siCtrl	40	40	-0.435286	0.000156439	0.00498649	0.00252478	0.00252478	117.019	C02170; HMDB00202	Methylmalonic acid	0.000550653	C4H6O4	-H(-)	100
siYy1:siCtrl	40	40	-0.435286	0.000156439	0.00498649	0.00252478	0.00252478	117.019	C00042; HMDB00254	Succinic acid	0.000550653	C4H6O4	-H(-)	100
siYy1:siCtrl	40	40	-0.435286	0.000156439	0.00498649	0.00252478	0.00252478	117.019	HMDB00349	Erythrono-1,4-lactone	0.000550653	C4H6O4	-H(-)	100
siYy1:siCtrl	40	40	-0.435286	0.000156439	0.00498649	0.00252478	0.00252478	117.019	HMDB00940	Threonolactone	0.000550653	C4H6O4	-H(-)	100
siYy1:siCtrl	40	40	-0.435286	0.000156439	0.00498649	0.00252478	0.00252478	117.019	HMDB31204	4-Hydroxy-2-oxobutanoic acid	0.000550653	C4H6O4	-H(-)	100
siYy1:siCtrl	40	40	-0.435286	0.000156439	0.00498649	0.00252478	0.00252478	117.019	HMDB39324	xi-3-Hydroxy-2-oxobutanoic acid	0.000550653	C4H6O4	-H(-)	100
siYy1:siCtrl	425	425	-0.43067	0.000249289	0.00690179	0.00351124	0.00349454	221.066	HMDB10325	Ethyl glucuronide	0.000467451	C8H14O7	-H(-)	100
siYy1:siCtrl	1095	1095	-0.429046	0.037675	0.183576	0.0929489	0.0929489	423.142	HMDB60786	6-Hydroxymelatonin glucuronide	-0.000859932	C19H24N2O9	-H(-)	100
siYy1:siCtrl	1390	1390	-0.423472	0.0427519	0.194885	0.099456	0.098675	603.003	C00029; HMDB00286	Uridine diphosphate glucose	0.000423642	C15H24N2O17P2	.K/H-H(-)	5
siYy1:siCtrl	1390	1390	-0.423472	0.0427519	0.194885	0.099456	0.098675	603.003	C00052; HMDB00302	Uridine diphosphategalactose	0.000423642	C15H24N2O17P2	.K/H-H(-)	5
siYy1:siCtrl	1390	1390	-0.423472	0.0427519	0.194885	0.099456	0.098675	603.003	HMDB60079	[(2R,3S,4R,5R)-5-(2,4-dioxo-1,2,3,4-tetrahydropyrimidin-1-yl)-3,4-dihydroxyoxolan-2-yl]methyl {[(3R,4S,5S,6R)-3,4,5-trihydroxy-6-(hydroxymethyl)oxan-2-yl phosphonato]oxy}phosphonate	0.000423642	C15H24N2O17P2	.K/H-H(-)	5
siYy1:siCtrl	2	2	-0.419644	0.000419645	0.00970689	0.00500136	0.00491483	67.018	C06145; HMDB06853	3-Butyn-1-al	0.000930785	C4H4O	-H(-)	100
siYy1:siCtrl	2	2	-0.419644	0.000419645	0.00970689	0.00500136	0.00491483	67.018	C00089; HMDB13785	Furan	0.000930785	C4H4O	-H(-)	100
siYy1:siCtrl	1245	1245	-0.418975	0.00159863	0.0241616	0.0122616	0.0122336	497.094	HMDB39180	Methyl 4,6-di-O-galloyl-beta-D-glucopyranoside	-5.71503e-05	C21H22O14	-H(-)	100
siYy1:siCtrl	66	66	-0.408746	2.71573e-07	4.15507e-05	2.10381e-05	2.10381e-05	129.019	C02214; HMDB00620	Glutaconic acid	0.000346891	C5H6O4	-H(-)	100
siYy1:siCtrl	66	66	-0.408746	2.71573e-07	4.15507e-05	2.10381e-05	2.10381e-05	129.019	C02226; HMDB00634	Citraconic acid	0.000346891	C5H6O4	-H(-)	100
siYy1:siCtrl	66	66	-0.408746	2.71573e-07	4.15507e-05	2.10381e-05	2.10381e-05	129.019	C01732; HMDB00749	Mesaconic acid	0.000346891	C5H6O4	-H(-)	100
siYy1:siCtrl	66	66	-0.408746	2.71573e-07	4.15507e-05	2.10381e-05	2.10381e-05	129.019	C00490; HMDB02092	Itaconic acid	0.000346891	C5H6O4	-H(-)	100
siYy1:siCtrl	66	66	-0.408746	2.71573e-07	4.15507e-05	2.10381e-05	2.10381e-05	129.019	C02800; HMDB13233	Gamma-delta-Dioxovaleric acid	0.000346891	C5H6O4	-H(-)	100
siYy1:siCtrl	66	66	-0.408746	2.71573e-07	4.15507e-05	2.10381e-05	2.10381e-05	129.019	HMDB33809	Methyl hydrogen fumarate	0.000346891	C5H6O4	-H(-)	100
siYy1:siCtrl	66	66	-0.408746	2.71573e-07	4.15507e-05	2.10381e-05	2.10381e-05	129.019	HMDB59743	2-Hydroxyglutaric acid lactone	0.000346891	C5H6O4	-H(-)	100
siYy1:siCtrl	66	66	-0.408746	2.71573e-07	4.15507e-05	2.10381e-05	2.10381e-05	129.019	HMDB60365	2,5-Dioxopentanoate	0.000346891	C5H6O4	-H(-)	100
siYy1:siCtrl	66	66	-0.408746	2.71573e-07	4.15507e-05	2.10381e-05	2.10381e-05	129.019	HMDB61185	2-Pentendioate	0.000346891	C5H6O4	-H(-)	100
siYy1:siCtrl	1254	1254	-0.403698	0.000129006	0.00448589	0.00227131	0.00227131	502.963	C00459; HMDB01342	Thymidine 5'-triphosphate	0.00109397	C10H17N2O14P3	.Na/H-H(-)	9
siYy1:siCtrl	1234	1234	-0.402511	2.77014e-05	0.00128434	0.000650292	0.000650292	489.991	C00131; HMDB01532	Deoxyadenosine triphosphate	0.0024835	C10H16N5O12P3	-H(-)	9
siYy1:siCtrl	262	262	-0.401018	0.0592038	0.231076	0.116999	0.116999	184.002	C01005; HMDB00272	Phosphoserine	-0.000334233	C3H8NO6P	-H(-)	100
siYy1:siCtrl	262	262	-0.401018	0.0592038	0.231076	0.116999	0.116999	184.002	C01005; HMDB01721	DL-O-Phosphoserine	-0.000334233	C3H8NO6P	-H(-)	100
siYy1:siCtrl	235	235	-0.398541	0.0697774	0.253585	0.128396	0.128396	176.009	HMDB60173	N-Methylethanolaminium phosphate	-6.03556e-05	C3H10NO4P	.Na/H-H(-)	10
siYy1:siCtrl	29	29	-0.397991	2.84565e-06	0.00024188	0.00012247	0.00012247	111.008	HMDB00444	3-Furoic acid	0.000485711	C5H4O3	-H(-)	100
siYy1:siCtrl	29	29	-0.397991	2.84565e-06	0.00024188	0.00012247	0.00012247	111.008	C01546; HMDB00617	2-Furoic acid	0.000485711	C5H4O3	-H(-)	100
siYy1:siCtrl	29	29	-0.397991	2.84565e-06	0.00024188	0.00012247	0.00012247	111.008	HMDB32994	3-Hydroxy-2H-pyran-2-one	0.000485711	C5H4O3	-H(-)	100
siYy1:siCtrl	29	29	-0.397991	2.84565e-06	0.00024188	0.00012247	0.00012247	111.008	HMDB39437	2,3-Dihydroxy-2,4-cyclopentadien-1-one	0.000485711	C5H4O3	-H(-)	100
siYy1:siCtrl	572	572	-0.392584	0.0240839	0.141725	0.0717586	0.0717586	252.005	C01233; HMDB00114	Glycerylphosphorylethanolamine	-0.000204551	C5H14NO6P	.K/H-H(-)	5
siYy1:siCtrl	572	572	-0.392584	0.0240839	0.141725	0.0717586	0.0717586	252.005	HMDB59660	sn-glycero-3-Phosphoethanolamine	-0.000204551	C5H14NO6P	.K/H-H(-)	5
siYy1:siCtrl	266	266	-0.391838	0.00633494	0.0614491	0.0312581	0.0311132	185.005	HMDB37115	(±)-2-Hydroxy-4-(methylthio)butanoic acid	-0.000245317	C5H10O3S	.Cl(-)	10
siYy1:siCtrl	309	309	-0.391805	0.000632648	0.0125708	0.0063649	0.0063649	193.024	C05565; HMDB01212	Hydantoin-5-propionic acid	-0.000589939	C6H8N2O4	.Na/H-H(-)	10
siYy1:siCtrl	309	309	-0.391805	0.000632648	0.0125708	0.0063649	0.0063649	193.024	HMDB34322	L-alpha-Amino-5-oxo-2(5H)-isoxazolepropanoic acid	-0.000589939	C6H8N2O4	.Na/H-H(-)	10
siYy1:siCtrl	810	810	-0.390976	0.000274648	0.00737213	0.00373269	0.00373269	323.029	C00105; HMDB00288	Uridine 5'-monophosphate	-0.000192184	C9H13N2O9P	-H(-)	100
siYy1:siCtrl	810	810	-0.390976	0.000274648	0.00737213	0.00373269	0.00373269	323.029	C01168; HMDB01271	Pseudouridine 5'-phosphate	-0.000192184	C9H13N2O9P	-H(-)	100
siYy1:siCtrl	810	810	-0.390976	0.000274648	0.00737213	0.00373269	0.00373269	323.029	C03031; HMDB11641	Uridine 2'-phosphate	-0.000192184	C9H13N2O9P	-H(-)	100
siYy1:siCtrl	810	810	-0.390976	0.000274648	0.00737213	0.00373269	0.00373269	323.029	C01368; HMDB60282	3'-UMP	-0.000192184	C9H13N2O9P	-H(-)	100
siYy1:siCtrl	464	464	-0.389082	0.00103496	0.0164947	0.00835169	0.00835169	229.012	C00199; HMDB00618	D-Ribulose 5-phosphate	-0.000294185	C5H11O8P	-H(-)	100
siYy1:siCtrl	464	464	-0.389082	0.00103496	0.0164947	0.00835169	0.00835169	229.012	C00231; HMDB00868	Xylulose 5-phosphate	-0.000294185	C5H11O8P	-H(-)	100
siYy1:siCtrl	464	464	-0.389082	0.00103496	0.0164947	0.00835169	0.00835169	229.012	C00620; HMDB01489	Ribose 1-phosphate	-0.000294185	C5H11O8P	-H(-)	100
siYy1:siCtrl	464	464	-0.389082	0.00103496	0.0164947	0.00835169	0.00835169	229.012	C00117; HMDB01548	D-Ribose 5-phosphate	-0.000294185	C5H11O8P	-H(-)	100
siYy1:siCtrl	464	464	-0.389082	0.00103496	0.0164947	0.00835169	0.00835169	229.012	HMDB06534	D-Xylulose 1-phosphate	-0.000294185	C5H11O8P	-H(-)	100
siYy1:siCtrl	464	464	-0.389082	0.00103496	0.0164947	0.00835169	0.00835169	229.012	C01112; HMDB11734	D-Arabinose 5-phosphate	-0.000294185	C5H11O8P	-H(-)	100
siYy1:siCtrl	464	464	-0.389082	0.00103496	0.0164947	0.00835169	0.00835169	229.012	C03906; HMDB12195	Beta-L-arabinose 1-phosphate	-0.000294185	C5H11O8P	-H(-)	100
siYy1:siCtrl	744	744	-0.386186	0.00187964	0.0268772	0.0136086	0.0136086	303.084	C12270; HMDB01067	N-Acetylaspartylglutamic acid	-0.00027849	C11H16N2O8	-H(-)	100
siYy1:siCtrl	301	301	-0.382001	0.0123456	0.09214	0.0466527	0.0466527	190.072	HMDB31346	Calystegine C1	-0.000275284	C7H13NO5	-H(-)	100
siYy1:siCtrl	1453	1453	-0.381402	0.00770442	0.0681373	0.0344996	0.0344996	673.094	HMDB60465	cyclic GMP-AMP	-0.00101328	C20H24N10O13P2	-H(-)	98
siYy1:siCtrl	924	924	-0.381243	0.0269273	0.148732	0.0753066	0.0753066	358.018	HMDB13220	Beta-Citryl-L-glutamic acid	-0.000190023	C11H15NO10	.K/H-H(-)	5
siYy1:siCtrl	230	230	-0.379232	0.00435175	0.0496879	0.0251582	0.0251582	174.041	C01042; HMDB00812	N-Acetyl-L-aspartic acid	-4.37343e-05	C6H9NO5	-H(-)	100
siYy1:siCtrl	230	230	-0.379232	0.00435175	0.0496879	0.0251582	0.0251582	174.041	C01045; HMDB03470	N-Formyl-L-glutamic acid	-4.37343e-05	C6H9NO5	-H(-)	100
siYy1:siCtrl	230	230	-0.379232	0.00435175	0.0496879	0.0251582	0.0251582	174.041	HMDB39163	D-N-(Carboxyacetyl)alanine	-4.37343e-05	C6H9NO5	-H(-)	100
siYy1:siCtrl	230	230	-0.379232	0.00435175	0.0496879	0.0251582	0.0251582	174.041	HMDB60273	2-Amino-3-oxoadipate	-4.37343e-05	C6H9NO5	-H(-)	100
siYy1:siCtrl	1490	1490	-0.378703	0.0220908	0.133067	0.0673749	0.0673749	753.24	HMDB36397	Labadoside	0.000265618	C38H42O16	-H(-)	100
siYy1:siCtrl	687	687	-0.377583	2.42186e-05	0.00124303	0.000646951	0.000629378	287.052	C01103; HMDB00788	Orotidine	0.000329971	C10H12N2O8	-H(-)	100
siYy1:siCtrl	458	458	-0.375663	0.00074364	0.0132329	0.00685809	0.00670014	228.05	C00579; HMDB00985	Dihydrolipoamide	0.00017792	C8H17NOS2	.Na/H-H(-)	10
siYy1:siCtrl	458	458	-0.375663	0.00074364	0.0132329	0.00685809	0.00670014	228.05	HMDB29939	6-Amino-9H-purine-9-propanoic acid	0.00064802	C8H9N5O2	.Na/H-H(-)	10
siYy1:siCtrl	123	123	-0.375173	0.000332368	0.00853024	0.00443926	0.00431907	147.049	HMDB31717	3-(Methylthio)propyl acetate	-0.00037582	C6H12O2S	-H(-)	100
siYy1:siCtrl	123	123	-0.375173	0.000332368	0.00853024	0.00443926	0.00431907	147.049	HMDB32271	Ethyl 3-mercaptobutyrate	-0.00037582	C6H12O2S	-H(-)	100
siYy1:siCtrl	123	123	-0.375173	0.000332368	0.00853024	0.00443926	0.00431907	147.049	HMDB32410	Methyl 3-(methylthio)butanoate	-0.00037582	C6H12O2S	-H(-)	100
siYy1:siCtrl	123	123	-0.375173	0.000332368	0.00853024	0.00443926	0.00431907	147.049	HMDB32495	Propyl 2-mercaptopropionate	-0.00037582	C6H12O2S	-H(-)	100
siYy1:siCtrl	123	123	-0.375173	0.000332368	0.00853024	0.00443926	0.00431907	147.049	HMDB36193	3-Mercapto-3-methylbutyl formate	-0.00037582	C6H12O2S	-H(-)	100
siYy1:siCtrl	123	123	-0.375173	0.000332368	0.00853024	0.00443926	0.00431907	147.049	HMDB37619	Methyl 4-(methylthio)butyrate	-0.00037582	C6H12O2S	-H(-)	100
siYy1:siCtrl	123	123	-0.375173	0.000332368	0.00853024	0.00443926	0.00431907	147.049	HMDB38299	Methylthiomethyl butyrate	-0.00037582	C6H12O2S	-H(-)	100
siYy1:siCtrl	123	123	-0.375173	0.000332368	0.00853024	0.00443926	0.00431907	147.049	HMDB39653	2,4,6-Trimethyl-1,3,5-dioxathiane	-0.00037582	C6H12O2S	-H(-)	100
siYy1:siCtrl	123	123	-0.375173	0.000332368	0.00853024	0.00443926	0.00431907	147.049	HMDB40413	Ethyl 3-(methylthio)propanoate	-0.00037582	C6H12O2S	-H(-)	100
siYy1:siCtrl	123	123	-0.375173	0.000332368	0.00853024	0.00443926	0.00431907	147.049	HMDB41306	Methyl 2-(methylthio)butyrate	-0.00037582	C6H12O2S	-H(-)	100
siYy1:siCtrl	18	18	-0.373994	0.000611291	0.0123063	0.00623096	0.00623096	102.056	C01026; HMDB00092	Dimethylglycine	0.000403602	C4H9NO2	-H(-)	100
siYy1:siCtrl	18	18	-0.373994	0.000611291	0.0123063	0.00623096	0.00623096	102.056	C00334; HMDB00112	Gamma-Aminobutyric acid	0.000403602	C4H9NO2	-H(-)	100
siYy1:siCtrl	18	18	-0.373994	0.000611291	0.0123063	0.00623096	0.00623096	102.056	C02356; HMDB00452	L-Alpha-aminobutyric acid	0.000403602	C4H9NO2	-H(-)	100
siYy1:siCtrl	18	18	-0.373994	0.000611291	0.0123063	0.00623096	0.00623096	102.056	C02261; HMDB00650	D-Alpha-aminobutyric acid	0.000403602	C4H9NO2	-H(-)	100
siYy1:siCtrl	18	18	-0.373994	0.000611291	0.0123063	0.00623096	0.00623096	102.056	C03665; HMDB01906	2-Aminoisobutyric acid	0.000403602	C4H9NO2	-H(-)	100
siYy1:siCtrl	18	18	-0.373994	0.000611291	0.0123063	0.00623096	0.00623096	102.056	C03284; HMDB02166	(S)-b-aminoisobutyric acid	0.000403602	C4H9NO2	-H(-)	100
siYy1:siCtrl	18	18	-0.373994	0.000611291	0.0123063	0.00623096	0.00623096	102.056	C01205; HMDB02299	(R)-b-aminoisobutyric acid	0.000403602	C4H9NO2	-H(-)	100
siYy1:siCtrl	18	18	-0.373994	0.000611291	0.0123063	0.00623096	0.00623096	102.056	C05145; HMDB03911	3-Aminoisobutanoic acid	0.000403602	C4H9NO2	-H(-)	100
siYy1:siCtrl	18	18	-0.373994	0.000611291	0.0123063	0.00623096	0.00623096	102.056	HMDB31329	Butyl nitrite	0.000403602	C4H9NO2	-H(-)	100
siYy1:siCtrl	18	18	-0.373994	0.000611291	0.0123063	0.00623096	0.00623096	102.056	HMDB31654	3-Aminobutanoic acid	0.000403602	C4H9NO2	-H(-)	100
siYy1:siCtrl	18	18	-0.373994	0.000611291	0.0123063	0.00623096	0.00623096	102.056	HMDB38394	O-Acetylethanolamine	0.000403602	C4H9NO2	-H(-)	100
siYy1:siCtrl	18	18	-0.373994	0.000611291	0.0123063	0.00623096	0.00623096	102.056	C11735; HMDB41945	N-Ethylglycine	0.000403602	C4H9NO2	-H(-)	100
siYy1:siCtrl	18	18	-0.373994	0.000611291	0.0123063	0.00623096	0.00623096	102.056	HMDB61050	Unknown	0.000403602	C4H9NO2	-H(-)	100
siYy1:siCtrl	880	880	-0.373073	0.0558861	0.224425	0.113632	0.113632	341.039	C12270; HMDB01067	N-Acetylaspartylglutamic acid	0.000102025	C11H16N2O8	.K/H-H(-)	5
siYy1:siCtrl	626	626	-0.371802	0.291652	0.513495	0.259995	0.259995	267.233	C12100; HMDB30997	Cyclohexaneundecanoic acid	0.000364594	C17H32O2	-H(-)	100
siYy1:siCtrl	626	626	-0.371802	0.291652	0.513495	0.259995	0.259995	267.233	C16536; HMDB31046	(Z)-9-Heptadecenoic acid	0.000364594	C17H32O2	-H(-)	100
siYy1:siCtrl	626	626	-0.371802	0.291652	0.513495	0.259995	0.259995	267.233	HMDB40888	2,4-Heptadecanedione	0.000364594	C17H32O2	-H(-)	100
siYy1:siCtrl	626	626	-0.371802	0.291652	0.513495	0.259995	0.259995	267.233	HMDB60038	10Z-Heptadecenoic acid	0.000364594	C17H32O2	-H(-)	100
siYy1:siCtrl	1208	1208	-0.370105	0.0175178	0.111676	0.0565444	0.0565444	477.216	HMDB13961	O-Desmethylverapamil (D-702)	-0.000135121	C26H36N2O4	.K/H-H(-)	5
siYy1:siCtrl	1208	1208	-0.370105	0.0175178	0.111676	0.0565444	0.0565444	477.216	HMDB14246	O-Desmethylverapamil (D-703)	-0.000135121	C26H36N2O4	.K/H-H(-)	5
siYy1:siCtrl	1208	1208	-0.370105	0.0175178	0.111676	0.0565444	0.0565444	477.216	HMDB60540	Norverapamil	-0.000135121	C26H36N2O4	.K/H-H(-)	5
siYy1:siCtrl	1220	1220	-0.362238	0.000500538	0.0106553	0.00546134	0.00539503	480.981	C00459; HMDB01342	Thymidine 5'-triphosphate	0.00147186	C10H17N2O14P3	-H(-)	47
siYy1:siCtrl	83	83	-0.361623	0.000977283	0.0162526	0.00822911	0.00822911	135.019	C00429; HMDB00076	Dihydrouracil	-0.000982454	C4H6N2O2	.Na/H-H(-)	10
siYy1:siCtrl	83	83	-0.361623	0.000977283	0.0162526	0.00822911	0.00822911	135.019	C02565; HMDB03646	N-Methylhydantoin	-0.000982454	C4H6N2O2	.Na/H-H(-)	10
siYy1:siCtrl	83	83	-0.361623	0.000977283	0.0162526	0.00822911	0.00822911	135.019	C02512; HMDB60245	L-3-Cyanoalanine	-0.000982454	C4H6N2O2	.Na/H-H(-)	10
siYy1:siCtrl	400	400	-0.360883	0.0145728	0.0995375	0.0503982	0.0503982	213.016	C00673; HMDB01031	Deoxyribose 5-phosphate	0.000961012	C5H11O7P	-H(-)	100
siYy1:siCtrl	400	400	-0.360883	0.0145728	0.0995375	0.0503982	0.0503982	213.016	C11437; HMDB01213	1-Deoxy-D-xylulose 5-phosphate	0.000961012	C5H11O7P	-H(-)	100
siYy1:siCtrl	400	400	-0.360883	0.0145728	0.0995375	0.0503982	0.0503982	213.016	C00672; HMDB01351	Deoxyribose 1-phosphate	0.000961012	C5H11O7P	-H(-)	100
siYy1:siCtrl	400	400	-0.360883	0.0145728	0.0995375	0.0503982	0.0503982	213.016	HMDB59654	Deoxyribose 5-monophosphate	0.000961012	C5H11O7P	-H(-)	100
siYy1:siCtrl	400	400	-0.360883	0.0145728	0.0995375	0.0503982	0.0503982	213.016	C16637; HMDB60393	5-Deoxyribose-1-phosphate	0.000961012	C5H11O7P	-H(-)	100
siYy1:siCtrl	9	9	-0.360384	0.000113899	0.00416059	0.00215207	0.00210661	87.0082	C00022; HMDB00243	Pyruvic acid	0.000582772	C3H4O3	-H(-)	100
siYy1:siCtrl	9	9	-0.360384	0.000113899	0.00416059	0.00215207	0.00210661	87.0082	C00222; HMDB11111	Malonic semialdehyde	0.000582772	C3H4O3	-H(-)	100
siYy1:siCtrl	9	9	-0.360384	0.000113899	0.00416059	0.00215207	0.00210661	87.0082	HMDB40261	Glucosereductone	0.000582772	C3H4O3	-H(-)	100
siYy1:siCtrl	1491	1491	-0.359991	0.0163013	0.10613	0.0537371	0.0537364	763.34	HMDB30460	Hordatine B glucoside	2.42621e-05	C35H50N8O10	.Na/H-H(-)	10
siYy1:siCtrl	895	895	-0.358292	0.00416934	0.0486127	0.0246557	0.0246138	346.056	C00020; HMDB00045	Adenosine monophosphate	-0.000269761	C10H14N5O7P	-H(-)	71
siYy1:siCtrl	895	895	-0.358292	0.00416934	0.0486127	0.0246557	0.0246138	346.056	C00362; HMDB01044	2'-Deoxyguanosine 5'-monophosphate	-0.000269761	C10H14N5O7P	-H(-)	71
siYy1:siCtrl	895	895	-0.358292	0.00416934	0.0486127	0.0246557	0.0246138	346.056	C01367; HMDB03540	3'-AMP	-0.000269761	C10H14N5O7P	-H(-)	71
siYy1:siCtrl	895	895	-0.358292	0.00416934	0.0486127	0.0246557	0.0246138	346.056	C00946; HMDB11617	Adenosine 2'-phosphate	-0.000269761	C10H14N5O7P	-H(-)	71
siYy1:siCtrl	895	895	-0.358292	0.00416934	0.0486127	0.0246557	0.0246138	346.056	C19970; HMDB59594	2-hydroxy-dAMP	-0.000269761	C10H14N5O7P	-H(-)	71
siYy1:siCtrl	876	876	-0.354475	0.00512447	0.0537016	0.0271904	0.0271904	340.04	HMDB39757	7-Chloro-6-demethylcepharadione B	-0.00190443	C18H12ClNO4	-H(-)	6
siYy1:siCtrl	997	997	-0.352639	0.00511219	0.0537016	0.0273124	0.0271904	380.001	HMDB60779	5'-Carboxy meloxicam	0.000888172	C14H11N3O6S2	-H(-)	100
siYy1:siCtrl	726	726	-0.346484	0.013965	0.0971204	0.0491744	0.0491744	297.135	HMDB36159	Toxin T2 tetrol	-0.000189887	C15H22O6	-H(-)	100
siYy1:siCtrl	726	726	-0.346484	0.013965	0.0971204	0.0491744	0.0491744	297.135	HMDB37560	3,7,8,15-Scirpenetetrol	-0.000189887	C15H22O6	-H(-)	100
siYy1:siCtrl	472	472	-0.345566	0.000696609	0.0130275	0.00674558	0.00659613	231.063	C02325; HMDB13070	Sinapyl alcohol	0.000826558	C11H14O4	.Na/H-H(-)	10
siYy1:siCtrl	472	472	-0.345566	0.000696609	0.0130275	0.00674558	0.00659613	231.063	HMDB29187	5-(3',5')-Dihydroxyphenyl-gamma-valerolactone	0.000826558	C11H14O4	.Na/H-H(-)	10
siYy1:siCtrl	472	472	-0.345566	0.000696609	0.0130275	0.00674558	0.00659613	231.063	HMDB29233	3,4-Dihydroxyphenylvaleric acid	0.000826558	C11H14O4	.Na/H-H(-)	10
siYy1:siCtrl	472	472	-0.345566	0.000696609	0.0130275	0.00674558	0.00659613	231.063	C07350; HMDB33798	3-Methyl-1-(2,4,6-trihydroxyphenyl)-1-butanone	0.000826558	C11H14O4	.Na/H-H(-)	10
siYy1:siCtrl	472	472	-0.345566	0.000696609	0.0130275	0.00674558	0.00659613	231.063	HMDB34047	2'-Hydroxy-4',6'-dimethoxy-3'-methylacetophenone	0.000826558	C11H14O4	.Na/H-H(-)	10
siYy1:siCtrl	472	472	-0.345566	0.000696609	0.0130275	0.00674558	0.00659613	231.063	HMDB36199	2-Methoxy-4-(4-methyl-1,3-dioxolan-2-yl)phenol	0.000826558	C11H14O4	.Na/H-H(-)	10
siYy1:siCtrl	472	472	-0.345566	0.000696609	0.0130275	0.00674558	0.00659613	231.063	HMDB39428	2-Methoxy-3-(4-methoxyphenyl)propanoic acid	0.000826558	C11H14O4	.Na/H-H(-)	10
siYy1:siCtrl	472	472	-0.345566	0.000696609	0.0130275	0.00674558	0.00659613	231.063	HMDB41406	Bancroftinone	0.000826558	C11H14O4	.Na/H-H(-)	10
siYy1:siCtrl	472	472	-0.345566	0.000696609	0.0130275	0.00674558	0.00659613	231.063	HMDB60737	3-(4-Hydroxy-3-methoxyphenyl)-2-methylpropionic acid	0.000826558	C11H14O4	.Na/H-H(-)	10
siYy1:siCtrl	1290	1290	-0.344906	0.00983701	0.0801914	0.0407513	0.0406028	522.951	C16617; HMDB60411	6-Mercaptopurine ribonucleoside triphosphate	-0.00168927	C10H15N4O13P3S	-H(-)	33
siYy1:siCtrl	1290	1290	-0.344906	0.00983701	0.0801914	0.0407513	0.0406028	522.951	HMDB60790	6-Thioinosine triphosphate	-0.00168927	C10H15N4O13P3S	-H(-)	33
siYy1:siCtrl	1105	1105	-0.344823	0.00127873	0.0199725	0.0102124	0.0101126	429.058	C05673; HMDB60067	CMP-2-aminoethylphosphonate	-0.000217127	C11H20N4O10P2	-H(-)	100
siYy1:siCtrl	121	121	-0.34449	0.000456225	0.00997178	0.00504895	0.00504895	146.046	C00025; HMDB00148	L-Glutamic acid	-0.000178262	C5H9NO4	-H(-)	100
siYy1:siCtrl	121	121	-0.34449	0.000456225	0.00997178	0.00504895	0.00504895	146.046	C12269; HMDB02393	N-Methyl-D-aspartic acid	-0.000178262	C5H9NO4	-H(-)	100
siYy1:siCtrl	121	121	-0.34449	0.000456225	0.00997178	0.00504895	0.00504895	146.046	HMDB02931	N-Acetylserine	-0.000178262	C5H9NO4	-H(-)	100
siYy1:siCtrl	121	121	-0.34449	0.000456225	0.00997178	0.00504895	0.00504895	146.046	C00979; HMDB03011	O-Acetylserine	-0.000178262	C5H9NO4	-H(-)	100
siYy1:siCtrl	121	121	-0.34449	0.000456225	0.00997178	0.00504895	0.00504895	146.046	C00217; HMDB03339	D-Glutamic acid	-0.000178262	C5H9NO4	-H(-)	100
siYy1:siCtrl	121	121	-0.34449	0.000456225	0.00997178	0.00504895	0.00504895	146.046	C05938; HMDB06556	L-4-Hydroxyglutamate semialdehyde	-0.000178262	C5H9NO4	-H(-)	100
siYy1:siCtrl	121	121	-0.34449	0.000456225	0.00997178	0.00504895	0.00504895	146.046	HMDB33550	3-(Carboxymethylamino)propanoic acid	-0.000178262	C5H9NO4	-H(-)	100
siYy1:siCtrl	121	121	-0.34449	0.000456225	0.00997178	0.00504895	0.00504895	146.046	HMDB60475	DL-Glutamate	-0.000178262	C5H9NO4	-H(-)	100
siYy1:siCtrl	205	205	-0.344184	3.83287e-07	5.33118e-05	2.6993e-05	2.6993e-05	168.028	C00025; HMDB00148	L-Glutamic acid	-0.000268356	C5H9NO4	.Na/H-H(-)	10
siYy1:siCtrl	205	205	-0.344184	3.83287e-07	5.33118e-05	2.6993e-05	2.6993e-05	168.028	C12269; HMDB02393	N-Methyl-D-aspartic acid	-0.000268356	C5H9NO4	.Na/H-H(-)	10
siYy1:siCtrl	205	205	-0.344184	3.83287e-07	5.33118e-05	2.6993e-05	2.6993e-05	168.028	HMDB02931	N-Acetylserine	-0.000268356	C5H9NO4	.Na/H-H(-)	10
siYy1:siCtrl	205	205	-0.344184	3.83287e-07	5.33118e-05	2.6993e-05	2.6993e-05	168.028	C00979; HMDB03011	O-Acetylserine	-0.000268356	C5H9NO4	.Na/H-H(-)	10
siYy1:siCtrl	205	205	-0.344184	3.83287e-07	5.33118e-05	2.6993e-05	2.6993e-05	168.028	C00217; HMDB03339	D-Glutamic acid	-0.000268356	C5H9NO4	.Na/H-H(-)	10
siYy1:siCtrl	205	205	-0.344184	3.83287e-07	5.33118e-05	2.6993e-05	2.6993e-05	168.028	C05938; HMDB06556	L-4-Hydroxyglutamate semialdehyde	-0.000268356	C5H9NO4	.Na/H-H(-)	10
siYy1:siCtrl	205	205	-0.344184	3.83287e-07	5.33118e-05	2.6993e-05	2.6993e-05	168.028	HMDB33550	3-(Carboxymethylamino)propanoic acid	-0.000268356	C5H9NO4	.Na/H-H(-)	10
siYy1:siCtrl	205	205	-0.344184	3.83287e-07	5.33118e-05	2.6993e-05	2.6993e-05	168.028	HMDB60475	DL-Glutamate	-0.000268356	C5H9NO4	.Na/H-H(-)	10
siYy1:siCtrl	529	529	-0.342165	0.24403	0.463809	0.234838	0.234838	241.217	C16537; HMDB00826	Pentadecanoic acid	0.000158579	C15H30O2	-H(-)	100
siYy1:siCtrl	529	529	-0.342165	0.24403	0.463809	0.234838	0.234838	241.217	HMDB30469	Methyl tetradecanoate	0.000158579	C15H30O2	-H(-)	100
siYy1:siCtrl	529	529	-0.342165	0.24403	0.463809	0.234838	0.234838	241.217	HMDB32250	Dodecyl propionate	0.000158579	C15H30O2	-H(-)	100
siYy1:siCtrl	529	529	-0.342165	0.24403	0.463809	0.234838	0.234838	241.217	HMDB32328	Hexyl nonanoate	0.000158579	C15H30O2	-H(-)	100
siYy1:siCtrl	529	529	-0.342165	0.24403	0.463809	0.234838	0.234838	241.217	HMDB36218	Heptyl octanoate	0.000158579	C15H30O2	-H(-)	100
siYy1:siCtrl	529	529	-0.342165	0.24403	0.463809	0.234838	0.234838	241.217	HMDB36220	Octyl heptanoate	0.000158579	C15H30O2	-H(-)	100
siYy1:siCtrl	529	529	-0.342165	0.24403	0.463809	0.234838	0.234838	241.217	HMDB37306	Pentyl decanoate	0.000158579	C15H30O2	-H(-)	100
siYy1:siCtrl	529	529	-0.342165	0.24403	0.463809	0.234838	0.234838	241.217	HMDB38907	3-Methylbutyl decanoate	0.000158579	C15H30O2	-H(-)	100
siYy1:siCtrl	529	529	-0.342165	0.24403	0.463809	0.234838	0.234838	241.217	HMDB40998	7(14)-Farnesene-9,12-diol	0.000158579	C15H30O2	-H(-)	100
siYy1:siCtrl	529	529	-0.342165	0.24403	0.463809	0.234838	0.234838	241.217	HMDB41588	2,6,10-Trimethyldodecanoic acid	0.000158579	C15H30O2	-H(-)	100
siYy1:siCtrl	529	529	-0.342165	0.24403	0.463809	0.234838	0.234838	241.217	HMDB59820	Isopropyl_laurate	0.000158579	C15H30O2	-H(-)	100
siYy1:siCtrl	529	529	-0.342165	0.24403	0.463809	0.234838	0.234838	241.217	HMDB59833	Ethyl tridecanoate	0.000158579	C15H30O2	-H(-)	100
siYy1:siCtrl	794	794	-0.338129	0.00231487	0.0307979	0.0155937	0.0155937	320.062	HMDB13220	Beta-Citryl-L-glutamic acid	2.59188e-05	C11H15NO10	-H(-)	100
siYy1:siCtrl	828	828	-0.33808	4.67416e-05	0.00198652	0.00100582	0.00100582	328.059	C00051; HMDB00125	Glutathione	-0.000325599	C10H17N3O6S	.Na/H-H(-)	13
siYy1:siCtrl	882	882	-0.331635	2.20453e-05	0.00124303	0.000656846	0.000629378	342.044	HMDB13220	Beta-Citryl-L-glutamic acid	-4.29788e-05	C11H15NO10	.Na/H-H(-)	10
siYy1:siCtrl	299	299	-0.331519	0.00173893	0.0258307	0.0130787	0.0130787	190.054	C02712; HMDB11745	N-Acetyl-L-methionine	0.000394785	C7H13NO3S	-H(-)	100
siYy1:siCtrl	1228	1228	-0.325752	0.0992353	0.298283	0.151032	0.151028	484.158	HMDB60820	Dihydroisomorphine-3-glucuronide	0.000974529	C23H29NO9	.Na/H-H(-)	10
siYy1:siCtrl	1228	1228	-0.325752	0.0992353	0.298283	0.151032	0.151028	484.158	HMDB60821	Dihydromorphine-3-glucuronide	0.000974529	C23H29NO9	.Na/H-H(-)	10
siYy1:siCtrl	1228	1228	-0.325752	0.0992353	0.298283	0.151032	0.151028	484.158	HMDB60916	Etodolac acyl glucuronide	0.000974529	C23H29NO9	.Na/H-H(-)	10
siYy1:siCtrl	1228	1228	-0.325752	0.0992353	0.298283	0.151032	0.151028	484.158	HMDB61137	Dihydroisomorphine-6-glucuronide	0.000974529	C23H29NO9	.Na/H-H(-)	10
siYy1:siCtrl	421	421	-0.325469	0.0863499	0.281557	0.142629	0.142559	219.102	HMDB32589	1-(5-Acetyl-2-hydroxyphenyl)-3-methyl-1-butanone	0.00111105	C13H16O3	-H(-)	84
siYy1:siCtrl	421	421	-0.325469	0.0863499	0.281557	0.142629	0.142559	219.102	HMDB37492	Ethyl methyl-p-tolylglycidate	0.00111105	C13H16O3	-H(-)	84
siYy1:siCtrl	421	421	-0.325469	0.0863499	0.281557	0.142629	0.142559	219.102	HMDB40424	Ethyl 2-benzylacetoacetate	0.00111105	C13H16O3	-H(-)	84
siYy1:siCtrl	799	799	-0.324928	0.000697309	0.0130275	0.00666899	0.00659613	321.065	HMDB13895	3',4'-Dihydrodiol	-0.000644101	C15H14N2O4	.Cl(-)	10
siYy1:siCtrl	799	799	-0.324928	0.000697309	0.0130275	0.00666899	0.00659613	321.065	HMDB60866	Phenytoin dihydrodiol	-0.000644101	C15H14N2O4	.Cl(-)	10
siYy1:siCtrl	607	607	-0.324565	0.000334519	0.00853024	0.00431907	0.00431907	261.073	HMDB11164	L-beta-aspartyl-L-glutamic acid	-0.000554176	C9H14N2O7	-H(-)	100
siYy1:siCtrl	607	607	-0.324565	0.000334519	0.00853024	0.00431907	0.00431907	261.073	HMDB30413	Na-L-Glutamyl-L-aspartic acid	-0.000554176	C9H14N2O7	-H(-)	100
siYy1:siCtrl	607	607	-0.324565	0.000334519	0.00853024	0.00431907	0.00431907	261.073	HMDB30419	Ng-L-Glutamyl-L-aspartic acid	-0.000554176	C9H14N2O7	-H(-)	100
siYy1:siCtrl	1141	1141	-0.321936	0.0427969	0.194885	0.0992628	0.098675	440.951	C00015; HMDB00295	Uridine 5'-diphosphate	-0.000530592	C9H14N2O12P2	.K/H-H(-)	5
siYy1:siCtrl	1184	1184	-0.321357	0.131897	0.339734	0.172015	0.172015	463.978	C00054; HMDB00061	Adenosine 3',5'-diphosphate	0.000249876	C10H15N5O10P2	.K/H-H(-)	5
siYy1:siCtrl	1184	1184	-0.321357	0.131897	0.339734	0.172015	0.172015	463.978	C00361; HMDB00960	dGDP	0.000249876	C10H15N5O10P2	.K/H-H(-)	5
siYy1:siCtrl	1184	1184	-0.321357	0.131897	0.339734	0.172015	0.172015	463.978	C00008; HMDB01341	ADP	0.000249876	C10H15N5O10P2	.K/H-H(-)	5
siYy1:siCtrl	1375	1375	-0.321298	1.69909e-05	0.00103984	0.000526498	0.000526498	587.03	C00029; HMDB00286	Uridine diphosphate glucose	-0.00017035	C15H24N2O17P2	.Na/H-H(-)	10
siYy1:siCtrl	1375	1375	-0.321298	1.69909e-05	0.00103984	0.000526498	0.000526498	587.03	C00052; HMDB00302	Uridine diphosphategalactose	-0.00017035	C15H24N2O17P2	.Na/H-H(-)	10
siYy1:siCtrl	1375	1375	-0.321298	1.69909e-05	0.00103984	0.000526498	0.000526498	587.03	HMDB60079	[(2R,3S,4R,5R)-5-(2,4-dioxo-1,2,3,4-tetrahydropyrimidin-1-yl)-3,4-dihydroxyoxolan-2-yl]methyl {[(3R,4S,5S,6R)-3,4,5-trihydroxy-6-(hydroxymethyl)oxan-2-yl phosphonato]oxy}phosphonate	-0.00017035	C15H24N2O17P2	.Na/H-H(-)	10
siYy1:siCtrl	1217	1217	-0.316931	0.0495392	0.213142	0.108104	0.107919	479.972	C00035; HMDB01201	Guanosine diphosphate	0.000904761	C10H15N5O11P2	.K/H-H(-)	5
siYy1:siCtrl	1217	1217	-0.316931	0.0495392	0.213142	0.108104	0.107919	479.972	C20176; HMDB59648	8-oxo-dGDP	0.000904761	C10H15N5O11P2	.K/H-H(-)	5
siYy1:siCtrl	1351	1351	-0.312213	0.0147156	0.0999583	0.0506657	0.0506113	565.047	C00029; HMDB00286	Uridine diphosphate glucose	0.000305654	C15H24N2O17P2	-H(-)	59
siYy1:siCtrl	1351	1351	-0.312213	0.0147156	0.0999583	0.0506657	0.0506113	565.047	C00052; HMDB00302	Uridine diphosphategalactose	0.000305654	C15H24N2O17P2	-H(-)	59
siYy1:siCtrl	1351	1351	-0.312213	0.0147156	0.0999583	0.0506657	0.0506113	565.047	HMDB60079	[(2R,3S,4R,5R)-5-(2,4-dioxo-1,2,3,4-tetrahydropyrimidin-1-yl)-3,4-dihydroxyoxolan-2-yl]methyl {[(3R,4S,5S,6R)-3,4,5-trihydroxy-6-(hydroxymethyl)oxan-2-yl phosphonato]oxy}phosphonate	0.000305654	C15H24N2O17P2	-H(-)	59
siYy1:siCtrl	548	548	-0.311982	0.0909379	0.28764	0.145854	0.145639	247.094	HMDB40705	Allixin	0.00115799	C12H18O4	.Na/H-H(-)	8
siYy1:siCtrl	548	548	-0.311982	0.0909379	0.28764	0.145854	0.145639	247.094	HMDB59729	3,4-Methylenesebacic acid	0.00115799	C12H18O4	.Na/H-H(-)	8
siYy1:siCtrl	775	775	-0.311417	0.022586	0.134986	0.0683469	0.0683469	314.048	HMDB32162	Acrylic acid-2-acrylamido-2-methyl propane sulfonic acid copolymer	-0.00110641	C10H17NO6S	.Cl(-)	8
siYy1:siCtrl	604	604	-0.311214	0.000509859	0.0106553	0.00548577	0.00539503	260.089	HMDB28751	Aspartyl-Glutamine	0.00016867	C9H15N3O6	-H(-)	100
siYy1:siCtrl	604	604	-0.311214	0.000509859	0.0106553	0.00548577	0.00539503	260.089	HMDB28767	Aspartyl-Gamma-glutamate	0.00016867	C9H15N3O6	-H(-)	100
siYy1:siCtrl	604	604	-0.311214	0.000509859	0.0106553	0.00548577	0.00539503	260.089	HMDB28793	Glutaminyl-Aspartate	0.00016867	C9H15N3O6	-H(-)	100
siYy1:siCtrl	604	604	-0.311214	0.000509859	0.0106553	0.00548577	0.00539503	260.089	HMDB29145	Gamma-glutamyl-Aspartate	0.00016867	C9H15N3O6	-H(-)	100
siYy1:siCtrl	1501	1501	-0.308016	0.0184471	0.115809	0.0590518	0.0586369	808.117	C00024; HMDB01206	Acetyl-CoA	0.00137637	C23H38N7O17P3S	-H(-)	55
siYy1:siCtrl	520	520	-0.304267	0.003593	0.0432857	0.0219166	0.0219166	240.052	HMDB37548	2,4-Dihydroxy-6,7-dimethoxy-2H-1,4-benzoxazin-3(4H)-one	-0.000286469	C10H11NO6	-H(-)	100
siYy1:siCtrl	520	520	-0.304267	0.003593	0.0432857	0.0219166	0.0219166	240.052	HMDB37549	2,4-Dihydroxy-7,8-dimethoxy-2H-1,4-benzoxazin-3(4H)-one	-0.000286469	C10H11NO6	-H(-)	100
siYy1:siCtrl	273	273	-0.303063	0.0723431	0.258007	0.130635	0.130635	186.017	C00971; HMDB03454	4-Pyridoxolactone	-5.52195e-05	C8H7NO3	.Na/H-H(-)	10
siYy1:siCtrl	273	273	-0.303063	0.0723431	0.258007	0.130635	0.130635	186.017	C05653; HMDB04089	Formylanthranilic acid	-5.52195e-05	C8H7NO3	.Na/H-H(-)	10
siYy1:siCtrl	273	273	-0.303063	0.0723431	0.258007	0.130635	0.130635	186.017	C06052; HMDB04291	5-Pyridoxolactone	-5.52195e-05	C8H7NO3	.Na/H-H(-)	10
siYy1:siCtrl	273	273	-0.303063	0.0723431	0.258007	0.130635	0.130635	186.017	HMDB13030	Noradrenochrome	-5.52195e-05	C8H7NO3	.Na/H-H(-)	10
siYy1:siCtrl	273	273	-0.303063	0.0723431	0.258007	0.130635	0.130635	186.017	HMDB36582	6-Methoxy-2(3H)-benzoxazolone	-5.52195e-05	C8H7NO3	.Na/H-H(-)	10
siYy1:siCtrl	273	273	-0.303063	0.0723431	0.258007	0.130635	0.130635	186.017	C15769; HMDB38318	(R)-2-Hydroxy-2H-1,4-benzoxazin-3(4H)-one	-5.52195e-05	C8H7NO3	.Na/H-H(-)	10
siYy1:siCtrl	1172	1172	-0.302024	0.11451	0.315675	0.159834	0.159834	461.148	C06843; HMDB14682	Benazepril	0.000878411	C24H28N2O5	.K/H-H(-)	5
siYy1:siCtrl	114	114	-0.300462	2.43732e-05	0.00124303	0.000629378	0.000629378	145.015	C00026; HMDB00208	Oxoglutaric acid	-0.000328547	C5H6O5	-H(-)	100
siYy1:siCtrl	114	114	-0.300462	2.43732e-05	0.00124303	0.000629378	0.000629378	145.015	HMDB13701	3-Oxoglutaric acid	-0.000328547	C5H6O5	-H(-)	100
siYy1:siCtrl	1176	1176	-0.296724	0.344915	0.564632	0.286692	0.285887	462.299	HMDB05065	Oleoylcarnitine	0.000321982	C25H47NO4	.K/H-H(-)	5
siYy1:siCtrl	1176	1176	-0.296724	0.344915	0.564632	0.286692	0.285887	462.299	HMDB06351	Vaccenyl carnitine	0.000321982	C25H47NO4	.K/H-H(-)	5
siYy1:siCtrl	1176	1176	-0.296724	0.344915	0.564632	0.286692	0.285887	462.299	HMDB06464	Elaidic carnitine	0.000321982	C25H47NO4	.K/H-H(-)	5
siYy1:siCtrl	1176	1176	-0.296724	0.344915	0.564632	0.286692	0.285887	462.299	HMDB13338	11Z-Octadecenylcarnitine	0.000321982	C25H47NO4	.K/H-H(-)	5
siYy1:siCtrl	565	565	-0.293713	0.00318573	0.0386838	0.0195866	0.0195866	250.03	HMDB32418	2-(4-Methyl-5-thiazolyl)ethyl butanoate	0.00095892	C10H15NO2S	.K/H-H(-)	5
siYy1:siCtrl	565	565	-0.293713	0.00318573	0.0386838	0.0195866	0.0195866	250.03	HMDB32422	2-(4-Methyl-5-thiazolyl)ethyl isobutyrate	0.00095892	C10H15NO2S	.K/H-H(-)	5
siYy1:siCtrl	752	752	-0.291594	0.0051724	0.0538352	0.0272581	0.0272581	306.078	HMDB29826	Hallacridone	-0.000491667	C18H13NO4	-H(-)	30
siYy1:siCtrl	752	752	-0.291594	0.0051724	0.0538352	0.0272581	0.0272581	306.078	HMDB33247	Aristolodione	-0.000491667	C18H13NO4	-H(-)	30
siYy1:siCtrl	81	81	-0.289402	0.00685991	0.0636101	0.0322073	0.0322073	134.024	HMDB32931	2-Benzoxazolol	0.00082806	C7H5NO2	-H(-)	100
siYy1:siCtrl	104	104	-0.286434	0.248112	0.467502	0.236708	0.236708	142.99	C02375; HMDB41810	4-Chlorocatechol	0.000978817	C6H5ClO2	-H(-)	25
siYy1:siCtrl	892	892	-0.285038	0.0509757	0.216647	0.109693	0.109693	345.043	C07630; HMDB15413	Sulfadoxine	-5.80934e-05	C12H14N4O4S	.Cl(-)	10
siYy1:siCtrl	892	892	-0.285038	0.0509757	0.216647	0.109693	0.109693	345.043	HMDB15621	Sulfadimethoxine	-5.80934e-05	C12H14N4O4S	.Cl(-)	10
siYy1:siCtrl	1368	1368	-0.284644	0.0205506	0.125268	0.0634265	0.0634265	583.158	HMDB41125	Artonin R	0.000189053	C31H30O10	.Na/H-H(-)	10
siYy1:siCtrl	1510	1510	-0.28403	0.115126	0.315934	0.160118	0.159965	851.486	HMDB13480	PGP(16:0/20:3(5Z,8Z,11Z))	-0.00146834	C42H78O13P2	-H(-)	21
siYy1:siCtrl	1510	1510	-0.28403	0.115126	0.315934	0.160118	0.159965	851.486	HMDB13481	PGP(16:0/20:3(8Z,11Z,14Z))	-0.00146834	C42H78O13P2	-H(-)	21
siYy1:siCtrl	1510	1510	-0.28403	0.115126	0.315934	0.160118	0.159965	851.486	HMDB13508	PGP(18:0/18:3(6Z,9Z,12Z))	-0.00146834	C42H78O13P2	-H(-)	21
siYy1:siCtrl	1510	1510	-0.28403	0.115126	0.315934	0.160118	0.159965	851.486	HMDB13509	PGP(18:0/18:3(9Z,12Z,15Z))	-0.00146834	C42H78O13P2	-H(-)	21
siYy1:siCtrl	1510	1510	-0.28403	0.115126	0.315934	0.160118	0.159965	851.486	HMDB13522	PGP(18:1(11Z)/18:2(9Z,12Z))	-0.00146834	C42H78O13P2	-H(-)	21
siYy1:siCtrl	1510	1510	-0.28403	0.115126	0.315934	0.160118	0.159965	851.486	HMDB13537	PGP(18:1(9Z)/18:2(9Z,12Z))	-0.00146834	C42H78O13P2	-H(-)	21
siYy1:siCtrl	1510	1510	-0.28403	0.115126	0.315934	0.160118	0.159965	851.486	HMDB13550	PGP(18:2(9Z,12Z)/18:1(11Z))	-0.00146834	C42H78O13P2	-H(-)	21
siYy1:siCtrl	1510	1510	-0.28403	0.115126	0.315934	0.160118	0.159965	851.486	HMDB13551	PGP(18:2(9Z,12Z)/18:1(9Z))	-0.00146834	C42H78O13P2	-H(-)	21
siYy1:siCtrl	1510	1510	-0.28403	0.115126	0.315934	0.160118	0.159965	851.486	HMDB13564	PGP(18:3(6Z,9Z,12Z)/18:0)	-0.00146834	C42H78O13P2	-H(-)	21
siYy1:siCtrl	1510	1510	-0.28403	0.115126	0.315934	0.160118	0.159965	851.486	HMDB13579	PGP(18:3(9Z,12Z,15Z)/18:0)	-0.00146834	C42H78O13P2	-H(-)	21
siYy1:siCtrl	969	969	-0.282541	0.195647	0.41749	0.211386	0.211386	371.006	C00455; HMDB00229	Nicotinamide ribotide	-0.000927695	C11H15N2O8P	.K/H-H(-)	5
siYy1:siCtrl	1157	1157	-0.282155	0.00419404	0.0486127	0.0246138	0.0246138	452.034	C06881; HMDB14809	Cefixime	-2.48444e-06	C16H15N5O7S2	-H(-)	100
siYy1:siCtrl	5	5	-0.281622	2.37353e-05	0.00124303	0.000656685	0.000629378	71.013	C00546; HMDB01167	Pyruvaldehyde	0.000840119	C3H4O2	-H(-)	100
siYy1:siCtrl	5	5	-0.281622	2.37353e-05	0.00124303	0.000656685	0.000629378	71.013	C19440; HMDB06112	Malondialdehyde	0.000840119	C3H4O2	-H(-)	100
siYy1:siCtrl	5	5	-0.281622	2.37353e-05	0.00124303	0.000656685	0.000629378	71.013	C00511; HMDB31647	Acrylic acid	0.000840119	C3H4O2	-H(-)	100
siYy1:siCtrl	831	831	-0.279885	7.72636e-05	0.00305665	0.00157511	0.00154765	330.056	C01608; HMDB14694	Piroxicam	-0.000758959	C15H13N3O4S	-H(-)	100
siYy1:siCtrl	154	154	-0.278334	0.0260583	0.146735	0.0744897	0.0742954	155.046	HMDB00544	5-Hydroxymethyl-4-methyluracil	-0.000198931	C6H8N2O3	-H(-)	100
siYy1:siCtrl	154	154	-0.278334	0.0260583	0.146735	0.0744897	0.0742954	155.046	C03680; HMDB01014	4-Imidazolone-5-propionic acid	-0.000198931	C6H8N2O3	-H(-)	100
siYy1:siCtrl	154	154	-0.278334	0.0260583	0.146735	0.0744897	0.0742954	155.046	C05132; HMDB02320	Imidazolelactic acid	-0.000198931	C6H8N2O3	-H(-)	100
siYy1:siCtrl	287	287	-0.277278	0.0384622	0.185638	0.0939929	0.0939929	188.071	HMDB02302	3-Indolepropionic acid	0.000870323	C11H11NO2	-H(-)	100
siYy1:siCtrl	287	287	-0.277278	0.0384622	0.185638	0.0939929	0.0939929	188.071	C07437; HMDB14970	Phensuximide	0.000870323	C11H11NO2	-H(-)	100
siYy1:siCtrl	287	287	-0.277278	0.0384622	0.185638	0.0939929	0.0939929	188.071	HMDB29738	Indole-3-methyl acetate	0.000870323	C11H11NO2	-H(-)	100
siYy1:siCtrl	6	6	-0.274755	0.0246657	0.143492	0.0726537	0.0726537	72.9925	C00048; HMDB00119	Glyoxylic acid	0.000664977	C2H2O3	-H(-)	100
siYy1:siCtrl	70	70	-0.273593	0.0162086	0.105979	0.0536598	0.0536598	130.051	C01157; HMDB00725	4-Hydroxyproline	0.000384687	C5H9NO3	-H(-)	100
siYy1:siCtrl	70	70	-0.273593	0.0162086	0.105979	0.0536598	0.0536598	130.051	HMDB00766	N-Acetyl-L-alanine	0.000384687	C5H9NO3	-H(-)	100
siYy1:siCtrl	70	70	-0.273593	0.0162086	0.105979	0.0536598	0.0536598	130.051	HMDB00783	Propionylglycine	0.000384687	C5H9NO3	-H(-)	100
siYy1:siCtrl	70	70	-0.273593	0.0162086	0.105979	0.0536598	0.0536598	130.051	C00430; HMDB01149	5-Aminolevulinic acid	0.000384687	C5H9NO3	-H(-)	100
siYy1:siCtrl	70	70	-0.273593	0.0162086	0.105979	0.0536598	0.0536598	130.051	C01165; HMDB02104	L-Glutamic gamma-semialdehyde	0.000384687	C5H9NO3	-H(-)	100
siYy1:siCtrl	70	70	-0.273593	0.0162086	0.105979	0.0536598	0.0536598	130.051	C04397; HMDB02113	3-Hydroxy-L-proline	0.000384687	C5H9NO3	-H(-)	100
siYy1:siCtrl	70	70	-0.273593	0.0162086	0.105979	0.0536598	0.0536598	130.051	C01015; HMDB06055	4-Hydroxy-L-proline	0.000384687	C5H9NO3	-H(-)	100
siYy1:siCtrl	70	70	-0.273593	0.0162086	0.105979	0.0536598	0.0536598	130.051	C01110; HMDB06272	5-Amino-2-oxopentanoic acid	0.000384687	C5H9NO3	-H(-)	100
siYy1:siCtrl	70	70	-0.273593	0.0162086	0.105979	0.0536598	0.0536598	130.051	HMDB36576	4-Hydroxy-2-pyrrolidinecarboxylic acid	0.000384687	C5H9NO3	-H(-)	100
siYy1:siCtrl	70	70	-0.273593	0.0162086	0.105979	0.0536598	0.0536598	130.051	C05147; HMDB59659	Trans-3-hydroxy-L-proline	0.000384687	C5H9NO3	-H(-)	100
siYy1:siCtrl	70	70	-0.273593	0.0162086	0.105979	0.0536598	0.0536598	130.051	C03440; HMDB60460	cis-4-Hydroxy-D-proline	0.000384687	C5H9NO3	-H(-)	100
siYy1:siCtrl	1204	1204	-0.273058	0.0185206	0.115809	0.0590429	0.0586369	475.183	HMDB35635	Kanokoside A	-0.00110226	C21H32O12	-H(-)	85
siYy1:siCtrl	519	519	-0.271424	0.480556	0.674157	0.341851	0.341342	239.202	HMDB29765	9-Pentadecenoic acid	-0.000127686	C15H28O2	-H(-)	100
siYy1:siCtrl	519	519	-0.271424	0.480556	0.674157	0.341851	0.341342	239.202	HMDB32347	Isobutyl 10-undecenoate	-0.000127686	C15H28O2	-H(-)	100
siYy1:siCtrl	519	519	-0.271424	0.480556	0.674157	0.341851	0.341342	239.202	HMDB34455	Exaltolide	-0.000127686	C15H28O2	-H(-)	100
siYy1:siCtrl	519	519	-0.271424	0.480556	0.674157	0.341851	0.341342	239.202	HMDB36426	Butyl undecylenate	-0.000127686	C15H28O2	-H(-)	100
siYy1:siCtrl	519	519	-0.271424	0.480556	0.674157	0.341851	0.341342	239.202	HMDB37190	Rhodinyl isovalerate	-0.000127686	C15H28O2	-H(-)	100
siYy1:siCtrl	519	519	-0.271424	0.480556	0.674157	0.341851	0.341342	239.202	HMDB37211	Menthyl isovalerate	-0.000127686	C15H28O2	-H(-)	100
siYy1:siCtrl	519	519	-0.271424	0.480556	0.674157	0.341851	0.341342	239.202	HMDB37229	Citronellyl pentanoate	-0.000127686	C15H28O2	-H(-)	100
siYy1:siCtrl	519	519	-0.271424	0.480556	0.674157	0.341851	0.341342	239.202	HMDB38954	Citronellyl isovalerate	-0.000127686	C15H28O2	-H(-)	100
siYy1:siCtrl	519	519	-0.271424	0.480556	0.674157	0.341851	0.341342	239.202	HMDB39715	Auberganol	-0.000127686	C15H28O2	-H(-)	100
siYy1:siCtrl	519	519	-0.271424	0.480556	0.674157	0.341851	0.341342	239.202	HMDB40997	15,5-Farnesanolide	-0.000127686	C15H28O2	-H(-)	100
siYy1:siCtrl	751	751	-0.271129	0.00604921	0.0593288	0.0300396	0.0300396	306.051	C00239; HMDB01202	dCMP	-0.000939666	C9H14N3O7P	-H(-)	100
siYy1:siCtrl	937	937	-0.270703	0.00670285	0.0633047	0.0320527	0.0320527	362.05	C00144; HMDB01397	Guanosine monophosphate	0.0003107	C10H14N5O8P	-H(-)	100
siYy1:siCtrl	937	937	-0.270703	0.00670285	0.0633047	0.0320527	0.0320527	362.05	HMDB11670	8-Oxo-dGMP	0.0003107	C10H14N5O8P	-H(-)	100
siYy1:siCtrl	937	937	-0.270703	0.00670285	0.0633047	0.0320527	0.0320527	362.05	C18239; HMDB59639	Cyclic pyranopterin monophosphate	0.0003107	C10H14N5O8P	-H(-)	100
siYy1:siCtrl	409	409	-0.266474	0.299851	0.524788	0.265775	0.265713	215.033	C01494; HMDB00954	trans-Ferulic acid	-0.000422738	C10H10O4	.Na/H-H(-)	10
siYy1:siCtrl	409	409	-0.266474	0.299851	0.524788	0.265775	0.265713	215.033	C10470; HMDB00955	Isoferulic acid	-0.000422738	C10H10O4	.Na/H-H(-)	10
siYy1:siCtrl	409	409	-0.266474	0.299851	0.524788	0.265775	0.265713	215.033	HMDB02120	Monoethyl phthalate	-0.000422738	C10H10O4	.Na/H-H(-)	10
siYy1:siCtrl	409	409	-0.266474	0.299851	0.524788	0.265775	0.265713	215.033	HMDB29663	Vanillin acetate	-0.000422738	C10H10O4	.Na/H-H(-)	10
siYy1:siCtrl	409	409	-0.266474	0.299851	0.524788	0.265775	0.265713	215.033	HMDB30765	(-)-trans-3,4-Dihydro-4,8-dihydroxy-3-methyl-1H-2-benzopyran-1-one	-0.000422738	C10H10O4	.Na/H-H(-)	10
siYy1:siCtrl	409	409	-0.266474	0.299851	0.524788	0.265775	0.265713	215.033	HMDB32614	Piperonyl acetate	-0.000422738	C10H10O4	.Na/H-H(-)	10
siYy1:siCtrl	409	409	-0.266474	0.299851	0.524788	0.265775	0.265713	215.033	HMDB32652	Meconine	-0.000422738	C10H10O4	.Na/H-H(-)	10
siYy1:siCtrl	409	409	-0.266474	0.299851	0.524788	0.265775	0.265713	215.033	HMDB37644	3-(2-Hydroxy-3-methoxyphenyl)-2-propenoic acid	-0.000422738	C10H10O4	.Na/H-H(-)	10
siYy1:siCtrl	409	409	-0.266474	0.299851	0.524788	0.265775	0.265713	215.033	HMDB39606	Repandiol	-0.000422738	C10H10O4	.Na/H-H(-)	10
siYy1:siCtrl	409	409	-0.266474	0.299851	0.524788	0.265775	0.265713	215.033	HMDB59721	mono-Benzyl malonate	-0.000422738	C10H10O4	.Na/H-H(-)	10
siYy1:siCtrl	409	409	-0.266474	0.299851	0.524788	0.265775	0.265713	215.033	C00031; HMDB00122	D-Glucose	-0.000212338	C6H12O6	.Cl(-)	10
siYy1:siCtrl	409	409	-0.266474	0.299851	0.524788	0.265775	0.265713	215.033	C00984; HMDB00143	D-Galactose	-0.000212338	C6H12O6	.Cl(-)	10
siYy1:siCtrl	409	409	-0.266474	0.299851	0.524788	0.265775	0.265713	215.033	C00159; HMDB00169	D-Mannose	-0.000212338	C6H12O6	.Cl(-)	10
siYy1:siCtrl	409	409	-0.266474	0.299851	0.524788	0.265775	0.265713	215.033	C00137; HMDB00211	Myoinositol	-0.000212338	C6H12O6	.Cl(-)	10
siYy1:siCtrl	409	409	-0.266474	0.299851	0.524788	0.265775	0.265713	215.033	HMDB00346	3-Deoxyarabinohexonic acid	-0.000212338	C6H12O6	.Cl(-)	10
siYy1:siCtrl	409	409	-0.266474	0.299851	0.524788	0.265775	0.265713	215.033	C00221; HMDB00516	Beta-D-Glucose	-0.000212338	C6H12O6	.Cl(-)	10
siYy1:siCtrl	409	409	-0.266474	0.299851	0.524788	0.265775	0.265713	215.033	C02336; HMDB00660	D-Fructose	-0.000212338	C6H12O6	.Cl(-)	10
siYy1:siCtrl	409	409	-0.266474	0.299851	0.524788	0.265775	0.265713	215.033	C01487; HMDB01151	Allose	-0.000212338	C6H12O6	.Cl(-)	10
siYy1:siCtrl	409	409	-0.266474	0.299851	0.524788	0.265775	0.265713	215.033	C08356; HMDB01266	L-Sorbose	-0.000212338	C6H12O6	.Cl(-)	10
siYy1:siCtrl	409	409	-0.266474	0.299851	0.524788	0.265775	0.265713	215.033	C00267; HMDB03345	Alpha-D-Glucose	-0.000212338	C6H12O6	.Cl(-)	10
siYy1:siCtrl	409	409	-0.266474	0.299851	0.524788	0.265775	0.265713	215.033	C00795; HMDB03418	D-Tagatose	-0.000212338	C6H12O6	.Cl(-)	10
siYy1:siCtrl	409	409	-0.266474	0.299851	0.524788	0.265775	0.265713	215.033	C00962; HMDB03449	Beta-D-Galactose	-0.000212338	C6H12O6	.Cl(-)	10
siYy1:siCtrl	409	409	-0.266474	0.299851	0.524788	0.265775	0.265713	215.033	C06153; HMDB06088	Scyllitol	-0.000212338	C6H12O6	.Cl(-)	10
siYy1:siCtrl	409	409	-0.266474	0.299851	0.524788	0.265775	0.265713	215.033	C15923; HMDB12326	L-Gulose	-0.000212338	C6H12O6	.Cl(-)	10
siYy1:siCtrl	409	409	-0.266474	0.299851	0.524788	0.265775	0.265713	215.033	HMDB32222	Dihydroxyacetone (dimer)	-0.000212338	C6H12O6	.Cl(-)	10
siYy1:siCtrl	409	409	-0.266474	0.299851	0.524788	0.265775	0.265713	215.033	C01825; HMDB33704	L-Galactose	-0.000212338	C6H12O6	.Cl(-)	10
siYy1:siCtrl	409	409	-0.266474	0.299851	0.524788	0.265775	0.265713	215.033	HMDB34220	Levoinositol	-0.000212338	C6H12O6	.Cl(-)	10
siYy1:siCtrl	684	684	-0.265095	0.0808141	0.273552	0.138506	0.138506	284.948	HMDB41788	Vanillic acid 4-sulfate	-0.000533343	C8H8O7S	.K/H-H(-)	5
siYy1:siCtrl	1019	1019	-0.26389	0.211142	0.433618	0.220441	0.219551	387.096	HMDB29830	N-Caffeoyltryptophan	8.13706e-05	C20H18N2O5	.Na/H-H(-)	10
siYy1:siCtrl	822	822	-0.260262	0.00573125	0.0573125	0.0290187	0.0290187	325.065	C12270; HMDB01067	N-Acetylaspartylglutamic acid	2.23421e-05	C11H16N2O8	.Na/H-H(-)	10
siYy1:siCtrl	64	64	-0.257216	0.0122298	0.0917233	0.0464417	0.0464417	128.01	C06554; HMDB41861	Cyanuric acid	0.000181138	C3H3N3O3	-H(-)	100
siYy1:siCtrl	619	619	-0.256148	0.0431785	0.19525	0.0989627	0.09886	265.984	C03090; HMDB01128	5-Phosphoribosylamine	-0.000111185	C5H12NO7P	.K/H-H(-)	5
siYy1:siCtrl	1074	1074	-0.252078	0.00384264	0.0459316	0.0232563	0.0232563	411.029	HMDB29538	Neodiospyrin	-0.000904554	C22H14O6	.K/H-H(-)	5
siYy1:siCtrl	1461	1461	-0.250031	0.0862541	0.281557	0.143081	0.142559	689.249	HMDB33035	Tejedine	-0.00112138	C38H40N2O9	.Na/H-H(-)	8
siYy1:siCtrl	909	909	-0.249547	0.0185446	0.115809	0.0586369	0.0586369	351.106	HMDB33068	(±)-threo-1-(p-Hydroxyphenyl)propylene glycol 4'-glucoside	4.94558e-05	C15H22O8	.Na/H-H(-)	10
siYy1:siCtrl	909	909	-0.249547	0.0185446	0.115809	0.0586369	0.0586369	351.106	HMDB33082	(±)-3-(4-Hydroxyphenyl)-1,2-propanediol 4'-O-glucoside	4.94558e-05	C15H22O8	.Na/H-H(-)	10
siYy1:siCtrl	909	909	-0.249547	0.0185446	0.115809	0.0586369	0.0586369	351.106	HMDB38304	3-(3,4-Dihydroxyphenyl)-1-propanol 3'-glucoside	4.94558e-05	C15H22O8	.Na/H-H(-)	10
siYy1:siCtrl	1260	1260	-0.249265	0.0163704	0.10613	0.0537364	0.0537364	505.09	HMDB30585	Silymonin	0.000696956	C25H24O9	.K/H-H(-)	5
siYy1:siCtrl	417	417	-0.247072	0.11616	0.315934	0.16069	0.159965	218.094	C06114; HMDB60477	gamma-Glutamyl-beta-aminopropiononitrile	0.000387914	C8H13N3O3	.F(-)	40
siYy1:siCtrl	107	107	-0.24678	0.00291498	0.0356793	0.0180653	0.0180653	143.047	C19485; HMDB41946	N-Nitrosoproline	-0.00102227	C5H8N2O3	-H(-)	96
siYy1:siCtrl	1161	1161	-0.246381	0.000213478	0.00616266	0.00312031	0.00312031	453.02	C06880; HMDB15422	Cefazolin	0.00226568	C14H14N8O4S3	-H(-)	13
siYy1:siCtrl	1029	1029	-0.246029	0.031068	0.164695	0.0835682	0.0833888	390.982	C00447; HMDB60274	Sedoheptulose 1,7-bisphosphate	-0.000569474	C7H16O13P2	.Na/H-H(-)	10
siYy1:siCtrl	187	187	-0.245105	0.200699	0.421252	0.213567	0.21329	162.078	HMDB11727	Bicine	-0.000835562	C6H13NO4	-H(-)	100
siYy1:siCtrl	187	187	-0.245105	0.200699	0.421252	0.213567	0.21329	162.078	HMDB32862	2-Amino-4-ethoxy-3-hydroxybutanoic acid	-0.000835562	C6H13NO4	-H(-)	100
siYy1:siCtrl	187	187	-0.245105	0.200699	0.421252	0.213567	0.21329	162.078	C16843; HMDB35359	1-Deoxynojirimycin	-0.000835562	C6H13NO4	-H(-)	100
siYy1:siCtrl	26	26	-0.244192	0.0174025	0.111405	0.0564073	0.0564073	110.024	C05942; HMDB04230	Pyrrole-2-carboxylic acid	0.00061098	C5H5NO2	-H(-)	100
siYy1:siCtrl	26	26	-0.244192	0.0174025	0.111405	0.0564073	0.0564073	110.024	HMDB38175	2-Acetyloxazole	0.00061098	C5H5NO2	-H(-)	100
siYy1:siCtrl	960	960	-0.242388	0.00682153	0.0636101	0.0324201	0.0322073	368.038	C00020; HMDB00045	Adenosine monophosphate	-7.51694e-05	C10H14N5O7P	.Na/H-H(-)	10
siYy1:siCtrl	960	960	-0.242388	0.00682153	0.0636101	0.0324201	0.0322073	368.038	C00362; HMDB01044	2'-Deoxyguanosine 5'-monophosphate	-7.51694e-05	C10H14N5O7P	.Na/H-H(-)	10
siYy1:siCtrl	960	960	-0.242388	0.00682153	0.0636101	0.0324201	0.0322073	368.038	C01367; HMDB03540	3'-AMP	-7.51694e-05	C10H14N5O7P	.Na/H-H(-)	10
siYy1:siCtrl	960	960	-0.242388	0.00682153	0.0636101	0.0324201	0.0322073	368.038	C00946; HMDB11617	Adenosine 2'-phosphate	-7.51694e-05	C10H14N5O7P	.Na/H-H(-)	10
siYy1:siCtrl	960	960	-0.242388	0.00682153	0.0636101	0.0324201	0.0322073	368.038	C19970; HMDB59594	2-hydroxy-dAMP	-7.51694e-05	C10H14N5O7P	.Na/H-H(-)	10
siYy1:siCtrl	863	863	-0.242374	0.0815166	0.274111	0.138789	0.138789	337.131	HMDB33444	15-Acetyl-4-deoxynivalenol	-0.0012809	C17H22O7	-H(-)	64
siYy1:siCtrl	863	863	-0.242374	0.0815166	0.274111	0.138789	0.138789	337.131	HMDB36137	Acetyldeoxynivalenol	-0.0012809	C17H22O7	-H(-)	64
siYy1:siCtrl	863	863	-0.242374	0.0815166	0.274111	0.138789	0.138789	337.131	HMDB39824	O-Acetylcyclocalopin A	-0.0012809	C17H22O7	-H(-)	64
siYy1:siCtrl	1372	1372	-0.242132	0.000587991	0.011995	0.00607337	0.00607337	585.052	C00842; HMDB01328	dTDP-D-glucose	-0.00125259	C16H26N2O16P2	.Na/H-H(-)	7
siYy1:siCtrl	1372	1372	-0.242132	0.000587991	0.011995	0.00607337	0.00607337	585.052	C02097; HMDB06876	dTDP-D-galactose	-0.00125259	C16H26N2O16P2	.Na/H-H(-)	7
siYy1:siCtrl	177	177	-0.242112	0.0201324	0.123705	0.0626348	0.0626348	160.062	C00956; HMDB00510	Aminoadipic acid	-0.000147611	C6H11NO4	-H(-)	100
siYy1:siCtrl	177	177	-0.242112	0.0201324	0.123705	0.0626348	0.0626348	160.062	HMDB29423	Acetylhomoserine	-0.000147611	C6H11NO4	-H(-)	100
siYy1:siCtrl	177	177	-0.242112	0.0201324	0.123705	0.0626348	0.0626348	160.062	C03210; HMDB33747	(±)-2,2'-Iminobispropanoic acid	-0.000147611	C6H11NO4	-H(-)	100
siYy1:siCtrl	1349	1349	-0.241633	0.00553048	0.0564109	0.0285622	0.0285622	563.068	C00842; HMDB01328	dTDP-D-glucose	0.000933514	C16H26N2O16P2	-H(-)	100
siYy1:siCtrl	1349	1349	-0.241633	0.00553048	0.0564109	0.0285622	0.0285622	563.068	C02097; HMDB06876	dTDP-D-galactose	0.000933514	C16H26N2O16P2	-H(-)	100
siYy1:siCtrl	1337	1337	-0.240819	0.0002462	0.00690179	0.00353195	0.00349454	552.997	HMDB30568	Trisjuglone	-0.000127206	C30H12O9	.K/H-H(-)	5
siYy1:siCtrl	1085	1085	-0.240403	0.21244	0.433618	0.220311	0.219551	417.154	HMDB38928	Lirioresinol A	0.00162837	C22H26O8	-H(-)	36
siYy1:siCtrl	1085	1085	-0.240403	0.21244	0.433618	0.220311	0.219551	417.154	HMDB39068	(R)-Byakangelicinn 2'-(3-methylbutanoate)	0.00162837	C22H26O8	-H(-)	36
siYy1:siCtrl	1100	1100	-0.240157	0.327503	0.553377	0.280962	0.280188	426.361	HMDB00848	Stearoylcarnitine	-0.00188256	C25H49NO4	-H(-)	24
siYy1:siCtrl	1021	1021	-0.23956	0.0677021	0.249463	0.126684	0.126309	388.099	C06888; HMDB15281	Cefprozil	-0.0014888	C18H19N3O5S	-H(-)	46
siYy1:siCtrl	489	489	-0.238209	0.102524	0.301831	0.153622	0.152824	233.97	C03166; HMDB03705	Phosphoguanidinoacetate	-0.00095698	C3H8N3O5P	.K/H-H(-)	5
siYy1:siCtrl	688	688	-0.237245	0.0361731	0.179691	0.090982	0.090982	287.087	C15230; HMDB31768	Iprobenfos	0.000989714	C13H21O3PS	-H(-)	100
siYy1:siCtrl	7	7	-0.236761	0.0167567	0.107722	0.0545421	0.0545421	74.0239	C00037; HMDB00123	Glycine	0.000821086	C2H5NO2	-H(-)	100
siYy1:siCtrl	7	7	-0.236761	0.0167567	0.107722	0.0545421	0.0545421	74.0239	C06808; HMDB14691	Acetohydroxamic Acid	0.000821086	C2H5NO2	-H(-)	100
siYy1:siCtrl	7	7	-0.236761	0.0167567	0.107722	0.0545421	0.0545421	74.0239	HMDB31239	Ethyl nitrite	0.000821086	C2H5NO2	-H(-)	100
siYy1:siCtrl	460	460	-0.23646	0.0134547	0.0971204	0.0493982	0.0491744	228.099	HMDB28739	Asparaginyl-Proline	-0.000410287	C9H15N3O4	-H(-)	100
siYy1:siCtrl	460	460	-0.23646	0.0134547	0.0971204	0.0493982	0.0491744	228.099	HMDB29012	Prolyl-Asparagine	-0.000410287	C9H15N3O4	-H(-)	100
siYy1:siCtrl	1338	1338	-0.233166	0.228405	0.448044	0.227137	0.226856	553.113	HMDB33390	C.I. Acid Green 50	-0.00186108	C27H26N2O7S2	-H(-)	17
siYy1:siCtrl	359	359	-0.23302	0.319562	0.547286	0.27753	0.277104	204.981	HMDB59752	5-Sulfoxymethylfurfural	0.000134776	C6H6O6S	-H(-)	100
siYy1:siCtrl	359	359	-0.23302	0.319562	0.547286	0.27753	0.277104	204.981	HMDB60016	Pyrogallol-1-O-sulphate	0.000134776	C6H6O6S	-H(-)	100
siYy1:siCtrl	359	359	-0.23302	0.319562	0.547286	0.27753	0.277104	204.981	HMDB60018	Pyrogallol-2-O-sulphate	0.000134776	C6H6O6S	-H(-)	100
siYy1:siCtrl	156	156	-0.232672	0.0402282	0.190555	0.0964824	0.0964824	156.03	C02220; HMDB01241	2-Aminomuconic acid	0.000703747	C6H7NO4	-H(-)	100
siYy1:siCtrl	1427	1427	-0.232588	0.0502241	0.214645	0.10868	0.10868	638.029	C03246; HMDB06336	ADP-ribose 2'-phosphate	0.00170694	C15H24N5O17P3	-H(-)	32
siYy1:siCtrl	395	395	-0.23199	0.0565393	0.225319	0.114359	0.114085	212.032	HMDB32357	N-Lactoyl ethanolamine phosphate	0.000623661	C5H12NO6P	-H(-)	100
siYy1:siCtrl	1472	1472	-0.231929	0.0275754	0.15122	0.0765664	0.0765664	704.349	HMDB59796	Gluten exorphin C	-0.00024089	C29H57N5O12	.K/H-H(-)	5
siYy1:siCtrl	1	1	-0.231723	0.0493751	0.213142	0.10805	0.107919	59.0129	C00033; HMDB00042	Acetic acid	0.000965595	C2H4O2	-H(-)	100
siYy1:siCtrl	1	1	-0.231723	0.0493751	0.213142	0.10805	0.107919	59.0129	C00266; HMDB03344	Glycolaldehyde	0.000965595	C2H4O2	-H(-)	100
siYy1:siCtrl	341	341	-0.230713	0.000178068	0.00544888	0.0027589	0.0027589	200.054	C00329; HMDB01514	Glucosamine	-0.000455004	C6H13NO5	.Na/H-H(-)	10
siYy1:siCtrl	341	341	-0.230713	0.000178068	0.00544888	0.0027589	0.0027589	200.054	HMDB02030	Fructosamine	-0.000455004	C6H13NO5	.Na/H-H(-)	10
siYy1:siCtrl	341	341	-0.230713	0.000178068	0.00544888	0.0027589	0.0027589	200.054	C08349; HMDB30091	beta-D-Glucosamine	-0.000455004	C6H13NO5	.Na/H-H(-)	10
siYy1:siCtrl	341	341	-0.230713	0.000178068	0.00544888	0.0027589	0.0027589	200.054	C16675; HMDB11690	7-Aminomethyl-7-carbaguanine	0.000882996	C7H9N5O	.Na/H-H(-)	10
siYy1:siCtrl	564	564	-0.229351	0.039266	0.188329	0.0953556	0.0953556	250.01	C03090; HMDB01128	5-Phosphoribosylamine	-0.000246069	C5H12NO7P	.Na/H-H(-)	10
siYy1:siCtrl	635	635	-0.227858	0.0721261	0.258007	0.130853	0.130635	270.06	C01136; HMDB01526	S-Acetyldihydrolipoamide	0.000303371	C10H19NO2S2	.Na/H-H(-)	10
siYy1:siCtrl	635	635	-0.227858	0.0721261	0.258007	0.130853	0.130635	270.06	C16255; HMDB06878	S-Acetyldihydrolipoamide-E	0.000303371	C10H19NO2S2	.Na/H-H(-)	10
siYy1:siCtrl	849	849	-0.227589	0.472484	0.668733	0.338596	0.338596	333.28	HMDB02823	Docosatrienoic acid	-9.24939e-05	C22H38O2	-H(-)	100
siYy1:siCtrl	849	849	-0.227589	0.472484	0.668733	0.338596	0.338596	333.28	HMDB31099	(all-Z)-7,10,13-Docosatrienoic acid	-9.24939e-05	C22H38O2	-H(-)	100
siYy1:siCtrl	1180	1180	-0.22642	0.0769299	0.266296	0.134832	0.134832	463.157	C10474; HMDB34120	Lusitanicoside	0.00109202	C21H30O10	.Na/H-H(-)	9
siYy1:siCtrl	10	10	-0.223419	0.0407849	0.191279	0.0972156	0.0968493	88.0397	C00099; HMDB00056	Beta-Alanine	0.000718346	C3H7NO2	-H(-)	100
siYy1:siCtrl	10	10	-0.223419	0.0407849	0.191279	0.0972156	0.0968493	88.0397	C00041; HMDB00161	L-Alanine	0.000718346	C3H7NO2	-H(-)	100
siYy1:siCtrl	10	10	-0.223419	0.0407849	0.191279	0.0972156	0.0968493	88.0397	C00213; HMDB00271	Sarcosine	0.000718346	C3H7NO2	-H(-)	100
siYy1:siCtrl	10	10	-0.223419	0.0407849	0.191279	0.0972156	0.0968493	88.0397	C00133; HMDB01310	D-Alanine	0.000718346	C3H7NO2	-H(-)	100
siYy1:siCtrl	10	10	-0.223419	0.0407849	0.191279	0.0972156	0.0968493	88.0397	C01537; HMDB31219	Ethyl carbamate	0.000718346	C3H7NO2	-H(-)	100
siYy1:siCtrl	1097	1097	-0.222638	0.00102552	0.0164947	0.00845156	0.00835169	424.977	C00015; HMDB00295	Uridine 5'-diphosphate	-0.000125822	C9H14N2O12P2	.Na/H-H(-)	10
siYy1:siCtrl	188	188	-0.221572	0.156792	0.371924	0.188314	0.188314	162.091	HMDB30324	(R)-Pelletierine	-0.000980273	C8H15NO	.Na/H-H(-)	10
siYy1:siCtrl	188	188	-0.221572	0.156792	0.371924	0.188314	0.188314	162.091	C06182; HMDB30325	(±)-Pelletierine	-0.000980273	C8H15NO	.Na/H-H(-)	10
siYy1:siCtrl	188	188	-0.221572	0.156792	0.371924	0.188314	0.188314	162.091	C10864; HMDB30338	Physoperuvine	-0.000980273	C8H15NO	.Na/H-H(-)	10
siYy1:siCtrl	188	188	-0.221572	0.156792	0.371924	0.188314	0.188314	162.091	HMDB33364	Conhydrinone	-0.000980273	C8H15NO	.Na/H-H(-)	10
siYy1:siCtrl	188	188	-0.221572	0.156792	0.371924	0.188314	0.188314	162.091	HMDB39839	1-(1-Pyrrolidinyl)-2-butanone	-0.000980273	C8H15NO	.Na/H-H(-)	10
siYy1:siCtrl	188	188	-0.221572	0.156792	0.371924	0.188314	0.188314	162.091	HMDB39840	3-(1-Pyrrolidinyl)-2-butanone	-0.000980273	C8H15NO	.Na/H-H(-)	10
siYy1:siCtrl	1504	1504	-0.22059	0.0121312	0.0917233	0.0465235	0.0464417	821.416	HMDB30434	Loquatifolin A	0.00165581	C39H66O18	-H(-)	35
siYy1:siCtrl	1504	1504	-0.22059	0.0121312	0.0917233	0.0465235	0.0464417	821.416	HMDB40847	(S)-Nerolidol 3-O-[a-L-Rhamnopyranosyl-(1->4)-a-L-rhamnopyranosyl-(1->2)-[a-L-rhamnopyranosyl-(1->6)]-b-D-glucopyranoside]	0.00165581	C39H66O18	-H(-)	35
siYy1:siCtrl	387	387	-0.219395	0.0136955	0.0971204	0.049347	0.0491744	210.088	C07207; HMDB15078	Zalcitabine	-7.28759e-05	C9H13N3O3	-H(-)	100
siYy1:siCtrl	84	84	-0.219106	0.19508	0.417444	0.211362	0.211362	135.03	HMDB00613	Erythronic acid	-0.000530691	C4H8O5	-H(-)	100
siYy1:siCtrl	84	84	-0.219106	0.19508	0.417444	0.211362	0.211362	135.03	C01620; HMDB00943	Threonic acid	-0.000530691	C4H8O5	-H(-)	100
siYy1:siCtrl	84	84	-0.219106	0.19508	0.417444	0.211362	0.211362	135.03	C00262; HMDB00157	Hypoxanthine	0.000807309	C5H4N4O	-H(-)	100
siYy1:siCtrl	84	84	-0.219106	0.19508	0.417444	0.211362	0.211362	135.03	HMDB14581	Allopurinol	0.000807309	C5H4N4O	-H(-)	100
siYy1:siCtrl	298	298	-0.218811	0.222509	0.440983	0.22328	0.22328	189.989	C05672; HMDB00370	2-Amino-3-phosphonopropionic acid	-0.00013181	C3H8NO5P	.Na/H-H(-)	10
siYy1:siCtrl	1175	1175	-0.218715	0.200171	0.421252	0.213887	0.21329	462.15	HMDB60941	Rosuvastatin 5 S-lactone	0.000141338	C22H26FN3O5S	-H(-)	25
siYy1:siCtrl	16	16	-0.218472	0.0353864	0.177512	0.0898787	0.0898787	100.04	C02926; HMDB29387	L-3-Aminodihydro-2(3H)-furanone	0.000812254	C4H7NO2	-H(-)	100
siYy1:siCtrl	16	16	-0.218472	0.0353864	0.177512	0.0898787	0.0898787	100.04	HMDB29615	(S)-2-Azetidinecarboxylic acid	0.000812254	C4H7NO2	-H(-)	100
siYy1:siCtrl	16	16	-0.218472	0.0353864	0.177512	0.0898787	0.0898787	100.04	C01234; HMDB36458	1-Aminocyclopropanecarboxylic acid	0.000812254	C4H7NO2	-H(-)	100
siYy1:siCtrl	935	935	-0.217909	0.00691464	0.0637314	0.0322687	0.0322687	361.106	HMDB34755	1-Methoxy-3-(4-hydroxyphenyl)-2E-propenal 4'-glucoside	0.000262459	C16H22O7	.Cl(-)	10
siYy1:siCtrl	935	935	-0.217909	0.00691464	0.0637314	0.0322687	0.0322687	361.106	HMDB34863	4-(4-Hydroxyphenyl)-2-butanone glucoside	0.000262459	C16H22O7	.Cl(-)	10
siYy1:siCtrl	935	935	-0.217909	0.00691464	0.0637314	0.0322687	0.0322687	361.106	HMDB38708	Citrusin C	0.000262459	C16H22O7	.Cl(-)	10
siYy1:siCtrl	792	792	-0.213768	0.286569	0.508644	0.257539	0.257539	319.116	HMDB36159	Toxin T2 tetrol	3.61945e-05	C15H22O6	.Na/H-H(-)	10
siYy1:siCtrl	792	792	-0.213768	0.286569	0.508644	0.257539	0.257539	319.116	HMDB37560	3,7,8,15-Scirpenetetrol	3.61945e-05	C15H22O6	.Na/H-H(-)	10
siYy1:siCtrl	461	461	-0.212569	0.00239794	0.031628	0.016014	0.016014	228.112	C09912; HMDB30354	Arenaine	0.000300056	C11H17N3O	.Na/H-H(-)	10
siYy1:siCtrl	606	606	-0.210764	5.21297e-06	0.000361263	0.000183562	0.000182916	261.058	HMDB29954	D-glycero-L-galacto-Octulose	0.000996258	C8H16O8	.Na/H-H(-)	10
siYy1:siCtrl	351	351	-0.210501	0.0814163	0.274111	0.138923	0.138789	202.109	C02571; HMDB00201	L-Acetylcarnitine	-0.0005895	C9H17NO4	-H(-)	100
siYy1:siCtrl	1505	1505	-0.21012	0.176321	0.395602	0.200575	0.200303	826.477	HMDB38231	Azaspiracid 3	-0.00190413	C46H69NO12	-H(-)	23
siYy1:siCtrl	901	901	-0.208848	0.0297227	0.15988	0.0810757	0.0809511	348.089	C14871; HMDB60507	S-(Formylmethyl)glutathione	-0.00142508	C12H19N3O7S	-H(-)	50
siYy1:siCtrl	260	260	-0.208344	0.0478568	0.209319	0.106228	0.105983	183.043	HMDB02207	3-Hydroxyisoheptanoic acid	0.000199138	C7H14O3	.K/H-H(-)	5
siYy1:siCtrl	260	260	-0.208344	0.0478568	0.209319	0.106228	0.105983	183.043	HMDB32269	(+/-)-Ethyl 2-hydroxy-2-methylbutyrate	0.000199138	C7H14O3	.K/H-H(-)	5
siYy1:siCtrl	260	260	-0.208344	0.0478568	0.209319	0.106228	0.105983	183.043	HMDB36231	Methyl DL-Leucate	0.000199138	C7H14O3	.K/H-H(-)	5
siYy1:siCtrl	260	260	-0.208344	0.0478568	0.209319	0.106228	0.105983	183.043	HMDB39407	Methyl (±)-3-hydroxyhexanoate	0.000199138	C7H14O3	.K/H-H(-)	5
siYy1:siCtrl	260	260	-0.208344	0.0478568	0.209319	0.106228	0.105983	183.043	HMDB40254	Butyl lactate	0.000199138	C7H14O3	.K/H-H(-)	5
siYy1:siCtrl	260	260	-0.208344	0.0478568	0.209319	0.106228	0.105983	183.043	HMDB59842	Ethyl 2-hydroxyisovalerate	0.000199138	C7H14O3	.K/H-H(-)	5
siYy1:siCtrl	1093	1093	-0.207926	0.094147	0.291589	0.147639	0.147639	422.062	HMDB14291	Phosphatidylserine	4.25782e-05	C13H24NO10P	.K/H-H(-)	5
siYy1:siCtrl	80	80	-0.207572	0.000711843	0.0131219	0.00664395	0.00664395	133.066	HMDB29639	(4-Methylphenyl)acetaldehyde	0.000219783	C9H10O	-H(-)	100
siYy1:siCtrl	80	80	-0.207572	0.000711843	0.0131219	0.00664395	0.00664395	133.066	C02394; HMDB29697	Cinnamyl alcohol	0.000219783	C9H10O	-H(-)	100
siYy1:siCtrl	80	80	-0.207572	0.000711843	0.0131219	0.00664395	0.00664395	133.066	C02394; HMDB29698	trans-Cinnamyl alcohol	0.000219783	C9H10O	-H(-)	100
siYy1:siCtrl	80	80	-0.207572	0.000711843	0.0131219	0.00664395	0.00664395	133.066	HMDB30839	(Z)-4-(1-Propenyl)phenol	0.000219783	C9H10O	-H(-)	100
siYy1:siCtrl	80	80	-0.207572	0.000711843	0.0131219	0.00664395	0.00664395	133.066	HMDB31626	2-Phenylpropanal	0.000219783	C9H10O	-H(-)	100
siYy1:siCtrl	80	80	-0.207572	0.000711843	0.0131219	0.00664395	0.00664395	133.066	HMDB32024	4-Ethylbenzaldehyde	0.000219783	C9H10O	-H(-)	100
siYy1:siCtrl	80	80	-0.207572	0.000711843	0.0131219	0.00664395	0.00664395	133.066	HMDB32142	2,4-Dimethylbenzaldehyde	0.000219783	C9H10O	-H(-)	100
siYy1:siCtrl	80	80	-0.207572	0.000711843	0.0131219	0.00664395	0.00664395	133.066	HMDB32608	4'-Methylacetophenone	0.000219783	C9H10O	-H(-)	100
siYy1:siCtrl	80	80	-0.207572	0.000711843	0.0131219	0.00664395	0.00664395	133.066	HMDB32623	1-Phenyl-1-propanone	0.000219783	C9H10O	-H(-)	100
siYy1:siCtrl	80	80	-0.207572	0.000711843	0.0131219	0.00664395	0.00664395	133.066	HMDB33716	3-Phenylpropanal	0.000219783	C9H10O	-H(-)	100
siYy1:siCtrl	80	80	-0.207572	0.000711843	0.0131219	0.00664395	0.00664395	133.066	C16930; HMDB34107	Chavicol	0.000219783	C9H10O	-H(-)	100
siYy1:siCtrl	80	80	-0.207572	0.000711843	0.0131219	0.00664395	0.00664395	133.066	HMDB34563	7-Nonene-3,5-diyn-1-ol	0.000219783	C9H10O	-H(-)	100
siYy1:siCtrl	80	80	-0.207572	0.000711843	0.0131219	0.00664395	0.00664395	133.066	HMDB36441	o-Vinylanisole	0.000219783	C9H10O	-H(-)	100
siYy1:siCtrl	80	80	-0.207572	0.000711843	0.0131219	0.00664395	0.00664395	133.066	C01710; HMDB59601	Indan-1-ol	0.000219783	C9H10O	-H(-)	100
siYy1:siCtrl	80	80	-0.207572	0.000711843	0.0131219	0.00664395	0.00664395	133.066	HMDB59895	m-Methylacetophenone	0.000219783	C9H10O	-H(-)	100
siYy1:siCtrl	854	854	-0.207233	0.445042	0.643187	0.325863	0.325661	334.283	HMDB34215	Solacaproine	0.000895979	C18H39N3O	.Na/H-H(-)	10
siYy1:siCtrl	1062	1062	-0.204871	0.0767433	0.266252	0.13481	0.13481	402.995	C00015; HMDB00295	Uridine 5'-diphosphate	-0.000138732	C9H14N2O12P2	-H(-)	100
siYy1:siCtrl	1285	1285	-0.204741	0.273157	0.494812	0.251018	0.250536	520.916	C00075; HMDB00285	Uridine triphosphate	0.000849429	C9H15N2O15P3	.K/H-H(-)	5
siYy1:siCtrl	151	151	-0.204272	0.00766175	0.0681373	0.034508	0.0344996	154.999	HMDB04812	2,5-Furandicarboxylic acid	-1.39561e-05	C6H4O5	-H(-)	100
siYy1:siCtrl	394	394	-0.20366	0.140422	0.347085	0.175737	0.175737	211.997	C03082; HMDB12250	L-Aspartyl-4-phosphate	-0.000562957	C4H8NO7P	-H(-)	100
siYy1:siCtrl	705	705	-0.199494	0.0530223	0.219254	0.111014	0.111014	291.103	HMDB39096	N-gamma-Glutamyl-S-propylcysteine	-0.00146982	C11H20N2O5S	-H(-)	47
siYy1:siCtrl	12	12	-0.198468	0.0518164	0.2184	0.110581	0.110581	89.0237	C00186; HMDB00190	L-Lactic acid	0.000701518	C3H6O3	-H(-)	100
siYy1:siCtrl	12	12	-0.198468	0.0518164	0.2184	0.110581	0.110581	89.0237	C01013; HMDB00700	Hydroxypropionic acid	0.000701518	C3H6O3	-H(-)	100
siYy1:siCtrl	12	12	-0.198468	0.0518164	0.2184	0.110581	0.110581	89.0237	C02154; HMDB01051	Glyceraldehyde	0.000701518	C3H6O3	-H(-)	100
siYy1:siCtrl	12	12	-0.198468	0.0518164	0.2184	0.110581	0.110581	89.0237	C00256; HMDB01311	D-Lactic acid	0.000701518	C3H6O3	-H(-)	100
siYy1:siCtrl	12	12	-0.198468	0.0518164	0.2184	0.110581	0.110581	89.0237	C00184; HMDB01882	Dihydroxyacetone	0.000701518	C3H6O3	-H(-)	100
siYy1:siCtrl	12	12	-0.198468	0.0518164	0.2184	0.110581	0.110581	89.0237	HMDB29580	Dimethyl carbonate	0.000701518	C3H6O3	-H(-)	100
siYy1:siCtrl	12	12	-0.198468	0.0518164	0.2184	0.110581	0.110581	89.0237	HMDB31232	Monoethyl carbonate	0.000701518	C3H6O3	-H(-)	100
siYy1:siCtrl	12	12	-0.198468	0.0518164	0.2184	0.110581	0.110581	89.0237	HMDB41929	Methoxyacetic acid	0.000701518	C3H6O3	-H(-)	100
siYy1:siCtrl	1474	1474	-0.197676	0.0425732	0.194885	0.0993386	0.098675	705.993	HMDB60581	Ceftaroline	-0.000126221	C22H22N8O8PS4	.Na/H-H(-)	10
siYy1:siCtrl	748	748	-0.196724	0.0884391	0.282488	0.143031	0.143031	305.139	HMDB33483	6,7-Dihydro-4-(hydroxymethyl)-2-(p-hydroxyphenethyl)-7-methyl-5H-2-pyrindinium	0.00104563	C18H22NO2	.Na/H-H(-)	9
siYy1:siCtrl	891	891	-0.196384	2.70512e-05	0.00128434	0.000654873	0.000650292	345.009	C00105; HMDB00288	Uridine 5'-monophosphate	0.00127941	C9H13N2O9P	.Na/H-H(-)	6
siYy1:siCtrl	891	891	-0.196384	2.70512e-05	0.00128434	0.000654873	0.000650292	345.009	C01168; HMDB01271	Pseudouridine 5'-phosphate	0.00127941	C9H13N2O9P	.Na/H-H(-)	6
siYy1:siCtrl	891	891	-0.196384	2.70512e-05	0.00128434	0.000654873	0.000650292	345.009	C03031; HMDB11641	Uridine 2'-phosphate	0.00127941	C9H13N2O9P	.Na/H-H(-)	6
siYy1:siCtrl	891	891	-0.196384	2.70512e-05	0.00128434	0.000654873	0.000650292	345.009	C01368; HMDB60282	3'-UMP	0.00127941	C9H13N2O9P	.Na/H-H(-)	6
siYy1:siCtrl	972	972	-0.195855	0.274616	0.495475	0.250871	0.250871	372.143	C07508; HMDB14808	Pirenzepine	0.00117184	C19H21N5O2	.Na/H-H(-)	8
siYy1:siCtrl	1159	1159	-0.194743	0.0840717	0.278514	0.141276	0.141018	452.158	HMDB31948	1-Isobutanol	-0.00150856	C21H27NO10	-H(-)	44
siYy1:siCtrl	1054	1054	-0.194515	0.00701385	0.0642586	0.0325357	0.0325357	400.973	C04646; HMDB60416	6-Thioinosine-5'-monophosphate	0.000278683	C10H13N4O7PS	.K/H-H(-)	5
siYy1:siCtrl	67	67	-0.192779	0.00985358	0.0801914	0.0406028	0.0406028	129.038	HMDB31370	2-[(Methylthio)methyl]-2-butenal	-0.000519816	C6H10OS	-H(-)	100
siYy1:siCtrl	67	67	-0.192779	0.00985358	0.0801914	0.0406028	0.0406028	129.038	HMDB37493	S-2-Propenyl propanethioate	-0.000519816	C6H10OS	-H(-)	100
siYy1:siCtrl	67	67	-0.192779	0.00985358	0.0801914	0.0406028	0.0406028	129.038	HMDB40238	2-Ethyldihydro-3(2H)-thiophenone	-0.000519816	C6H10OS	-H(-)	100
siYy1:siCtrl	896	896	-0.191274	0.0477112	0.209319	0.106209	0.105983	346.138	HMDB33442	Mytilin B	0.000479953	C14H23N2O8	-H(-)	100
siYy1:siCtrl	302	302	-0.191165	0.0719669	0.258007	0.131179	0.130635	190.081	HMDB29384	4-Hydroxycitrulline	0.00208171	C6H13N3O4	-H(-)	18
siYy1:siCtrl	653	653	-0.190794	0.346144	0.564632	0.286179	0.285887	277.033	HMDB30809	(2R,3S)-Piscidic acid	0.000147048	C11H12O7	.Na/H-H(-)	10
siYy1:siCtrl	294	294	-0.189391	0.027536	0.15122	0.0767318	0.0765664	189.052	HMDB11165	L-beta-aspartyl-L-glycine	-0.000694825	C6H10N2O5	-H(-)	100
siYy1:siCtrl	294	294	-0.189391	0.027536	0.15122	0.0767318	0.0765664	189.052	C05829; HMDB15673	Carglumic acid	-0.000694825	C6H10N2O5	-H(-)	100
siYy1:siCtrl	294	294	-0.189391	0.027536	0.15122	0.0767318	0.0765664	189.052	HMDB28753	Aspartyl-Glycine	-0.000694825	C6H10N2O5	-H(-)	100
siYy1:siCtrl	294	294	-0.189391	0.027536	0.15122	0.0767318	0.0765664	189.052	HMDB28837	Glycyl-Aspartate	-0.000694825	C6H10N2O5	-H(-)	100
siYy1:siCtrl	1286	1286	-0.189158	0.00709205	0.0644789	0.0327026	0.0326472	521.081	HMDB39409	N-[[3-(b-D-Glucopyranosyloxy)-2,3-dihydro-2-oxo-1H-indol-3-yl]acetyl]aspartic acid	4.30975e-05	C20H24N2O12	.K/H-H(-)	5
siYy1:siCtrl	968	968	-0.188935	0.48212	0.674262	0.341395	0.341395	370.14	HMDB14415	Isradipine	0.000633903	C19H21N3O5	-H(-)	100
siYy1:siCtrl	65	65	-0.188676	0.0101804	0.0807049	0.0408628	0.0408628	128.035	C01879; HMDB00267	Pyroglutamic acid	0.000282093	C5H7NO3	-H(-)	100
siYy1:siCtrl	65	65	-0.188676	0.0101804	0.0807049	0.0408628	0.0408628	128.035	C02237; HMDB00805	Pyrrolidonecarboxylic acid	0.000282093	C5H7NO3	-H(-)	100
siYy1:siCtrl	65	65	-0.188676	0.0101804	0.0807049	0.0408628	0.0408628	128.035	C04281; HMDB01369	Pyrroline hydroxycarboxylic acid	0.000282093	C5H7NO3	-H(-)	100
siYy1:siCtrl	65	65	-0.188676	0.0101804	0.0807049	0.0408628	0.0408628	128.035	HMDB01843	N-Acryloylglycine	0.000282093	C5H7NO3	-H(-)	100
siYy1:siCtrl	65	65	-0.188676	0.0101804	0.0807049	0.0408628	0.0408628	128.035	C04282; HMDB02234	1-Pyrroline-4-hydroxy-2-carboxylate	0.000282093	C5H7NO3	-H(-)	100
siYy1:siCtrl	65	65	-0.188676	0.0101804	0.0807049	0.0408628	0.0408628	128.035	HMDB60262	5-Oxoprolinate	0.000282093	C5H7NO3	-H(-)	100
siYy1:siCtrl	65	65	-0.188676	0.0101804	0.0807049	0.0408628	0.0408628	128.035	HMDB61093	dimethadione	0.000282093	C5H7NO3	-H(-)	100
siYy1:siCtrl	1203	1203	-0.188637	0.103429	0.302393	0.153201	0.153109	475.101	HMDB34698	7-Hydroxy-5-(4-hydroxy-2-oxopentyl)-2-methylchromone 7-glucoside	0.000635191	C21H26O10	.K/H-H(-)	5
siYy1:siCtrl	1203	1203	-0.188637	0.103429	0.302393	0.153201	0.153109	475.101	HMDB40502	Cnidimol 7-glucoside	0.000635191	C21H26O10	.K/H-H(-)	5
siYy1:siCtrl	414	414	-0.186654	0.0190048	0.1182	0.0598477	0.0598477	216.052	HMDB30417	Lycoperdic acid	-0.000574561	C8H11NO6	-H(-)	100
siYy1:siCtrl	174	174	-0.18459	0.0339254	0.172371	0.0873129	0.0872756	160.014	C01956; HMDB01978	5-Hydroxypyrazinamide	-0.00139324	C5H5N3O2	.Na/H-H(-)	5
siYy1:siCtrl	1316	1316	-0.183761	0.120932	0.325178	0.164645	0.164645	536.975	HMDB29855	Cochineal Red A	-0.00108087	C20H14N2O10S3	-H(-)	88
siYy1:siCtrl	1316	1316	-0.183761	0.120932	0.325178	0.164645	0.164645	536.975	HMDB32885	Amaranth	-0.00108087	C20H14N2O10S3	-H(-)	88
siYy1:siCtrl	445	445	-0.183485	0.00051013	0.0106553	0.0054135	0.00539503	226.036	C05655; HMDB06794	5-(2'-Carboxyethyl)-4,6-Dihydroxypicolinate	-0.000159779	C9H9NO6	-H(-)	100
siYy1:siCtrl	942	942	-0.183247	0.0763054	0.265335	0.134345	0.134345	365.001	HMDB32886	Orange I	-0.00052668	C16H12N2O4S	.K/H-H(-)	5
siYy1:siCtrl	942	942	-0.183247	0.0763054	0.265335	0.134345	0.134345	365.001	HMDB37836	4-[(2-Hydroxy-1-naphthalenyl)azo]benzenesulfonic acid	-0.00052668	C16H12N2O4S	.K/H-H(-)	5
siYy1:siCtrl	942	942	-0.183247	0.0763054	0.265335	0.134345	0.134345	365.001	HMDB59913	(5E)-6-Oxo-5-(phenylhydrazono)-5,6-dihydro-2-naphthalenesulfonic acid	-0.00052668	C16H12N2O4S	.K/H-H(-)	5
siYy1:siCtrl	1397	1397	-0.1807	0.124674	0.330612	0.167677	0.167397	611.074	HMDB29235	Mulberrofuran P	0.000864119	C34H22O9	.K/H-H(-)	5
siYy1:siCtrl	1404	1404	-0.180387	0.214303	0.433709	0.219597	0.219597	616.982	C00167; HMDB00935	Uridine diphosphate glucuronic acid	0.0004874	C15H22N2O18P2	.K/H-H(-)	5
siYy1:siCtrl	1404	1404	-0.180387	0.214303	0.433709	0.219597	0.219597	616.982	C00617; HMDB12302	UDP-D-galacturonate	0.0004874	C15H22N2O18P2	.K/H-H(-)	5
siYy1:siCtrl	1404	1404	-0.180387	0.214303	0.433709	0.219597	0.219597	616.982	C02330; HMDB12304	UDP-L-iduronate	0.0004874	C15H22N2O18P2	.K/H-H(-)	5
siYy1:siCtrl	757	757	-0.179083	0.0642259	0.243232	0.123154	0.123154	307.991	HMDB33602	Brassica oleracea Alkaloid	-0.000736256	C13H9N3O2S	.K/H-H(-)	5
siYy1:siCtrl	943	943	-0.178484	0.00404622	0.0478844	0.0242985	0.024245	365.021	HMDB41815	6-Sulfatoxymelatonin	0.000931161	C13H16N2O6S	.K/H-H(-)	5
siYy1:siCtrl	952	952	-0.178355	0.0164416	0.106142	0.0537422	0.0537422	367.016	C01103; HMDB00218	Orotidylic acid	0.00204935	C10H13N2O11P	-H(-)	18
siYy1:siCtrl	153	153	-0.176767	0.00821239	0.0713918	0.0361474	0.0361474	155.034	HMDB29610	Ascladiol	0.000861918	C7H8O4	-H(-)	100
siYy1:siCtrl	153	153	-0.176767	0.00821239	0.0713918	0.0361474	0.0361474	155.034	HMDB59731	2,3-Methyleneglutaric acid	0.000861918	C7H8O4	-H(-)	100
siYy1:siCtrl	1347	1347	-0.175946	0.328122	0.553377	0.280871	0.280188	559.939	C00044; HMDB01273	Guanosine triphosphate	0.000495784	C10H16N5O14P3	.K/H-H(-)	5
siYy1:siCtrl	1347	1347	-0.175946	0.328122	0.553377	0.280871	0.280188	559.939	HMDB11615	8-Oxo-dGTP	0.000495784	C10H16N5O14P3	.K/H-H(-)	5
siYy1:siCtrl	970	970	-0.174583	0.00076555	0.0132329	0.00673925	0.00670014	372.041	C08415; HMDB38427	Gluconapin	0.00162464	C11H19NO9S2	-H(-)	37
siYy1:siCtrl	1154	1154	-0.174463	0.00136011	0.0210199	0.0106429	0.0106429	445.998	C02153; HMDB38419	Glucotropaeolin	0.000689729	C14H19NO9S2	.K/H-H(-)	5
siYy1:siCtrl	1099	1099	-0.17436	0.122762	0.328414	0.166551	0.166284	426.022	C00054; HMDB00061	Adenosine 3',5'-diphosphate	2.69831e-05	C10H15N5O10P2	-H(-)	100
siYy1:siCtrl	1099	1099	-0.17436	0.122762	0.328414	0.166551	0.166284	426.022	C00361; HMDB00960	dGDP	2.69831e-05	C10H15N5O10P2	-H(-)	100
siYy1:siCtrl	1099	1099	-0.17436	0.122762	0.328414	0.166551	0.166284	426.022	C00008; HMDB01341	ADP	2.69831e-05	C10H15N5O10P2	-H(-)	100
siYy1:siCtrl	1471	1471	-0.1734	0.203851	0.4255	0.215441	0.215441	703.33	HMDB32821	Corchorusoside B	0.000681545	C35H54O13	.Na/H-H(-)	10
siYy1:siCtrl	1471	1471	-0.1734	0.203851	0.4255	0.215441	0.215441	703.33	HMDB33039	Corchorusoside C	0.000681545	C35H54O13	.Na/H-H(-)	10
siYy1:siCtrl	1471	1471	-0.1734	0.203851	0.4255	0.215441	0.215441	703.33	HMDB33424	Cannogenol 3-[glucosyl-(1->4)-2,6-dideoxy-xylohexoside]	0.000681545	C35H54O13	.Na/H-H(-)	10
siYy1:siCtrl	1471	1471	-0.1734	0.203851	0.4255	0.215441	0.215441	703.33	HMDB38020	Evobioside	0.000681545	C35H54O13	.Na/H-H(-)	10
siYy1:siCtrl	1356	1356	-0.172549	0.0131507	0.095812	0.0485119	0.0485119	571.085	HMDB39565	BL II	0.0009091	C28H22O12	.Na/H-H(-)	10
siYy1:siCtrl	43	43	-0.170543	0.0490237	0.213086	0.107891	0.107891	118.051	C00188; HMDB00167	L-Threonine	0.000377974	C4H9NO3	-H(-)	100
siYy1:siCtrl	43	43	-0.170543	0.0490237	0.213086	0.107891	0.107891	118.051	C00263; HMDB00719	L-Homoserine	0.000377974	C4H9NO3	-H(-)	100
siYy1:siCtrl	43	43	-0.170543	0.0490237	0.213086	0.107891	0.107891	118.051	C05519; HMDB04041	L-Allothreonine	0.000377974	C4H9NO3	-H(-)	100
siYy1:siCtrl	43	43	-0.170543	0.0490237	0.213086	0.107891	0.107891	118.051	HMDB61148	Hydroxyethyl glycine	0.000377974	C4H9NO3	-H(-)	100
siYy1:siCtrl	674	674	-0.170313	0.0517395	0.2184	0.110722	0.110581	283.022	C09951; HMDB32644	Maclurin	0.000446535	C13H10O6	.Na/H-H(-)	10
siYy1:siCtrl	1065	1065	-0.168412	0.103565	0.302393	0.153109	0.153109	403.998	HMDB12467	(-)-Epicatechin sulfate	-0.000490978	C15H13O9S	.Cl(-)	10
siYy1:siCtrl	178	178	-0.167329	0.0135423	0.0971204	0.049253	0.0491744	161.01	C01127; HMDB02070	4-Hydroxy-2-oxoglutaric acid	-0.000586417	C5H6O6	-H(-)	100
siYy1:siCtrl	178	178	-0.167329	0.0135423	0.0971204	0.049253	0.0491744	161.01	C05946; HMDB60466	D-4-Hydroxy-2-oxoglutarate	-0.000586417	C5H6O6	-H(-)	100
siYy1:siCtrl	178	178	-0.167329	0.0135423	0.0971204	0.049253	0.0491744	161.01	HMDB32750	S-2-Propenyl 1-propenesulfinothioate	0.000281483	C6H10OS2	-H(-)	100
siYy1:siCtrl	178	178	-0.167329	0.0135423	0.0971204	0.049253	0.0491744	161.01	HMDB32751	S-1-Propenyl 2-propenesulfinothioate	0.000281483	C6H10OS2	-H(-)	100
siYy1:siCtrl	178	178	-0.167329	0.0135423	0.0971204	0.049253	0.0491744	161.01	HMDB32752	R-2-Propenyl 1-propenesulfinothioate	0.000281483	C6H10OS2	-H(-)	100
siYy1:siCtrl	178	178	-0.167329	0.0135423	0.0971204	0.049253	0.0491744	161.01	HMDB32753	R-1-Propenyl 2-propenesulfinothioate	0.000281483	C6H10OS2	-H(-)	100
siYy1:siCtrl	178	178	-0.167329	0.0135423	0.0971204	0.049253	0.0491744	161.01	C07600; HMDB33963	Allicin	0.000281483	C6H10OS2	-H(-)	100
siYy1:siCtrl	178	178	-0.167329	0.0135423	0.0971204	0.049253	0.0491744	161.01	HMDB40718	Zwiebelane B	0.000281483	C6H10OS2	-H(-)	100
siYy1:siCtrl	1492	1492	-0.166826	0.183667	0.404332	0.204723	0.204723	766.106	C00010; HMDB01423	Coenzyme A	0.00221937	C21H36N7O16P3S	-H(-)	14
siYy1:siCtrl	902	902	-0.16609	0.0249205	0.143881	0.0728504	0.0728504	348.105	C06574; HMDB14559	Ampicillin	-0.00252536	C16H19N3O4S	-H(-)	9
siYy1:siCtrl	902	902	-0.16609	0.0249205	0.143881	0.0728504	0.0728504	348.105	C06897; HMDB15428	Cefradine	-0.00252536	C16H19N3O4S	-H(-)	9
siYy1:siCtrl	760	760	-0.165572	0.091932	0.28764	0.145639	0.145639	310.075	HMDB32801	4-Hydroxybenzyl isothiocyanate rhamnoside	7.191e-05	C14H17NO5S	-H(-)	100
siYy1:siCtrl	1305	1305	-0.165268	0.0366425	0.180267	0.0912736	0.0912736	528.934	C01345; HMDB03537	2'-Deoxyinosine triphosphate	-0.000964534	C10H15N4O13P3	.K/H-H(-)	5
siYy1:siCtrl	1001	1001	-0.16382	0.073456	0.259556	0.131419	0.131419	381.117	HMDB34626	1-(3,4-Dimethoxyphenyl)-1,2-ethanediol 1-O-b-D-glucoside	0.000174626	C16H24O9	.Na/H-H(-)	10
siYy1:siCtrl	1001	1001	-0.16382	0.073456	0.259556	0.131419	0.131419	381.117	HMDB34627	1-(3,4-Dimethoxyphenyl)-1,2-ethanediol 2-O-b-D-glucoside	0.000174626	C16H24O9	.Na/H-H(-)	10
siYy1:siCtrl	1001	1001	-0.16382	0.073456	0.259556	0.131419	0.131419	381.117	C11647; HMDB37028	Deoxyloganic acid	0.000174626	C16H24O9	.Na/H-H(-)	10
siYy1:siCtrl	1001	1001	-0.16382	0.073456	0.259556	0.131419	0.131419	381.117	HMDB38381	2-(4-Hydroxy-3,5-dimethoxyphenyl)ethanol 4'-glucoside	0.000174626	C16H24O9	.Na/H-H(-)	10
siYy1:siCtrl	1001	1001	-0.16382	0.073456	0.259556	0.131419	0.131419	381.117	HMDB39473	2'-Methoxy-3-(2,4-dihydroxyphenyl)-1,2-propanediol 4'-glucoside	0.000174626	C16H24O9	.Na/H-H(-)	10
siYy1:siCtrl	1213	1213	-0.162714	0.0322318	0.166604	0.0843554	0.0843554	479.023	C20183; HMDB59613	7-Methylguanosine 5'-diphosphate	-0.000300578	C11H18N5O11P2	.Na/H-H(-)	10
siYy1:siCtrl	1308	1308	-0.161286	0.153098	0.36543	0.185026	0.185026	533.128	HMDB36376	3-(4-Hydroxy-3-methoxyphenyl)-1,2-propanediol 2-O-(galloyl-glucoside)	-0.000253143	C23H28O13	.Na/H-H(-)	10
siYy1:siCtrl	614	614	-0.160883	0.0631613	0.239793	0.121413	0.121413	263.074	HMDB29953	D-erythro-D-galacto-octitol	0.00053491	C8H18O8	.Na/H-H(-)	10
siYy1:siCtrl	1207	1207	-0.160337	0.134036	0.341793	0.173058	0.173058	476.186	HMDB37510	Furcelleran	0.000712169	C31H27NO4	-H(-)	100
siYy1:siCtrl	217	217	-0.160227	0.0554735	0.223943	0.113388	0.113388	172.062	C01250; HMDB06488	N-Acetyl-L-glutamate 5-semialdehyde	-0.000413584	C7H11NO4	-H(-)	100
siYy1:siCtrl	929	929	-0.159807	0.177638	0.395988	0.2006	0.200498	360.048	HMDB60619	Tazarotenic acid	-0.000944674	C19H17NO2S	.K/H-H(-)	5
siYy1:siCtrl	736	736	-0.159662	0.241256	0.460826	0.233327	0.233327	301.066	HMDB28979	Methionyl-Methionine	6.31024e-05	C10H20N2O3S2	.Na/H-H(-)	10
siYy1:siCtrl	214	214	-0.15695	0.404115	0.61752	0.312745	0.312665	171.985	HMDB34413	1,2-Benzisothiazol-3(2H)-one	-0.000918036	C7H5NOS	.Na/H-H(-)	10
siYy1:siCtrl	214	214	-0.15695	0.404115	0.61752	0.312745	0.312665	171.985	HMDB40578	4-Thiocyanatophenol	-0.000918036	C7H5NOS	.Na/H-H(-)	10
siYy1:siCtrl	1348	1348	-0.156346	0.12837	0.337466	0.170867	0.170867	561.284	HMDB15480	Ciclesonide	-0.00105584	C32H44O7	.Na/H-H(-)	9
siYy1:siCtrl	959	959	-0.155607	0.170905	0.389113	0.197017	0.197017	368.011	C01608; HMDB14694	Piroxicam	0.000295315	C15H13N3O4S	.K/H-H(-)	5
siYy1:siCtrl	1199	1199	-0.155504	0.000769758	0.0132329	0.00670014	0.00670014	474.017	C06881; HMDB14809	Cefixime	-0.000836602	C16H15N5O7S2	.Na/H-H(-)	10
siYy1:siCtrl	275	275	-0.153993	0.192143	0.415824	0.211133	0.210542	186.056	HMDB00734	Indoleacrylic acid	-0.000207324	C11H9NO2	-H(-)	100
siYy1:siCtrl	1428	1428	-0.152845	0.724552	0.850127	0.43044	0.43044	639.403	HMDB29654	3,6-Epoxy-5,5',6,6'-tetrahydro-b,b-carotene-3',5,5',6'-tetrol	2.10983e-05	C40H58O5	.Na/H-H(-)	10
siYy1:siCtrl	1428	1428	-0.152845	0.724552	0.850127	0.43044	0.43044	639.403	HMDB36060	Hebevinoside IV	0.000265239	C36H60O7	.Cl(-)	10
siYy1:siCtrl	1428	1428	-0.152845	0.724552	0.850127	0.43044	0.43044	639.403	HMDB39645	Ginsenoside Rh3	0.000265239	C36H60O7	.Cl(-)	10
siYy1:siCtrl	1146	1146	-0.15274	0.150782	0.361426	0.183083	0.182999	442.016	C00035; HMDB01201	Guanosine diphosphate	0.000691734	C10H15N5O11P2	-H(-)	100
siYy1:siCtrl	1146	1146	-0.15274	0.150782	0.361426	0.183083	0.182999	442.016	C20176; HMDB59648	8-oxo-dGDP	0.000691734	C10H15N5O11P2	-H(-)	100
siYy1:siCtrl	1238	1238	-0.152467	0.0121985	0.0917233	0.046551	0.0464417	493.08	HMDB60086	5-S-Glutathionyl-aminochrome reduced	0.000177432	C18H24N4O8S	.K/H-H(-)	5
siYy1:siCtrl	868	868	-0.151701	0.158687	0.373374	0.189124	0.189049	337.996	C16265; HMDB00781	N-Acetylgalactosamine 4-sulphate	-0.000692941	C8H15NO9S	.K/H-H(-)	5
siYy1:siCtrl	868	868	-0.151701	0.158687	0.373374	0.189124	0.189049	337.996	C04132; HMDB00814	N-Acetylglucosamine 6-sulfate	-0.000692941	C8H15NO9S	.K/H-H(-)	5
siYy1:siCtrl	868	868	-0.151701	0.158687	0.373374	0.189124	0.189049	337.996	HMDB00841	N-Acetylgalactosamine 6-sulfate	-0.000692941	C8H15NO9S	.K/H-H(-)	5
siYy1:siCtrl	1487	1487	-0.150527	0.40611	0.61752	0.312727	0.312665	738.348	HMDB33613	Glabrin D	-0.00118906	C36H49N7O10	-H(-)	74
siYy1:siCtrl	175	175	-0.150167	0.0290993	0.157321	0.0796555	0.0796555	160.039	HMDB02285	2-Indolecarboxylic acid	0.000969162	C9H7NO2	-H(-)	100
siYy1:siCtrl	175	175	-0.150167	0.0290993	0.157321	0.0796555	0.0796555	160.039	C19837; HMDB03320	Indole-3-carboxylic acid	0.000969162	C9H7NO2	-H(-)	100
siYy1:siCtrl	175	175	-0.150167	0.0290993	0.157321	0.0796555	0.0796555	160.039	C05639; HMDB04077	4,6-Dihydroxyquinoline	0.000969162	C9H7NO2	-H(-)	100
siYy1:siCtrl	175	175	-0.150167	0.0290993	0.157321	0.0796555	0.0796555	160.039	HMDB31172	3-Formyl-6-hydroxyindole	0.000969162	C9H7NO2	-H(-)	100
siYy1:siCtrl	175	175	-0.150167	0.0290993	0.157321	0.0796555	0.0796555	160.039	HMDB60289	Quinoline-4,8-diol	0.000969162	C9H7NO2	-H(-)	100
siYy1:siCtrl	1300	1300	-0.149918	0.0391336	0.188284	0.0953329	0.0953329	527.069	C05560; HMDB06941	L-2-Aminoadipate adenylate	0.000869585	C16H23N6O10P	.K/H-H(-)	5
siYy1:siCtrl	912	912	-0.149379	0.210819	0.433618	0.2204	0.219551	352.053	HMDB34767	(1R*,3R*,3'S*)-1,2,3,4-Tetrahydro-1-(2-thio-3-pyrrolidinyl)-beta-carboline-3-carboxylic acid	-0.000382417	C16H17N3O2S	.K/H-H(-)	5
siYy1:siCtrl	1468	1468	-0.148059	0.15845	0.373374	0.189425	0.189049	700.058	HMDB39421	Fenugreekine	-0.000649152	C21H27N7O14P2	.K/H-H(-)	5
siYy1:siCtrl	1148	1148	-0.147716	0.0464262	0.20589	0.104247	0.104247	442.982	C16616; HMDB60660	6-Mercaptopurine ribonucleoside 5'-diphosphate	0.00141927	C10H14N4O10P2S	-H(-)	51
siYy1:siCtrl	180	180	-0.147278	0.173699	0.393719	0.199349	0.199349	161.036	HMDB32927	Quindoxin	-0.00024557	C8H6N2O2	-H(-)	100
siYy1:siCtrl	1454	1454	-0.145497	0.328697	0.553377	0.280742	0.280188	675.987	C03246; HMDB06336	ADP-ribose 2'-phosphate	-0.000397395	C15H24N5O17P3	.K/H-H(-)	5
siYy1:siCtrl	133	133	-0.145145	0.573199	0.748928	0.379201	0.379201	151.026	C00385; HMDB00292	Xanthine	0.000520723	C5H4N4O2	-H(-)	100
siYy1:siCtrl	133	133	-0.145145	0.573199	0.748928	0.379201	0.379201	151.026	C07599; HMDB00786	Oxypurinol	0.000520723	C5H4N4O2	-H(-)	100
siYy1:siCtrl	133	133	-0.145145	0.573199	0.748928	0.379201	0.379201	151.026	HMDB01182	6,8-Dihydroxypurine	0.000520723	C5H4N4O2	-H(-)	100
siYy1:siCtrl	1378	1378	-0.144682	0.160877	0.37579	0.190271	0.190271	588.076	C00325; HMDB01095	GDP-L-fucose	-0.000925014	C16H25N5O15P2	-H(-)	100
siYy1:siCtrl	1378	1378	-0.144682	0.160877	0.37579	0.190271	0.190271	588.076	C03117; HMDB01499	GDP-D-Rhamnose	-0.000925014	C16H25N5O15P2	-H(-)	100
siYy1:siCtrl	1378	1378	-0.144682	0.160877	0.37579	0.190271	0.190271	588.076	C06192; HMDB06369	ADP-Mannose	-0.000925014	C16H25N5O15P2	-H(-)	100
siYy1:siCtrl	1378	1378	-0.144682	0.160877	0.37579	0.190271	0.190271	588.076	C00498; HMDB06557	ADP-glucose	-0.000925014	C16H25N5O15P2	-H(-)	100
siYy1:siCtrl	173	173	-0.144235	0.185732	0.407704	0.20643	0.20643	159.992	C01956; HMDB14483	Pyrazinamide	0.000255752	C5H5N3O	.K/H-H(-)	5
siYy1:siCtrl	1331	1331	-0.143822	0.487945	0.677672	0.343949	0.343122	543.945	C00002; HMDB00538	Adenosine triphosphate	-0.000663646	C10H16N5O13P3	.K/H-H(-)	5
siYy1:siCtrl	1331	1331	-0.143822	0.487945	0.677672	0.343949	0.343122	543.945	C00286; HMDB01440	dGTP	-0.000663646	C10H16N5O13P3	.K/H-H(-)	5
siYy1:siCtrl	1331	1331	-0.143822	0.487945	0.677672	0.343949	0.343122	543.945	C19969; HMDB59593	2-hydroxy-dATP	-0.000663646	C10H16N5O13P3	.K/H-H(-)	5
siYy1:siCtrl	473	473	-0.143358	0.109254	0.308982	0.156445	0.156445	231.081	HMDB60324	1-Methoxypyrene	0.000502279	C17H12O	-H(-)	100
siYy1:siCtrl	516	516	-0.14293	0.00564623	0.0570937	0.0289669	0.0289079	239.092	HMDB30254	3-(3,4,5-Trimethoxyphenyl)propanoic acid	3.86115e-06	C12H16O5	-H(-)	100
siYy1:siCtrl	516	516	-0.14293	0.00564623	0.0570937	0.0289669	0.0289079	239.092	HMDB38627	Ethyl 3,4,5-trimethoxybenzoate	3.86115e-06	C12H16O5	-H(-)	100
siYy1:siCtrl	516	516	-0.14293	0.00564623	0.0570937	0.0289669	0.0289079	239.092	HMDB41756	Isopropyl 3-(3,4-dihydroxyphenyl)-2-hydroxypropanoate	3.86115e-06	C12H16O5	-H(-)	100
siYy1:siCtrl	516	516	-0.14293	0.00564623	0.0570937	0.0289669	0.0289079	239.092	HMDB61112	3-Carboxy-4-methyl-5-propyl-2-furanpropionic acid	3.86115e-06	C12H16O5	-H(-)	100
siYy1:siCtrl	1173	1173	-0.141812	0.0422761	0.194885	0.0989434	0.098675	462.068	C03794; HMDB00536	Adenylsuccinic acid	-0.00114383	C14H18N5O11P	-H(-)	79
siYy1:siCtrl	1173	1173	-0.141812	0.0422761	0.194885	0.0989434	0.098675	462.068	C03794; HMDB59653	N(6)-(1,2-dicarboxyethyl)AMP	-0.00114383	C14H18N5O11P	-H(-)	79
siYy1:siCtrl	921	921	-0.141677	0.61607	0.781225	0.395733	0.395553	357.031	HMDB61052	4-hydroxytriazolam	0.000250177	C17H12Cl2N4O	-H(-)	6
siYy1:siCtrl	921	921	-0.141677	0.61607	0.781225	0.395733	0.395553	357.031	HMDB61053	1'-hydroxytriazolam	0.000250177	C17H12Cl2N4O	-H(-)	6
siYy1:siCtrl	1515	1515	-0.140175	0.390933	0.606961	0.307771	0.307319	909.453	C00626; HMDB09940	PIP(16:1(9Z)/18:0)	-0.00138873	C41H78O16P2	.Na/H-H(-)	5
siYy1:siCtrl	1233	1233	-0.135949	0.343999	0.564632	0.286238	0.285887	488.98	HMDB59914	5-Hydroxy-1-(4-sulfophenyl)-4-[(E)-(4-sulfophenyl)diazenyl]-1H-pyrazole-3-carboxylic acid	-0.000819089	C16H12N4O9S2	.Na/H-H(-)	10
siYy1:siCtrl	1241	1241	-0.134982	0.0989588	0.298045	0.150907	0.150907	494.972	HMDB33392	C.I. Acid Red 13	0.00077405	C20H14N2O7S2	.K/H-H(-)	5
siYy1:siCtrl	1241	1241	-0.134982	0.0989588	0.298045	0.150907	0.150907	494.972	HMDB36795	Azorubine	0.00077405	C20H14N2O7S2	.K/H-H(-)	5
siYy1:siCtrl	1030	1030	-0.134659	0.220895	0.439492	0.222525	0.222525	391.049	C02273; HMDB39721	4-O-alpha-D-Galactopyranuronosyl-D-galacturonic acid	0.000156235	C12H18O13	.Na/H-H(-)	10
siYy1:siCtrl	8	8	-0.1344	0.328083	0.553377	0.281149	0.280188	83.0111	HMDB31430	Dimethyl peroxide	0.000298817	C2H6O2	.Na/H-H(-)	10
siYy1:siCtrl	8	8	-0.1344	0.328083	0.553377	0.281149	0.280188	83.0111	C01380; HMDB32262	Ethylene oxide/propylene oxide copolymer (avg m w 9,760 - 13,200)	0.000298817	C2H6O2	.Na/H-H(-)	10
siYy1:siCtrl	1178	1178	-0.133914	0.0617977	0.236376	0.119683	0.119683	463.112	C07654; HMDB15066	Methacycline	0.000417839	C22H22N2O8	.Na/H-H(-)	10
siYy1:siCtrl	1178	1178	-0.133914	0.0617977	0.236376	0.119683	0.119683	463.112	HMDB60829	Lacosamide-glucuronide	0.000631462	C18H24N2O10	.Cl(-)	10
siYy1:siCtrl	832	832	-0.133794	0.00860909	0.0739995	0.0374677	0.0374677	330.097	HMDB37797	Citbrasine	0.00167082	C17H17NO6	-H(-)	34
siYy1:siCtrl	38	38	-0.133247	0.100972	0.300832	0.152477	0.152319	116.035	HMDB00532	Acetylglycine	0.000658999	C4H7NO3	-H(-)	100
siYy1:siCtrl	38	38	-0.133247	0.100972	0.300832	0.152477	0.152319	116.035	C03508; HMDB06454	L-2-Amino-3-oxobutanoic acid	0.000658999	C4H7NO3	-H(-)	100
siYy1:siCtrl	38	38	-0.133247	0.100972	0.300832	0.152477	0.152319	116.035	C00441; HMDB12249	L-Aspartate-semialdehyde	0.000658999	C4H7NO3	-H(-)	100
siYy1:siCtrl	827	827	-0.133158	0.206885	0.430948	0.21835	0.218199	327.045	HMDB32886	Orange I	-0.000851722	C16H12N2O4S	-H(-)	100
siYy1:siCtrl	827	827	-0.133158	0.206885	0.430948	0.21835	0.218199	327.045	HMDB37836	4-[(2-Hydroxy-1-naphthalenyl)azo]benzenesulfonic acid	-0.000851722	C16H12N2O4S	-H(-)	100
siYy1:siCtrl	827	827	-0.133158	0.206885	0.430948	0.21835	0.218199	327.045	HMDB59913	(5E)-6-Oxo-5-(phenylhydrazono)-5,6-dihydro-2-naphthalenesulfonic acid	-0.000851722	C16H12N2O4S	-H(-)	100
siYy1:siCtrl	694	694	-0.132643	0.13601	0.344529	0.174444	0.174444	289.033	C00281; HMDB01068	D-Sedoheptulose 7-phosphate	-0.000259812	C7H15O10P	-H(-)	100
siYy1:siCtrl	694	694	-0.132643	0.13601	0.344529	0.174444	0.174444	289.033	C06222; HMDB60509	Sedoheptulose 1-phosphate	-0.000259812	C7H15O10P	-H(-)	100
siYy1:siCtrl	1214	1214	-0.132215	0.14596	0.354474	0.179479	0.179479	479.118	C08111; HMDB15483	Cefepime	8.12026e-05	C19H24N6O5S2	-H(-)	100
siYy1:siCtrl	538	538	-0.131788	0.0429257	0.194885	0.098675	0.098675	244.017	C16605; HMDB60675	Carbamazepine iminoquinone	8.79408e-05	C14H9NO	.K/H-H(-)	5
siYy1:siCtrl	1198	1198	-0.1313	0.354267	0.572364	0.289802	0.289802	473.218	HMDB30004	Austalide B	0.000339604	C26H34O8	-H(-)	100
siYy1:siCtrl	1445	1445	-0.130993	0.265089	0.48807	0.247122	0.247122	662.101	HMDB39421	Fenugreekine	0.000637799	C21H27N7O14P2	-H(-)	100
siYy1:siCtrl	1333	1333	-0.129897	0.025535	0.145971	0.0740873	0.0739086	545.086	C16797; HMDB34318	Sennidin C	-0.000650749	C30H20O9	.Na/H-H(-)	10
siYy1:siCtrl	1333	1333	-0.129897	0.025535	0.145971	0.0740873	0.0739086	545.086	HMDB38507	Rheidin A	-0.000650749	C30H20O9	.Na/H-H(-)	10
siYy1:siCtrl	289	289	-0.127355	0.0915957	0.28764	0.146303	0.145639	188.954	HMDB60445	Bromobenzene-2,3-dihydrodiol	0.00143744	C6H7BrO2	-H(-)	12
siYy1:siCtrl	289	289	-0.127355	0.0915957	0.28764	0.146303	0.145639	188.954	HMDB60447	Bromobenzene-3,4-dihydrodiol	0.00143744	C6H7BrO2	-H(-)	12
siYy1:siCtrl	701	701	-0.127018	0.000744386	0.0132329	0.00678421	0.00670014	290.115	HMDB29050	Serinyl-Tryptophan	0.000111798	C14H17N3O4	-H(-)	100
siYy1:siCtrl	701	701	-0.127018	0.000744386	0.0132329	0.00678421	0.00670014	290.115	HMDB29092	Tryptophyl-Serine	0.000111798	C14H17N3O4	-H(-)	100
siYy1:siCtrl	308	308	-0.12677	0.141813	0.348834	0.176623	0.176623	192.989	C00093; HMDB00126	Glycerol 3-phosphate	-0.000985812	C3H9O6P	.Na/H-H(-)	10
siYy1:siCtrl	308	308	-0.12677	0.141813	0.348834	0.176623	0.176623	192.989	C02979; HMDB02520	Beta-Glycerophosphoric acid	-0.000985812	C3H9O6P	.Na/H-H(-)	10
siYy1:siCtrl	17	17	-0.126532	0.00889378	0.0755972	0.0382767	0.0382767	101.024	C00109; CHEBI:30831; CID:58; HMDB00005	2-Ketobutyric acid	0.000678101	C4H6O3	-H(-)	100
siYy1:siCtrl	17	17	-0.126532	0.00889378	0.0755972	0.0382767	0.0382767	101.024	C00164; HMDB00060	Acetoacetic acid	0.000678101	C4H6O3	-H(-)	100
siYy1:siCtrl	17	17	-0.126532	0.00889378	0.0755972	0.0382767	0.0382767	101.024	C00349; HMDB01172	2-Methyl-3-oxopropanoic acid	0.000678101	C4H6O3	-H(-)	100
siYy1:siCtrl	17	17	-0.126532	0.00889378	0.0755972	0.0382767	0.0382767	101.024	C00232; HMDB01259	Succinic acid semialdehyde	0.000678101	C4H6O3	-H(-)	100
siYy1:siCtrl	17	17	-0.126532	0.00889378	0.0755972	0.0382767	0.0382767	101.024	C06002; HMDB02217	(S)-Methylmalonic acid semialdehyde	0.000678101	C4H6O3	-H(-)	100
siYy1:siCtrl	17	17	-0.126532	0.00889378	0.0755972	0.0382767	0.0382767	101.024	HMDB03381	4-Hydroxycrotonic acid	0.000678101	C4H6O3	-H(-)	100
siYy1:siCtrl	17	17	-0.126532	0.00889378	0.0755972	0.0382767	0.0382767	101.024	HMDB31646	Acetic anhydride	0.000678101	C4H6O3	-H(-)	100
siYy1:siCtrl	797	797	-0.12636	0.0463411	0.20589	0.104359	0.104247	321.024	HMDB35179	Mumefural	-0.000745763	C12H12O9	.Na/H-H(-)	10
siYy1:siCtrl	1012	1012	-0.124905	0.238477	0.460119	0.233555	0.232969	384.032	C00144; HMDB01397	Guanosine monophosphate	0.000588748	C10H14N5O8P	.Na/H-H(-)	10
siYy1:siCtrl	1012	1012	-0.124905	0.238477	0.460119	0.233555	0.232969	384.032	HMDB11670	8-Oxo-dGMP	0.000588748	C10H14N5O8P	.Na/H-H(-)	10
siYy1:siCtrl	1012	1012	-0.124905	0.238477	0.460119	0.233555	0.232969	384.032	C18239; HMDB59639	Cyclic pyranopterin monophosphate	0.000588748	C10H14N5O8P	.Na/H-H(-)	10
siYy1:siCtrl	612	612	-0.124747	0.0597796	0.23273	0.117837	0.117837	262.07	HMDB14567	Methocarbamol	0.000154251	C11H15NO5	.Na/H-H(-)	10
siYy1:siCtrl	788	788	-0.124209	0.0476501	0.209319	0.106379	0.105983	317.084	HMDB41451	Musanolone F	-0.00235701	C20H14O4	-H(-)	11
siYy1:siCtrl	870	870	-0.124199	0.336291	0.558053	0.282556	0.282556	338.111	HMDB28874	Hydroxyprolyl-Tryptophan	0.00128414	C16H19N3O4	.Na/H-H(-)	6
siYy1:siCtrl	870	870	-0.124199	0.336291	0.558053	0.282556	0.282556	338.111	HMDB29084	Tryptophyl-Hydroxyproline	0.00128414	C16H19N3O4	.Na/H-H(-)	6
siYy1:siCtrl	129	129	-0.123124	0.125996	0.33352	0.168869	0.168869	149.061	C05629; HMDB00764	Hydrocinnamic acid	0.000163513	C9H10O2	-H(-)	100
siYy1:siCtrl	129	129	-0.123124	0.125996	0.33352	0.168869	0.168869	149.061	HMDB02097	4-Ethylbenzoic acid	0.000163513	C9H10O2	-H(-)	100
siYy1:siCtrl	129	129	-0.123124	0.125996	0.33352	0.168869	0.168869	149.061	HMDB02222	3-Methylphenylacetic acid	0.000163513	C9H10O2	-H(-)	100
siYy1:siCtrl	129	129	-0.123124	0.125996	0.33352	0.168869	0.168869	149.061	HMDB02237	3,4-Dimethylbenzoic acid	0.000163513	C9H10O2	-H(-)	100
siYy1:siCtrl	129	129	-0.123124	0.125996	0.33352	0.168869	0.168869	149.061	C02646; HMDB03654	4-Coumaryl alcohol	0.000163513	C9H10O2	-H(-)	100
siYy1:siCtrl	129	129	-0.123124	0.125996	0.33352	0.168869	0.168869	149.061	HMDB11743	2-Phenylpropionate	0.000163513	C9H10O2	-H(-)	100
siYy1:siCtrl	129	129	-0.123124	0.125996	0.33352	0.168869	0.168869	149.061	C17883; HMDB13744	2-Methoxy-4-vinylphenol	0.000163513	C9H10O2	-H(-)	100
siYy1:siCtrl	129	129	-0.123124	0.125996	0.33352	0.168869	0.168869	149.061	C15513; HMDB31310	Benzyl acetate	0.000163513	C9H10O2	-H(-)	100
siYy1:siCtrl	129	129	-0.123124	0.125996	0.33352	0.168869	0.168869	149.061	HMDB32073	o-Tolyl acetate	0.000163513	C9H10O2	-H(-)	100
siYy1:siCtrl	129	129	-0.123124	0.125996	0.33352	0.168869	0.168869	149.061	C01963; HMDB32075	p-Tolyl acetate	0.000163513	C9H10O2	-H(-)	100
siYy1:siCtrl	129	129	-0.123124	0.125996	0.33352	0.168869	0.168869	149.061	HMDB32569	2'-Methoxyacetophenone	0.000163513	C9H10O2	-H(-)	100
siYy1:siCtrl	129	129	-0.123124	0.125996	0.33352	0.168869	0.168869	149.061	HMDB32570	4'-Methoxyacetophenone	0.000163513	C9H10O2	-H(-)	100
siYy1:siCtrl	129	129	-0.123124	0.125996	0.33352	0.168869	0.168869	149.061	HMDB32592	2'-Hydroxy-5'-methylacetophenone	0.000163513	C9H10O2	-H(-)	100
siYy1:siCtrl	129	129	-0.123124	0.125996	0.33352	0.168869	0.168869	149.061	HMDB32617	Methyl phenylacetate	0.000163513	C9H10O2	-H(-)	100
siYy1:siCtrl	129	129	-0.123124	0.125996	0.33352	0.168869	0.168869	149.061	C01839; HMDB33967	Ethyl benzoate	0.000163513	C9H10O2	-H(-)	100
siYy1:siCtrl	129	129	-0.123124	0.125996	0.33352	0.168869	0.168869	149.061	HMDB33970	4-Ethoxybenzaldehyde	0.000163513	C9H10O2	-H(-)	100
siYy1:siCtrl	129	129	-0.123124	0.125996	0.33352	0.168869	0.168869	149.061	HMDB37715	1-Phenylethyl formate	0.000163513	C9H10O2	-H(-)	100
siYy1:siCtrl	129	129	-0.123124	0.125996	0.33352	0.168869	0.168869	149.061	HMDB38355	2-Ethyl-4-(2-furanyl)-2-propenal	0.000163513	C9H10O2	-H(-)	100
siYy1:siCtrl	129	129	-0.123124	0.125996	0.33352	0.168869	0.168869	149.061	HMDB40428	2-Phenylethyl formate	0.000163513	C9H10O2	-H(-)	100
siYy1:siCtrl	129	129	-0.123124	0.125996	0.33352	0.168869	0.168869	149.061	HMDB40925	2-(2-Furanyl)-3-methyl-2-butenal	0.000163513	C9H10O2	-H(-)	100
siYy1:siCtrl	129	129	-0.123124	0.125996	0.33352	0.168869	0.168869	149.061	HMDB59824	4-Hydroxy-3-methylacetophenone	0.000163513	C9H10O2	-H(-)	100
siYy1:siCtrl	644	644	-0.122943	0.0113997	0.0883266	0.044828	0.0447219	274.093	C08340; HMDB30697	Sarmentosin	0.000263945	C11H17NO7	-H(-)	100
siYy1:siCtrl	31	31	-0.120623	0.0922269	0.287974	0.145808	0.145808	111.081	HMDB31483	(Z)-4-Heptenal	0.000697931	C7H12O	-H(-)	100
siYy1:siCtrl	31	31	-0.120623	0.0922269	0.287974	0.145808	0.145808	111.081	HMDB31486	3-Hepten-2-one	0.000697931	C7H12O	-H(-)	100
siYy1:siCtrl	31	31	-0.120623	0.0922269	0.287974	0.145808	0.145808	111.081	HMDB31487	(E)-4-Hepten-2-one	0.000697931	C7H12O	-H(-)	100
siYy1:siCtrl	31	31	-0.120623	0.0922269	0.287974	0.145808	0.145808	111.081	HMDB31488	2-Hepten-4-one	0.000697931	C7H12O	-H(-)	100
siYy1:siCtrl	31	31	-0.120623	0.0922269	0.287974	0.145808	0.145808	111.081	HMDB31539	2-Methylcyclohexanone	0.000697931	C7H12O	-H(-)	100
siYy1:siCtrl	31	31	-0.120623	0.0922269	0.287974	0.145808	0.145808	111.081	HMDB31540	4-Methylcyclohexanone	0.000697931	C7H12O	-H(-)	100
siYy1:siCtrl	31	31	-0.120623	0.0922269	0.287974	0.145808	0.145808	111.081	HMDB31550	5-Methyl-3-hexen-2-one	0.000697931	C7H12O	-H(-)	100
siYy1:siCtrl	31	31	-0.120623	0.0922269	0.287974	0.145808	0.145808	111.081	HMDB31551	5-Methyl-5-hexen-2-one	0.000697931	C7H12O	-H(-)	100
siYy1:siCtrl	31	31	-0.120623	0.0922269	0.287974	0.145808	0.145808	111.081	HMDB32301	trans-2-trans-4-Heptadien-1-ol	0.000697931	C7H12O	-H(-)	100
siYy1:siCtrl	31	31	-0.120623	0.0922269	0.287974	0.145808	0.145808	111.081	HMDB33667	(R)-3-Methylcyclohexanone	0.000697931	C7H12O	-H(-)	100
siYy1:siCtrl	31	31	-0.120623	0.0922269	0.287974	0.145808	0.145808	111.081	HMDB33827	2-Heptenal	0.000697931	C7H12O	-H(-)	100
siYy1:siCtrl	31	31	-0.120623	0.0922269	0.287974	0.145808	0.145808	111.081	HMDB34372	xi-3-Methyl-3-cyclohexen-1-ol	0.000697931	C7H12O	-H(-)	100
siYy1:siCtrl	31	31	-0.120623	0.0922269	0.287974	0.145808	0.145808	111.081	HMDB40339	2,5-Heptadien-1-ol	0.000697931	C7H12O	-H(-)	100
siYy1:siCtrl	1291	1291	-0.120444	0.239984	0.460119	0.232969	0.232969	523.105	C16797; HMDB34318	Sennidin C	-0.00119907	C30H20O9	-H(-)	73
siYy1:siCtrl	1291	1291	-0.120444	0.239984	0.460119	0.232969	0.232969	523.105	HMDB38507	Rheidin A	-0.00119907	C30H20O9	-H(-)	73
siYy1:siCtrl	907	907	-0.120157	0.394173	0.610409	0.309065	0.309065	351.001	C04376; HMDB01308	5'-Phosphoribosyl-N-formylglycinamide	-0.000665017	C8H15N2O9P	.K/H-H(-)	5
siYy1:siCtrl	580	580	-0.119499	0.76318	0.872694	0.441866	0.441866	253.217	HMDB02186	Hypogeic acid	-0.000163175	C16H30O2	-H(-)	100
siYy1:siCtrl	580	580	-0.119499	0.76318	0.872694	0.441866	0.441866	253.217	C08362; HMDB03229	Palmitoleic acid	-0.000163175	C16H30O2	-H(-)	100
siYy1:siCtrl	580	580	-0.119499	0.76318	0.872694	0.441866	0.441866	253.217	HMDB10735	Trans-Hexa-dec-2-enoic acid	-0.000163175	C16H30O2	-H(-)	100
siYy1:siCtrl	580	580	-0.119499	0.76318	0.872694	0.441866	0.441866	253.217	HMDB12328	Palmitelaidic acid	-0.000163175	C16H30O2	-H(-)	100
siYy1:siCtrl	580	580	-0.119499	0.76318	0.872694	0.441866	0.441866	253.217	HMDB31053	(E)-6-Hexadecenoic acid	-0.000163175	C16H30O2	-H(-)	100
siYy1:siCtrl	580	580	-0.119499	0.76318	0.872694	0.441866	0.441866	253.217	HMDB31145	5-Dodecyldihydro-2(3H)-furanone	-0.000163175	C16H30O2	-H(-)	100
siYy1:siCtrl	580	580	-0.119499	0.76318	0.872694	0.441866	0.441866	253.217	HMDB31711	15-Hexadecanolide	-0.000163175	C16H30O2	-H(-)	100
siYy1:siCtrl	580	580	-0.119499	0.76318	0.872694	0.441866	0.441866	253.217	HMDB32638	(Z)-5-Hexadecenoic acid	-0.000163175	C16H30O2	-H(-)	100
siYy1:siCtrl	580	580	-0.119499	0.76318	0.872694	0.441866	0.441866	253.217	HMDB33791	(E)-3-Hexadecenoic acid	-0.000163175	C16H30O2	-H(-)	100
siYy1:siCtrl	580	580	-0.119499	0.76318	0.872694	0.441866	0.441866	253.217	HMDB35877	(Z)-13-Hexadecenoic acid	-0.000163175	C16H30O2	-H(-)	100
siYy1:siCtrl	580	580	-0.119499	0.76318	0.872694	0.441866	0.441866	253.217	HMDB37647	(E)-11-Hexadecenoic acid	-0.000163175	C16H30O2	-H(-)	100
siYy1:siCtrl	580	580	-0.119499	0.76318	0.872694	0.441866	0.441866	253.217	HMDB38958	Citronellyl hexanoate	-0.000163175	C16H30O2	-H(-)	100
siYy1:siCtrl	580	580	-0.119499	0.76318	0.872694	0.441866	0.441866	253.217	HMDB41422	(Z)-14-Methyl-6-pentadecenoic acid	-0.000163175	C16H30O2	-H(-)	100
siYy1:siCtrl	580	580	-0.119499	0.76318	0.872694	0.441866	0.441866	253.217	HMDB60082	Hexadecenoate (n-C16:1)	-0.000163175	C16H30O2	-H(-)	100
siYy1:siCtrl	280	280	-0.118207	0.229392	0.448811	0.227244	0.227244	187.007	HMDB11635	p-Cresol sulfate	-7.35699e-05	C7H8O4S	-H(-)	100
siYy1:siCtrl	280	280	-0.118207	0.229392	0.448811	0.227244	0.227244	187.007	HMDB34782	Benzyl sulfate	-7.35699e-05	C7H8O4S	-H(-)	100
siYy1:siCtrl	1409	1409	-0.11799	0.260946	0.483936	0.245029	0.245029	620.018	HMDB11671	ADP-ribose 1"-2" cyclic phosphate	0.0020969	C15H22N5O16P3	-H(-)	17
siYy1:siCtrl	1484	1484	-0.117404	0.211206	0.433618	0.220211	0.219551	733.304	HMDB34195	Convalloside	0.00132191	C35H52O15	.Na/H-H(-)	6
siYy1:siCtrl	1350	1350	-0.116938	0.105086	0.30567	0.154768	0.154768	563.236	HMDB00572	Desmosine	0.000589668	C24H40N5O8	.K/H-H(-)	5
siYy1:siCtrl	1350	1350	-0.116938	0.105086	0.30567	0.154768	0.154768	563.236	HMDB00739	Isodesmosine	0.000589668	C24H40N5O8	.K/H-H(-)	5
siYy1:siCtrl	1120	1120	-0.116214	0.228398	0.448044	0.227422	0.226856	435.127	HMDB32600	Ptelatoside A	0.000585007	C19H26O10	.Na/H-H(-)	10
siYy1:siCtrl	237	237	-0.116017	0.111905	0.310023	0.157333	0.156972	176.045	C00135; HMDB00177	L-Histidine	-0.000587245	C6H9N3O2	.Na/H-H(-)	10
siYy1:siCtrl	237	237	-0.116017	0.111905	0.310023	0.157333	0.156972	176.045	HMDB34267	L-2-Amino-3-(1-pyrazolyl)propanoic acid	-0.000587245	C6H9N3O2	.Na/H-H(-)	10
siYy1:siCtrl	1088	1088	-0.115943	0.192367	0.415824	0.21078	0.210542	419.162	HMDB31380	(6beta,7alpha,12beta,13beta)-7-Hydroxy-11,16-dioxo-8,14-apianadien-22,6-olide	0.000771832	C23H28O5	.Cl(-)	10
siYy1:siCtrl	1088	1088	-0.115943	0.192367	0.415824	0.21078	0.210542	419.162	HMDB38917	Armillarivin	0.000771832	C23H28O5	.Cl(-)	10
siYy1:siCtrl	803	803	-0.115751	0.194594	0.417444	0.211427	0.211362	322.045	C00055; HMDB00095	Cytidine monophosphate	-0.000221122	C9H14N3O8P	-H(-)	100
siYy1:siCtrl	803	803	-0.115751	0.194594	0.417444	0.211427	0.211362	322.045	C03104; HMDB11692	Cytidine 2'-phosphate	-0.000221122	C9H14N3O8P	-H(-)	100
siYy1:siCtrl	200	200	-0.114682	0.0408131	0.191279	0.0969844	0.0968493	166.976	C00074; HMDB00263	Phosphoenolpyruvic acid	-0.000660862	C3H5O6P	-H(-)	100
siYy1:siCtrl	1086	1086	-0.113849	0.164912	0.379431	0.192399	0.192115	419.097	HMDB29190	5-(3',4'-dihydroxyphenyl)-gamma-valerolactone-3'-O-glucuronide	-0.000794194	C18H22O10	.Na/H-H(-)	10
siYy1:siCtrl	1086	1086	-0.113849	0.164912	0.379431	0.192399	0.192115	419.097	HMDB30055	Taraxacoside	-0.000794194	C18H22O10	.Na/H-H(-)	10
siYy1:siCtrl	1086	1086	-0.113849	0.164912	0.379431	0.192399	0.192115	419.097	HMDB41285	Picraquassioside A	-0.000794194	C18H22O10	.Na/H-H(-)	10
siYy1:siCtrl	1086	1086	-0.113849	0.164912	0.379431	0.192399	0.192115	419.097	HMDB59988	5-(3',4'-Dihydroxyphenyl)-gamma-valerolactone-3'-O-methyl-4'-O-glucuronide	-0.000794194	C18H22O10	.Na/H-H(-)	10
siYy1:siCtrl	1086	1086	-0.113849	0.164912	0.379431	0.192399	0.192115	419.097	HMDB59990	5-(3',4'-Dihydroxyphenyl)-gamma-valerolactone-4'-O-methyl-3'-O-glucuronide	-0.000794194	C18H22O10	.Na/H-H(-)	10
siYy1:siCtrl	1086	1086	-0.113849	0.164912	0.379431	0.192399	0.192115	419.097	HMDB60030	5-(3',5'-Dihydroxyphenyl)-gamma-valerolactone-O-glucuronide-O-methyl	-0.000794194	C18H22O10	.Na/H-H(-)	10
siYy1:siCtrl	723	723	-0.113214	0.753247	0.870444	0.440727	0.440727	295.264	C00174; HMDB13622	Nonadeca-10(Z)-enoic acid	0.000634559	C19H36O2	-H(-)	100
siYy1:siCtrl	723	723	-0.113214	0.753247	0.870444	0.440727	0.440727	295.264	HMDB35575	4,6-Nonadecanedione	0.000634559	C19H36O2	-H(-)	100
siYy1:siCtrl	418	418	-0.111979	0.424404	0.631652	0.319821	0.319821	218.104	C00864; HMDB00210	Pantothenic acid	-0.000127518	C9H17NO5	-H(-)	100
siYy1:siCtrl	1205	1205	-0.111447	0.106684	0.306816	0.155348	0.155348	476.032	C06885; HMDB14636	Cefotaxime	-0.000158244	C16H17N5O7S2	.Na/H-H(-)	10
siYy1:siCtrl	223	223	-0.110834	0.121845	0.327057	0.165597	0.165597	173.046	C00493; HMDB03070	Shikimic acid	-0.000166844	C7H10O5	-H(-)	100
siYy1:siCtrl	223	223	-0.110834	0.121845	0.327057	0.165597	0.165597	173.046	C04236; HMDB12149	2-Isopropyl-3-oxosuccinate	-0.000166844	C7H10O5	-H(-)	100
siYy1:siCtrl	223	223	-0.110834	0.121845	0.327057	0.165597	0.165597	173.046	HMDB61388	Dimethyl 2-oxoglutarate	-0.000166844	C7H10O5	-H(-)	100
siYy1:siCtrl	232	232	-0.110781	0.161143	0.375819	0.190295	0.190286	175.061	C02504; HMDB00402	2-Isopropylmalic acid	-0.000257475	C7H12O5	-H(-)	100
siYy1:siCtrl	232	232	-0.110781	0.161143	0.375819	0.190295	0.190286	175.061	HMDB02025	2,3-Dimethyl-3-hydroxyglutaric acid	-0.000257475	C7H12O5	-H(-)	100
siYy1:siCtrl	232	232	-0.110781	0.161143	0.375819	0.190295	0.190286	175.061	C04411; HMDB12156	3-Isopropylmalate	-0.000257475	C7H12O5	-H(-)	100
siYy1:siCtrl	232	232	-0.110781	0.161143	0.375819	0.190295	0.190286	175.061	HMDB29169	3-Hydroxy-2-methylglutarate	-0.000257475	C7H12O5	-H(-)	100
siYy1:siCtrl	232	232	-0.110781	0.161143	0.375819	0.190295	0.190286	175.061	HMDB31712	(±)-Glycerol 1,2-diacetate	-0.000257475	C7H12O5	-H(-)	100
siYy1:siCtrl	167	167	-0.109737	0.00541429	0.0555964	0.0281498	0.0281498	159.03	C00322; HMDB00225	Oxoadipic acid	-0.000428743	C6H8O5	-H(-)	100
siYy1:siCtrl	167	167	-0.109737	0.00541429	0.0555964	0.0281498	0.0281498	159.03	C00846; HMDB00398	3-Oxoadipic acid	-0.000428743	C6H8O5	-H(-)	100
siYy1:siCtrl	167	167	-0.109737	0.00541429	0.0555964	0.0281498	0.0281498	159.03	HMDB39447	2-Methyl-4-oxopentanedioic acid	-0.000428743	C6H8O5	-H(-)	100
siYy1:siCtrl	167	167	-0.109737	0.00541429	0.0555964	0.0281498	0.0281498	159.03	HMDB59737	3-Methyl-3-hydroxypentanedioate	-0.000428743	C6H8O5	-H(-)	100
siYy1:siCtrl	1320	1320	-0.109704	0.0868349	0.281557	0.142821	0.142559	540.241	HMDB41921	Mandrax	0.00152208	C33H36ClN3O2	-H(-)	11
siYy1:siCtrl	683	683	-0.10952	0.0693497	0.252631	0.127913	0.127913	284.92	HMDB39734	2,3,5,7,9-Pentathiadecane 2,2-dioxide	-0.00125808	C5H12O2S5	.Na/H-H(-)	7
siYy1:siCtrl	696	696	-0.108679	0.0965823	0.294364	0.149044	0.149044	289.115	C03406; HMDB00052	Argininosuccinic acid	0.000275152	C10H18N4O6	-H(-)	100
siYy1:siCtrl	696	696	-0.108679	0.0965823	0.294364	0.149044	0.149044	289.115	HMDB32765	N2-(3-Hydroxysuccinoyl)arginine	0.000275152	C10H18N4O6	-H(-)	100
siYy1:siCtrl	696	696	-0.108679	0.0965823	0.294364	0.149044	0.149044	289.115	HMDB39408	N2-(3-Carboxy-2-hydroxy-1-oxopropyl)arginine	0.000275152	C10H18N4O6	-H(-)	100
siYy1:siCtrl	1026	1026	-0.108142	0.220525	0.439492	0.222732	0.222525	390.038	HMDB15487	Acenocoumarol	0.000745853	C19H15NO6	.K/H-H(-)	5
siYy1:siCtrl	1090	1090	-0.10738	0.283168	0.504363	0.255371	0.255371	420.13	HMDB38730	5-O-p-Coumaroylnigrumin	-0.000395272	C20H23NO9	-H(-)	100
siYy1:siCtrl	1323	1323	-0.106124	0.232368	0.452866	0.229312	0.229297	541.218	HMDB39001	Purothionin AII	-0.0010626	C26H36N2O9	.Na/H-H(-)	9
siYy1:siCtrl	926	926	-0.105841	0.0585881	0.229258	0.116079	0.116079	358.128	HMDB13200	5-Hydroxytryptophol glucuronide	0.00228564	C16H21NO7	.F(-)	5
siYy1:siCtrl	926	926	-0.105841	0.0585881	0.229258	0.116079	0.116079	358.128	HMDB28716	Arginyl-Phenylalanine	0.00021044	C15H23N5O3	.K/H-H(-)	5
siYy1:siCtrl	926	926	-0.105841	0.0585881	0.229258	0.116079	0.116079	358.128	HMDB28989	Phenylalanyl-Arginine	0.00021044	C15H23N5O3	.K/H-H(-)	5
siYy1:siCtrl	634	634	-0.105468	0.0918388	0.28764	0.14579	0.145639	270.026	HMDB28828	Glutamyl-Serine	0.000427196	C8H13N2O6	.K/H-H(-)	5
siYy1:siCtrl	634	634	-0.105468	0.0918388	0.28764	0.14579	0.145639	270.026	HMDB29038	Serinyl-Glutamate	0.000427196	C8H13N2O6	.K/H-H(-)	5
siYy1:siCtrl	804	804	-0.1054	0.183259	0.404332	0.204858	0.204723	322.066	HMDB40515	gamma-Glutamyl-beta-(isoxazolin-5-on-2-yl)alanine	-0.000551285	C11H15N3O7	.Na/H-H(-)	10
siYy1:siCtrl	1261	1261	-0.104527	0.481163	0.674157	0.341342	0.341342	505.212	C01822; HMDB15303	Kanamycin	0.00030554	C18H36N4O11	.Na/H-H(-)	10
siYy1:siCtrl	646	646	-0.104274	0.199623	0.421252	0.213891	0.21329	274.129	HMDB13130	Glutarylcarnitine	0.000325578	C12H21NO6	-H(-)	100
siYy1:siCtrl	124	124	-0.104085	0.105984	0.306532	0.155204	0.155204	147.082	C06577; HMDB02214	Cuminaldehyde	-0.000101144	C10H12O	-H(-)	100
siYy1:siCtrl	124	124	-0.104085	0.105984	0.306532	0.155204	0.155204	147.082	HMDB30837	Anethole	-0.000101144	C10H12O	-H(-)	100
siYy1:siCtrl	124	124	-0.104085	0.105984	0.306532	0.155204	0.155204	147.082	HMDB31616	4-Phenyl-3-buten-2-ol	-0.000101144	C10H12O	-H(-)	100
siYy1:siCtrl	124	124	-0.104085	0.105984	0.306532	0.155204	0.155204	147.082	HMDB32014	2,3,6-Trimethylbenzaldehyde	-0.000101144	C10H12O	-H(-)	100
siYy1:siCtrl	124	124	-0.104085	0.105984	0.306532	0.155204	0.155204	147.082	HMDB32015	Duryl aldehyde	-0.000101144	C10H12O	-H(-)	100
siYy1:siCtrl	124	124	-0.104085	0.105984	0.306532	0.155204	0.155204	147.082	HMDB32016	2,4,6-Trimethylbenzaldehyde	-0.000101144	C10H12O	-H(-)	100
siYy1:siCtrl	124	124	-0.104085	0.105984	0.306532	0.155204	0.155204	147.082	HMDB32017	3,4,5-Trimethylbenzaldehyde	-0.000101144	C10H12O	-H(-)	100
siYy1:siCtrl	124	124	-0.104085	0.105984	0.306532	0.155204	0.155204	147.082	HMDB32140	2',4'-Dimethylacetophenone	-0.000101144	C10H12O	-H(-)	100
siYy1:siCtrl	124	124	-0.104085	0.105984	0.306532	0.155204	0.155204	147.082	HMDB33382	2-(4-Methylphenyl)propanal	-0.000101144	C10H12O	-H(-)	100
siYy1:siCtrl	124	124	-0.104085	0.105984	0.306532	0.155204	0.155204	147.082	C10452; HMDB34121	1-Methoxy-4-(2-propenyl)benzene	-0.000101144	C10H12O	-H(-)	100
siYy1:siCtrl	124	124	-0.104085	0.105984	0.306532	0.155204	0.155204	147.082	HMDB59845	p-Ethylacetophenone	-0.000101144	C10H12O	-H(-)	100
siYy1:siCtrl	1391	1391	-0.103174	0.333382	0.556613	0.281946	0.281826	604.069	C00096; HMDB01163	Guanosine diphosphate mannose	0.00111369	C16H25N5O16P2	-H(-)	83
siYy1:siCtrl	1391	1391	-0.103174	0.333382	0.556613	0.281946	0.281826	604.069	C00394; HMDB03351	GDP-glucose	0.00111369	C16H25N5O16P2	-H(-)	83
siYy1:siCtrl	307	307	-0.1029	0.23373	0.454393	0.23007	0.23007	192.104	HMDB03626	(R)-N-Methylsalsolinol	-0.000544647	C11H15NO2	-H(-)	100
siYy1:siCtrl	307	307	-0.1029	0.23373	0.454393	0.23007	0.23007	192.104	HMDB03892	(S)-N-Methylsalsolinol	-0.000544647	C11H15NO2	-H(-)	100
siYy1:siCtrl	307	307	-0.1029	0.23373	0.454393	0.23007	0.23007	192.104	C09640; HMDB12469	(-)-Salsoline	-0.000544647	C11H15NO2	-H(-)	100
siYy1:siCtrl	307	307	-0.1029	0.23373	0.454393	0.23007	0.23007	192.104	HMDB12484	(R)-1,2-dimethyl-5,6-dihydroxy-tetrahydroisoquinoline	-0.000544647	C11H15NO2	-H(-)	100
siYy1:siCtrl	307	307	-0.1029	0.23373	0.454393	0.23007	0.23007	192.104	C18418; HMDB31797	2-Isopropylphenyl methylcarbamate	-0.000544647	C11H15NO2	-H(-)	100
siYy1:siCtrl	307	307	-0.1029	0.23373	0.454393	0.23007	0.23007	192.104	HMDB35072	2-Methylpropyl 2-aminobenzoate	-0.000544647	C11H15NO2	-H(-)	100
siYy1:siCtrl	307	307	-0.1029	0.23373	0.454393	0.23007	0.23007	192.104	HMDB36906	Butyl 2-aminobenzoate	-0.000544647	C11H15NO2	-H(-)	100
siYy1:siCtrl	307	307	-0.1029	0.23373	0.454393	0.23007	0.23007	192.104	HMDB37698	Ethyl N-ethylanthranilate	-0.000544647	C11H15NO2	-H(-)	100
siYy1:siCtrl	486	486	-0.101149	0.21028	0.433618	0.220432	0.219551	233.077	HMDB11169	L-beta-aspartyl-L-threonine	0.000774629	C8H14N2O6	-H(-)	100
siYy1:siCtrl	486	486	-0.101149	0.21028	0.433618	0.220432	0.219551	233.077	HMDB28763	Aspartyl-Threonine	0.000774629	C8H14N2O6	-H(-)	100
siYy1:siCtrl	486	486	-0.101149	0.21028	0.433618	0.220432	0.219551	233.077	HMDB29057	Threoninyl-Aspartate	0.000774629	C8H14N2O6	-H(-)	100
siYy1:siCtrl	823	823	-0.0999526	0.0421167	0.194885	0.0988692	0.098675	325.103	HMDB28704	Arginyl-Asparagine	0.000349355	C10H20N6O4	.K/H-H(-)	5
siYy1:siCtrl	823	823	-0.0999526	0.0421167	0.194885	0.0988692	0.098675	325.103	HMDB28725	Asparaginyl-Arginine	0.000349355	C10H20N6O4	.K/H-H(-)	5
siYy1:siCtrl	746	746	-0.0987833	0.0743434	0.260884	0.132092	0.132092	304.058	HMDB29282	Avenanthramide 1p	0.00123865	C16H13NO4	.Na/H-H(-)	7
siYy1:siCtrl	746	746	-0.0987833	0.0743434	0.260884	0.132092	0.132092	304.058	HMDB38943	(E)-Avenanthramide D	0.00123865	C16H13NO4	.Na/H-H(-)	7
siYy1:siCtrl	1055	1055	-0.0986656	0.113115	0.312393	0.158172	0.158172	400.99	C00655; HMDB01554	Xanthylic acid	0.00098735	C10H13N4O9P	.K/H-H(-)	5
siYy1:siCtrl	850	850	-0.0972481	0.263664	0.487204	0.246683	0.246683	334.028	C16626; HMDB60561	Albendazole sulfone	-0.000639557	C12H15N3O4S	.K/H-H(-)	5
siYy1:siCtrl	1114	1114	-0.0972246	0.554663	0.731852	0.370737	0.370554	432.992	C01344; HMDB03536	dIDP	0.00112947	C10H14N4O10P2	.Na/H-H(-)	8
siYy1:siCtrl	1018	1018	-0.0969212	0.654341	0.805175	0.407806	0.407679	387	C01346; HMDB01000	dUDP	0.000146184	C9H14N2O11P2	-H(-)	100
siYy1:siCtrl	369	369	-0.0954509	0.216119	0.435524	0.220874	0.220516	206.992	HMDB60371	3-Fumarylpyruvate	-0.000752401	C7H6O6	.Na/H-H(-)	10
siYy1:siCtrl	609	609	-0.0952046	0.0138016	0.0971204	0.0492707	0.0491744	261.11	C01683; HMDB29437	Nopalinic acid	-0.00122486	C10H18N2O6	-H(-)	70
siYy1:siCtrl	465	465	-0.0950787	0.00488583	0.0530164	0.0268435	0.0268435	229.049	C09816; HMDB12127	(R)-2-Benzylsuccinate	-0.000938124	C11H12O4	.Na/H-H(-)	10
siYy1:siCtrl	465	465	-0.0950787	0.00488583	0.0530164	0.0268435	0.0268435	229.049	HMDB29185	5-(3',4'-Dihydroxyphenyl)-gamma-valerolactone	-0.000938124	C11H12O4	.Na/H-H(-)	10
siYy1:siCtrl	465	465	-0.0950787	0.00488583	0.0530164	0.0268435	0.0268435	229.049	HMDB34315	3-(3,4-Dimethoxyphenyl)-2-propenoic acid	-0.000938124	C11H12O4	.Na/H-H(-)	10
siYy1:siCtrl	465	465	-0.0950787	0.00488583	0.0530164	0.0268435	0.0268435	229.049	HMDB36055	Furapiole	-0.000938124	C11H12O4	.Na/H-H(-)	10
siYy1:siCtrl	465	465	-0.0950787	0.00488583	0.0530164	0.0268435	0.0268435	229.049	HMDB37308	1-(2-Methoxy-3,4-methylenedioxyphenyl)-1-propanone	-0.000938124	C11H12O4	.Na/H-H(-)	10
siYy1:siCtrl	465	465	-0.0950787	0.00488583	0.0530164	0.0268435	0.0268435	229.049	C02381; HMDB38510	6-Methoxymellein	-0.000938124	C11H12O4	.Na/H-H(-)	10
siYy1:siCtrl	465	465	-0.0950787	0.00488583	0.0530164	0.0268435	0.0268435	229.049	HMDB40892	3-(3-Methoxy-4,5-methylenedioxyphenyl)-2-propen-1-ol	-0.000938124	C11H12O4	.Na/H-H(-)	10
siYy1:siCtrl	465	465	-0.0950787	0.00488583	0.0530164	0.0268435	0.0268435	229.049	HMDB41461	Anthriscinol	-0.000938124	C11H12O4	.Na/H-H(-)	10
siYy1:siCtrl	465	465	-0.0950787	0.00488583	0.0530164	0.0268435	0.0268435	229.049	HMDB41692	5-(3',5'-Dihydroxyphenyl)-gamma-valerolactone	-0.000938124	C11H12O4	.Na/H-H(-)	10
siYy1:siCtrl	465	465	-0.0950787	0.00488583	0.0530164	0.0268435	0.0268435	229.049	C06352; HMDB29915	D-4-O-Methyl-myo-inositol	-0.000727724	C7H14O6	.Cl(-)	10
siYy1:siCtrl	465	465	-0.0950787	0.00488583	0.0530164	0.0268435	0.0268435	229.049	C06353; HMDB29916	4-O-Methyl-myo-inositol	-0.000727724	C7H14O6	.Cl(-)	10
siYy1:siCtrl	465	465	-0.0950787	0.00488583	0.0530164	0.0268435	0.0268435	229.049	HMDB29965	Methyl beta-D-glucopyranoside	-0.000727724	C7H14O6	.Cl(-)	10
siYy1:siCtrl	465	465	-0.0950787	0.00488583	0.0530164	0.0268435	0.0268435	229.049	C03659; HMDB31437	(-)-Bornesitol	-0.000727724	C7H14O6	.Cl(-)	10
siYy1:siCtrl	465	465	-0.0950787	0.00488583	0.0530164	0.0268435	0.0268435	229.049	C03365; HMDB31449	Sequoyitol	-0.000727724	C7H14O6	.Cl(-)	10
siYy1:siCtrl	465	465	-0.0950787	0.00488583	0.0530164	0.0268435	0.0268435	229.049	HMDB33816	Mytilitol	-0.000727724	C7H14O6	.Cl(-)	10
siYy1:siCtrl	465	465	-0.0950787	0.00488583	0.0530164	0.0268435	0.0268435	229.049	C03844; HMDB34219	D-Pinitol	-0.000727724	C7H14O6	.Cl(-)	10
siYy1:siCtrl	465	465	-0.0950787	0.00488583	0.0530164	0.0268435	0.0268435	229.049	C08257; HMDB34221	L-Quebrachitol	-0.000727724	C7H14O6	.Cl(-)	10
siYy1:siCtrl	465	465	-0.0950787	0.00488583	0.0530164	0.0268435	0.0268435	229.049	HMDB34222	L-Pinitol	-0.000727724	C7H14O6	.Cl(-)	10
siYy1:siCtrl	465	465	-0.0950787	0.00488583	0.0530164	0.0268435	0.0268435	229.049	HMDB37295	3-[(2-Mercapto-1-methylpropyl)thio]-2-butanol	0.000140176	C8H18OS2	.Cl(-)	10
siYy1:siCtrl	465	465	-0.0950787	0.00488583	0.0530164	0.0268435	0.0268435	229.049	C07481; HMDB01847	Caffeine	0.000610276	C8H10N4O2	.Cl(-)	10
siYy1:siCtrl	465	465	-0.0950787	0.00488583	0.0530164	0.0268435	0.0268435	229.049	HMDB14962	Enprofylline	0.000610276	C8H10N4O2	.Cl(-)	10
siYy1:siCtrl	749	749	-0.0948629	0.341979	0.563215	0.28517	0.28517	305.154	C07624; HMDB15182	Abacavir	-0.000952393	C14H18N6O	.F(-)	40
siYy1:siCtrl	1142	1142	-0.0947577	0.145752	0.354474	0.179794	0.179479	441.054	HMDB32299	Glyceryl lactopalmitate	0.000420561	C20H16N6O2S	.K/H-H(-)	5
siYy1:siCtrl	1117	1117	-0.0946807	0.196771	0.418603	0.212008	0.211949	434.06	C06923; HMDB15278	Cloxacillin	-0.00168126	C19H18ClN3O5S	-H(-)	8
siYy1:siCtrl	135	135	-0.0942974	0.102755	0.301831	0.15308	0.152824	151.061	C00474; HMDB00508	Ribitol	-5.50943e-05	C5H12O5	-H(-)	100
siYy1:siCtrl	135	135	-0.0942974	0.102755	0.301831	0.15308	0.152824	151.061	C01904; HMDB00568	D-Arabitol	-5.50943e-05	C5H12O5	-H(-)	100
siYy1:siCtrl	135	135	-0.0942974	0.102755	0.301831	0.15308	0.152824	151.061	C00532; HMDB01851	L-Arabitol	-5.50943e-05	C5H12O5	-H(-)	100
siYy1:siCtrl	135	135	-0.0942974	0.102755	0.301831	0.15308	0.152824	151.061	C00379; HMDB02917	D-Xylitol	-5.50943e-05	C5H12O5	-H(-)	100
siYy1:siCtrl	135	135	-0.0942974	0.102755	0.301831	0.15308	0.152824	151.061	HMDB33730	L-2-(Hydroxymethyl)-1,2,3,4-butanetetrol	-5.50943e-05	C5H12O5	-H(-)	100
siYy1:siCtrl	427	427	-0.0940997	0.111142	0.310023	0.157403	0.156972	221.101	HMDB32705	Isopropyl beta-D-glucoside	0.0015767	C9H18O6	-H(-)	40
siYy1:siCtrl	30	30	-0.0921317	0.197508	0.419123	0.212212	0.212212	111.044	C04221; HMDB01164	trans-1,2-Dihydrobenzene-1,2-diol	0.00071713	C6H8O2	-H(-)	100
siYy1:siCtrl	30	30	-0.0921317	0.197508	0.419123	0.212212	0.212212	111.044	HMDB29581	(2E,4E)-2,4-Hexadienoic acid	0.00071713	C6H8O2	-H(-)	100
siYy1:siCtrl	30	30	-0.0921317	0.197508	0.419123	0.212212	0.212212	111.044	C06105; HMDB31344	1,2-Cyclohexanedione	0.00071713	C6H8O2	-H(-)	100
siYy1:siCtrl	30	30	-0.0921317	0.197508	0.419123	0.212212	0.212212	111.044	HMDB31543	3-Methyl-1,2-cyclopentanedione	0.00071713	C6H8O2	-H(-)	100
siYy1:siCtrl	30	30	-0.0921317	0.197508	0.419123	0.212212	0.212212	111.044	HMDB31759	(E)-4-Oxo-2-hexen-1-al	0.00071713	C6H8O2	-H(-)	100
siYy1:siCtrl	30	30	-0.0921317	0.197508	0.419123	0.212212	0.212212	111.044	HMDB32233	2,5-Dimethyl-3(2H)-furanone	0.00071713	C6H8O2	-H(-)	100
siYy1:siCtrl	30	30	-0.0921317	0.197508	0.419123	0.212212	0.212212	111.044	HMDB33569	Syoyualdehyde	0.00071713	C6H8O2	-H(-)	100
siYy1:siCtrl	30	30	-0.0921317	0.197508	0.419123	0.212212	0.212212	111.044	HMDB34247	2-(Methoxymethyl)furan	0.00071713	C6H8O2	-H(-)	100
siYy1:siCtrl	30	30	-0.0921317	0.197508	0.419123	0.212212	0.212212	111.044	HMDB39778	xi-3,5-Dimethyl-2(5H)-furanone	0.00071713	C6H8O2	-H(-)	100
siYy1:siCtrl	30	30	-0.0921317	0.197508	0.419123	0.212212	0.212212	111.044	HMDB40260	5,5-Dimethyl-2(5H)-furanone	0.00071713	C6H8O2	-H(-)	100
siYy1:siCtrl	734	734	-0.0916652	0.164733	0.379431	0.192481	0.192115	300.137	HMDB29028	Prolyl-Tryptophan	-0.0016292	C16H19N3O3	-H(-)	36
siYy1:siCtrl	734	734	-0.0916652	0.164733	0.379431	0.192481	0.192115	300.137	HMDB29091	Tryptophyl-Proline	-0.0016292	C16H19N3O3	-H(-)	36
siYy1:siCtrl	608	608	-0.091636	0.0615533	0.236031	0.119508	0.119508	261.097	C01262; HMDB00194	Anserine	0.000189363	C10H16N4O3	.Na/H-H(-)	10
siYy1:siCtrl	608	608	-0.091636	0.0615533	0.236031	0.119508	0.119508	261.097	C00884; HMDB00745	Homocarnosine	0.000189363	C10H16N4O3	.Na/H-H(-)	10
siYy1:siCtrl	608	608	-0.091636	0.0615533	0.236031	0.119508	0.119508	261.097	HMDB05769	Balenine	0.000189363	C10H16N4O3	.Na/H-H(-)	10
siYy1:siCtrl	19	19	-0.090535	0.217408	0.436699	0.221315	0.221111	103.003	C00383; HMDB00691	Malonic acid	0.00031665	C3H4O4	-H(-)	100
siYy1:siCtrl	19	19	-0.090535	0.217408	0.436699	0.221315	0.221111	103.003	C00168; HMDB01352	Hydroxypyruvic acid	0.00031665	C3H4O4	-H(-)	100
siYy1:siCtrl	19	19	-0.090535	0.217408	0.436699	0.221315	0.221111	103.003	C01146; HMDB06938	Tartronate semialdehyde	0.00031665	C3H4O4	-H(-)	100
siYy1:siCtrl	1079	1079	-0.0903391	0.463665	0.659301	0.33382	0.33382	413.197	C12512; HMDB14838	Eplerenone	0.000406567	C24H30O6	-H(-)	100
siYy1:siCtrl	1079	1079	-0.0903391	0.463665	0.659301	0.33382	0.33382	413.197	HMDB30404	Armillaripin	0.000406567	C24H30O6	-H(-)	100
siYy1:siCtrl	1079	1079	-0.0903391	0.463665	0.659301	0.33382	0.33382	413.197	HMDB37039	4-O-Methylmelleolide	0.000406567	C24H30O6	-H(-)	100
siYy1:siCtrl	1079	1079	-0.0903391	0.463665	0.659301	0.33382	0.33382	413.197	HMDB39380	Armillarin	0.000406567	C24H30O6	-H(-)	100
siYy1:siCtrl	1079	1079	-0.0903391	0.463665	0.659301	0.33382	0.33382	413.197	HMDB41407	Clausarinol	0.000406567	C24H30O6	-H(-)	100
siYy1:siCtrl	584	584	-0.08987	0.213772	0.43364	0.219926	0.219562	254.091	C03150; HMDB00855	Nicotinamide riboside	0.000195841	C11H15N2O5	-H(-)	100
siYy1:siCtrl	1189	1189	-0.0893476	0.644025	0.800218	0.405289	0.40517	466.999	HMDB59914	5-Hydroxy-1-(4-sulfophenyl)-4-[(E)-(4-sulfophenyl)diazenyl]-1H-pyrazole-3-carboxylic acid	-0.00177435	C16H12N4O9S2	-H(-)	29
siYy1:siCtrl	843	843	-0.0886557	0.165156	0.379431	0.192395	0.192115	332.047	C16626; HMDB60561	Albendazole sulfone	0.000933132	C12H15N3O4S	.Cl(-)	10
siYy1:siCtrl	176	176	-0.0884617	0.398398	0.615707	0.311747	0.311747	160.051	HMDB34888	4-Acetylimidazo[4,5-c]pyridine	0.000349207	C8H7N3O	-H(-)	100
siYy1:siCtrl	1396	1396	-0.0884148	0.156175	0.371036	0.187864	0.187864	610.082	HMDB12222	dTDP-4-acetamido-4,6-dideoxy-D-galactose	-0.000226986	C18H29N3O15P2	.Na/H-H(-)	10
siYy1:siCtrl	837	837	-0.0878418	0.320392	0.547286	0.277628	0.277104	331.116	HMDB28830	Glutamyl-Tryptophan	0.000974449	C16H18N3O5	-H(-)	100
siYy1:siCtrl	837	837	-0.0878418	0.320392	0.547286	0.277628	0.277104	331.116	HMDB29082	Tryptophyl-Glutamate	0.000974449	C16H18N3O5	-H(-)	100
siYy1:siCtrl	379	379	-0.0875681	0.524797	0.70931	0.359141	0.359141	208.99	HMDB11635	p-Cresol sulfate	-0.000630145	C7H8O4S	.Na/H-H(-)	10
siYy1:siCtrl	379	379	-0.0875681	0.524797	0.70931	0.359141	0.359141	208.99	HMDB34782	Benzyl sulfate	-0.000630145	C7H8O4S	.Na/H-H(-)	10
siYy1:siCtrl	471	471	-0.0862951	0.201178	0.421252	0.21349	0.21329	231.028	HMDB32659	4-Hydroxy-8-methoxy-2H-furo[2,3-h]-1-benzopyran-2-one	0.00200704	C12H8O5	-H(-)	20
siYy1:siCtrl	471	471	-0.0862951	0.201178	0.421252	0.21349	0.21329	231.028	HMDB36628	9-Hydroxy-4-methoxypsoralen	0.00200704	C12H8O5	-H(-)	20
siYy1:siCtrl	766	766	-0.0861824	0.333604	0.556613	0.281826	0.281826	311.097	HMDB11677	Galactose-beta-1,4-xylose	0.00148668	C11H20O10	-H(-)	46
siYy1:siCtrl	766	766	-0.0861824	0.333604	0.556613	0.281826	0.281826	311.097	HMDB29883	Sambubiose	0.00148668	C11H20O10	-H(-)	46
siYy1:siCtrl	766	766	-0.0861824	0.333604	0.556613	0.281826	0.281826	311.097	HMDB29897	Serotinose	0.00148668	C11H20O10	-H(-)	46
siYy1:siCtrl	766	766	-0.0861824	0.333604	0.556613	0.281826	0.281826	311.097	C07560; HMDB38854	3-O-beta-D-Galactopyranosyl-L-arabinose	0.00148668	C11H20O10	-H(-)	46
siYy1:siCtrl	766	766	-0.0861824	0.333604	0.556613	0.281826	0.281826	311.097	HMDB38863	2-O-b-D-Galactopyranosyl-D-xylose	0.00148668	C11H20O10	-H(-)	46
siYy1:siCtrl	766	766	-0.0861824	0.333604	0.556613	0.281826	0.281826	311.097	HMDB38864	4-O-beta-D-Galactopyranosyl-D-xylose	0.00148668	C11H20O10	-H(-)	46
siYy1:siCtrl	1433	1433	-0.0861318	0.414182	0.622411	0.315184	0.315142	645.284	HMDB41368	24-Acetyl- 25-cinnamoylvulgaroside	-0.000744702	C36H48O8	.K/H-H(-)	5
siYy1:siCtrl	633	633	-0.0858056	0.332425	0.555858	0.281445	0.281445	269.991	C07752; HMDB01915	Alendronic acid	0.000226342	C4H13NO7P2	.Na/H-H(-)	10
siYy1:siCtrl	1063	1063	-0.0855718	0.24601	0.465866	0.236156	0.235879	403.071	HMDB29830	N-Caffeoyltryptophan	-0.000642504	C20H18N2O5	.K/H-H(-)	5
siYy1:siCtrl	3	3	-0.0851757	0.386591	0.605268	0.306533	0.306462	69.0336	HMDB34233	(E)-2-Butenal	0.000966268	C4H6O	-H(-)	100
siYy1:siCtrl	215	215	-0.0848662	0.390648	0.606961	0.308172	0.307319	172.025	C00242; HMDB00132	Guanine	-0.000533745	C5H5N5O	.Na/H-H(-)	10
siYy1:siCtrl	215	215	-0.0848662	0.390648	0.606961	0.308172	0.307319	172.025	HMDB00403	2-Hydroxyadenine	-0.000533745	C5H5N5O	.Na/H-H(-)	10
siYy1:siCtrl	215	215	-0.0848662	0.390648	0.606961	0.308172	0.307319	172.025	HMDB00542	8-Hydroxyadenine	-0.000533745	C5H5N5O	.Na/H-H(-)	10
siYy1:siCtrl	602	602	-0.0839623	0.238707	0.460119	0.233191	0.232969	259.144	C10755; HMDB33481	Baptifoline	0.000768052	C15H20N2O2	-H(-)	100
siYy1:siCtrl	53	53	-0.0835428	0.483997	0.675652	0.342099	0.342099	125.024	C01108; HMDB13674	1,2,3-Trihydroxybenzene	0.000578708	C6H6O3	-H(-)	100
siYy1:siCtrl	53	53	-0.0835428	0.483997	0.675652	0.342099	0.342099	125.024	C02183; HMDB13675	1,3,5-Trihydroxybenzene	0.000578708	C6H6O3	-H(-)	100
siYy1:siCtrl	53	53	-0.0835428	0.483997	0.675652	0.342099	0.342099	125.024	HMDB29750	Methyl 2-furoate	0.000578708	C6H6O3	-H(-)	100
siYy1:siCtrl	53	53	-0.0835428	0.483997	0.675652	0.342099	0.342099	125.024	C11918; HMDB30776	Maltol	0.000578708	C6H6O3	-H(-)	100
siYy1:siCtrl	53	53	-0.0835428	0.483997	0.675652	0.342099	0.342099	125.024	HMDB31256	4-Hydroxy-2H-pyran-3-carboxaldehyde	0.000578708	C6H6O3	-H(-)	100
siYy1:siCtrl	53	53	-0.0835428	0.483997	0.675652	0.342099	0.342099	125.024	HMDB32651	(Z)-Tamarindienal	0.000578708	C6H6O3	-H(-)	100
siYy1:siCtrl	53	53	-0.0835428	0.483997	0.675652	0.342099	0.342099	125.024	C11101; HMDB34355	5-Hydroxymethyl-2-furancarboxaldehyde	0.000578708	C6H6O3	-H(-)	100
siYy1:siCtrl	53	53	-0.0835428	0.483997	0.675652	0.342099	0.342099	125.024	HMDB59735	5-Methylfuran-2-carboxylic acid	0.000578708	C6H6O3	-H(-)	100
siYy1:siCtrl	1221	1221	-0.0832655	0.445337	0.643187	0.325771	0.325661	481.009	HMDB38385	Lentinic acid	-0.000220097	C12H22N2O10S4	-H(-)	100
siYy1:siCtrl	742	742	-0.083111	0.241009	0.460826	0.23338	0.233327	302.132	C07435; HMDB15061	Phenoxybenzamine	-0.000343734	C18H22ClNO	-H(-)	25
siYy1:siCtrl	389	389	-0.0826301	0.132592	0.340952	0.172632	0.172632	211.028	C13008; HMDB06240	Demethylated antipyrine	0.000312005	C10H10N2O	.K/H-H(-)	5
siYy1:siCtrl	389	389	-0.0826301	0.132592	0.340952	0.172632	0.172632	211.028	C02693; HMDB29739	1H-Indole-3-acetamide	0.000312005	C10H10N2O	.K/H-H(-)	5
siYy1:siCtrl	1485	1485	-0.0816022	0.410629	0.619588	0.313712	0.313712	735.3	HMDB61044	Hydroxy Ritonavir	0.000185299	C37H48N6O6S2	-H(-)	72
siYy1:siCtrl	930	930	-0.0814409	0.389848	0.606961	0.307855	0.307319	360.086	HMDB33446	Rutagravine	-0.000410374	C19H17NO5	.Na/H-H(-)	10
siYy1:siCtrl	930	930	-0.0814409	0.389848	0.606961	0.307855	0.307319	360.086	HMDB33520	1-Hydroxyrutacridone epoxide	-0.000410374	C19H17NO5	.Na/H-H(-)	10
siYy1:siCtrl	930	930	-0.0814409	0.389848	0.606961	0.307855	0.307319	360.086	HMDB33521	20-Hydroxyrutacridone epoxide	-0.000410374	C19H17NO5	.Na/H-H(-)	10
siYy1:siCtrl	300	300	-0.0811465	0.498214	0.683647	0.346147	0.346147	190.062	C10897; HMDB31769	Carbendazim	0.000395133	C9H9N3O2	-H(-)	100
siYy1:siCtrl	1067	1067	-0.080807	0.159049	0.373374	0.189264	0.189049	404.974	C01103; HMDB00218	Orotidylic acid	0.000665809	C10H13N2O11P	.K/H-H(-)	5
siYy1:siCtrl	1132	1132	-0.0806832	0.194475	0.417444	0.211892	0.211362	439.1	HMDB41550	Oleoside 11-methyl ester	0.00131052	C17H24O11	.Cl(-)	6
siYy1:siCtrl	1322	1322	-0.0804492	0.346415	0.564632	0.286098	0.285887	541.204	HMDB36525	Myricanol 5-glucoside	0.00141684	C27H36O10	.Na/H-H(-)	5
siYy1:siCtrl	1322	1322	-0.0804492	0.346415	0.564632	0.286098	0.285887	541.204	HMDB38143	Calamin	0.00141684	C27H36O10	.Na/H-H(-)	5
siYy1:siCtrl	908	908	-0.0792349	0.264184	0.487578	0.246872	0.246872	351.013	HMDB30643	Blighinone	-0.000887625	C16H10O8	.Na/H-H(-)	10
siYy1:siCtrl	908	908	-0.0792349	0.264184	0.487578	0.246872	0.246872	351.013	HMDB41395	2,3-Di-O-methylellagic acid	-0.000887625	C16H10O8	.Na/H-H(-)	10
siYy1:siCtrl	908	908	-0.0792349	0.264184	0.487578	0.246872	0.246872	351.013	HMDB41396	2,8-Di-O-methylellagic acid	-0.000887625	C16H10O8	.Na/H-H(-)	10
siYy1:siCtrl	809	809	-0.0789675	0.110092	0.30985	0.157064	0.156885	322.979	HMDB60626	Malathion monocarboxylic acid	0.000483126	C8H15O6PS2	.Na/H-H(-)	10
siYy1:siCtrl	1295	1295	-0.0786778	0.375768	0.593696	0.300722	0.300603	525.143	C01835; HMDB01262	Maltotriose	0.00110007	C18H32O16	.Na/H-H(-)	9
siYy1:siCtrl	1295	1295	-0.0786778	0.375768	0.593696	0.300722	0.300603	525.143	C00492; HMDB03213	Raffinose	0.00110007	C18H32O16	.Na/H-H(-)	9
siYy1:siCtrl	1295	1295	-0.0786778	0.375768	0.593696	0.300722	0.300603	525.143	C01355; HMDB03539	Levan	0.00110007	C18H32O16	.Na/H-H(-)	9
siYy1:siCtrl	1295	1295	-0.0786778	0.375768	0.593696	0.300722	0.300603	525.143	HMDB06599	3-Galactosyllactose	0.00110007	C18H32O16	.Na/H-H(-)	9
siYy1:siCtrl	1295	1295	-0.0786778	0.375768	0.593696	0.300722	0.300603	525.143	C00721; HMDB06857	Dextrin	0.00110007	C18H32O16	.Na/H-H(-)	9
siYy1:siCtrl	1295	1295	-0.0786778	0.375768	0.593696	0.300722	0.300603	525.143	C03661; HMDB11729	1-Kestose	0.00110007	C18H32O16	.Na/H-H(-)	9
siYy1:siCtrl	1295	1295	-0.0786778	0.375768	0.593696	0.300722	0.300603	525.143	C08243; HMDB11730	Melezitose	0.00110007	C18H32O16	.Na/H-H(-)	9
siYy1:siCtrl	1295	1295	-0.0786778	0.375768	0.593696	0.300722	0.300603	525.143	HMDB29910	Gentiotriose	0.00110007	C18H32O16	.Na/H-H(-)	9
siYy1:siCtrl	1295	1295	-0.0786778	0.375768	0.593696	0.300722	0.300603	525.143	HMDB29921	Neokestose	0.00110007	C18H32O16	.Na/H-H(-)	9
siYy1:siCtrl	1295	1295	-0.0786778	0.375768	0.593696	0.300722	0.300603	525.143	C07283; HMDB29922	Galactotriose	0.00110007	C18H32O16	.Na/H-H(-)	9
siYy1:siCtrl	1295	1295	-0.0786778	0.375768	0.593696	0.300722	0.300603	525.143	HMDB29929	6-O-Glucosylmaltose	0.00110007	C18H32O16	.Na/H-H(-)	9
siYy1:siCtrl	1295	1295	-0.0786778	0.375768	0.593696	0.300722	0.300603	525.143	HMDB29930	beta-D-Fructofuranosyl alpha-D-glucopyranosyl-(1->4)-D-glucopyranoside	0.00110007	C18H32O16	.Na/H-H(-)	9
siYy1:siCtrl	1295	1295	-0.0786778	0.375768	0.593696	0.300722	0.300603	525.143	C00713; HMDB29937	Panose	0.00110007	C18H32O16	.Na/H-H(-)	9
siYy1:siCtrl	1295	1295	-0.0786778	0.375768	0.593696	0.300722	0.300603	525.143	HMDB33673	6-Kestose	0.00110007	C18H32O16	.Na/H-H(-)	9
siYy1:siCtrl	1295	1295	-0.0786778	0.375768	0.593696	0.300722	0.300603	525.143	C08251; HMDB33748	Umbelliferose	0.00110007	C18H32O16	.Na/H-H(-)	9
siYy1:siCtrl	1295	1295	-0.0786778	0.375768	0.593696	0.300722	0.300603	525.143	C08239; HMDB34072	Gentianose	0.00110007	C18H32O16	.Na/H-H(-)	9
siYy1:siCtrl	1295	1295	-0.0786778	0.375768	0.593696	0.300722	0.300603	525.143	HMDB35322	Fagopyritol B2	0.00110007	C18H32O16	.Na/H-H(-)	9
siYy1:siCtrl	1295	1295	-0.0786778	0.375768	0.593696	0.300722	0.300603	525.143	HMDB38851	beta-D-Galactopyranosyl-(1->2)-[beta-D-galactopyranosyl-(1->4)]-D-galactose	0.00110007	C18H32O16	.Na/H-H(-)	9
siYy1:siCtrl	1295	1295	-0.0786778	0.375768	0.593696	0.300722	0.300603	525.143	C00420; HMDB38852	beta-D-Galactopyranosyl-(1->4)-beta-D-galactopyranosyl-(1->4)-D-galactose	0.00110007	C18H32O16	.Na/H-H(-)	9
siYy1:siCtrl	1295	1295	-0.0786778	0.375768	0.593696	0.300722	0.300603	525.143	HMDB38853	beta-D-Galactopyranosyl-(1->3)-beta-D-galactopyranosyl-(1->6)-D-galactose	0.00110007	C18H32O16	.Na/H-H(-)	9
siYy1:siCtrl	1295	1295	-0.0786778	0.375768	0.593696	0.300722	0.300603	525.143	HMDB39703	3-beta-Gentiobiosylglucose	0.00110007	C18H32O16	.Na/H-H(-)	9
siYy1:siCtrl	1295	1295	-0.0786778	0.375768	0.593696	0.300722	0.300603	525.143	HMDB39704	alpha-D-Glucopyranosyl-(1->6)-alpha-D-glucopyranosyl-(1->2)-D-glucose	0.00110007	C18H32O16	.Na/H-H(-)	9
siYy1:siCtrl	1295	1295	-0.0786778	0.375768	0.593696	0.300722	0.300603	525.143	HMDB39706	4-beta-Laminaribiosylglucose	0.00110007	C18H32O16	.Na/H-H(-)	9
siYy1:siCtrl	1295	1295	-0.0786778	0.375768	0.593696	0.300722	0.300603	525.143	HMDB39707	alpha-D-Glucopyranosyl-(1->4)-alpha-D-glucopyranosyl-(1->6)-D-glucose	0.00110007	C18H32O16	.Na/H-H(-)	9
siYy1:siCtrl	1295	1295	-0.0786778	0.375768	0.593696	0.300722	0.300603	525.143	HMDB39708	3-beta-Cellobiosylglucose	0.00110007	C18H32O16	.Na/H-H(-)	9
siYy1:siCtrl	1295	1295	-0.0786778	0.375768	0.593696	0.300722	0.300603	525.143	HMDB40181	Fagopyritol A2	0.00110007	C18H32O16	.Na/H-H(-)	9
siYy1:siCtrl	1295	1295	-0.0786778	0.375768	0.593696	0.300722	0.300603	525.143	HMDB40984	Sophorotriose	0.00110007	C18H32O16	.Na/H-H(-)	9
siYy1:siCtrl	1295	1295	-0.0786778	0.375768	0.593696	0.300722	0.300603	525.143	HMDB41948	Nephritogenoside	0.00110007	C18H32O16	.Na/H-H(-)	9
siYy1:siCtrl	1295	1295	-0.0786778	0.375768	0.593696	0.300722	0.300603	525.143	C05404; HMDB60468	D-Gal alpha 1->6D-Gal alpha 1->6D-Glucose	0.00110007	C18H32O16	.Na/H-H(-)	9
siYy1:siCtrl	1465	1465	-0.077829	0.470884	0.667086	0.337762	0.337762	697.254	HMDB00789	Pentacarboxylporphyrin I	-0.00243467	C37H38N4O10	-H(-)	10
siYy1:siCtrl	103	103	-0.0775046	0.0802254	0.273374	0.138416	0.138416	142.051	HMDB00894	Vinylacetylglycine	0.000210102	C6H9NO3	-H(-)	100
siYy1:siCtrl	103	103	-0.0775046	0.0802254	0.273374	0.138416	0.138416	142.051	HMDB14491	Trimethadione	0.000210102	C6H9NO3	-H(-)	100
siYy1:siCtrl	103	103	-0.0775046	0.0802254	0.273374	0.138416	0.138416	142.051	HMDB32161	Acrylamide-acrylic acid resin	0.000210102	C6H9NO3	-H(-)	100
siYy1:siCtrl	103	103	-0.0775046	0.0802254	0.273374	0.138416	0.138416	142.051	HMDB61082	5-ethyl-5-methyl-2,4-oxazolidinedione	0.000210102	C6H9NO3	-H(-)	100
siYy1:siCtrl	581	581	-0.0768321	0.304175	0.530055	0.26838	0.26838	253.99	HMDB14406	Anagrelide	-0.000534058	C10H7Cl2N3O	-H(-)	6
siYy1:siCtrl	1393	1393	-0.0764423	0.345401	0.564632	0.286789	0.285887	605.127	HMDB29252	Phloretin xylosyl-galactoside	0.00041036	C26H32O14	.K/H-H(-)	5
siYy1:siCtrl	1393	1393	-0.0764423	0.345401	0.564632	0.286789	0.285887	605.127	HMDB31726	cis-Mulberroside A	0.00041036	C26H32O14	.K/H-H(-)	5
siYy1:siCtrl	1393	1393	-0.0764423	0.345401	0.564632	0.286789	0.285887	605.127	HMDB39384	Piceatannol 3,4'-diglucoside	0.00041036	C26H32O14	.K/H-H(-)	5
siYy1:siCtrl	779	779	-0.0754822	0.176943	0.395602	0.200693	0.200303	315.122	HMDB30555	Tocopheronic acid	-0.000565977	C16H22O5	.Na/H-H(-)	10
siYy1:siCtrl	779	779	-0.0754822	0.176943	0.395602	0.200693	0.200303	315.122	HMDB15104	Alosetron	0.000776796	C17H18N4O	.Na/H-H(-)	10
siYy1:siCtrl	679	679	-0.0752017	0.357032	0.575575	0.291448	0.291428	284.039	HMDB29944	Ascorbalamic acid	3.03562e-05	C9H13NO8	.Na/H-H(-)	10
siYy1:siCtrl	1388	1388	-0.0745617	0.316525	0.544751	0.27582	0.27582	601.009	C00167; HMDB00935	Uridine diphosphate glucuronic acid	0.000442855	C15H22N2O18P2	.Na/H-H(-)	10
siYy1:siCtrl	1388	1388	-0.0745617	0.316525	0.544751	0.27582	0.27582	601.009	C00617; HMDB12302	UDP-D-galacturonate	0.000442855	C15H22N2O18P2	.Na/H-H(-)	10
siYy1:siCtrl	1388	1388	-0.0745617	0.316525	0.544751	0.27582	0.27582	601.009	C02330; HMDB12304	UDP-L-iduronate	0.000442855	C15H22N2O18P2	.Na/H-H(-)	10
siYy1:siCtrl	32	32	-0.0744538	0.175891	0.395602	0.20038	0.200303	112.051	C00791; HMDB00562	Creatinine	0.000473292	C4H7N3O	-H(-)	97
siYy1:siCtrl	1255	1255	-0.0741421	0.474484	0.670943	0.339715	0.339715	503.162	C01835; HMDB01262	Maltotriose	0.000224158	C18H32O16	-H(-)	100
siYy1:siCtrl	1255	1255	-0.0741421	0.474484	0.670943	0.339715	0.339715	503.162	C00492; HMDB03213	Raffinose	0.000224158	C18H32O16	-H(-)	100
siYy1:siCtrl	1255	1255	-0.0741421	0.474484	0.670943	0.339715	0.339715	503.162	C01355; HMDB03539	Levan	0.000224158	C18H32O16	-H(-)	100
siYy1:siCtrl	1255	1255	-0.0741421	0.474484	0.670943	0.339715	0.339715	503.162	HMDB06599	3-Galactosyllactose	0.000224158	C18H32O16	-H(-)	100
siYy1:siCtrl	1255	1255	-0.0741421	0.474484	0.670943	0.339715	0.339715	503.162	C00721; HMDB06857	Dextrin	0.000224158	C18H32O16	-H(-)	100
siYy1:siCtrl	1255	1255	-0.0741421	0.474484	0.670943	0.339715	0.339715	503.162	C03661; HMDB11729	1-Kestose	0.000224158	C18H32O16	-H(-)	100
siYy1:siCtrl	1255	1255	-0.0741421	0.474484	0.670943	0.339715	0.339715	503.162	C08243; HMDB11730	Melezitose	0.000224158	C18H32O16	-H(-)	100
siYy1:siCtrl	1255	1255	-0.0741421	0.474484	0.670943	0.339715	0.339715	503.162	HMDB29910	Gentiotriose	0.000224158	C18H32O16	-H(-)	100
siYy1:siCtrl	1255	1255	-0.0741421	0.474484	0.670943	0.339715	0.339715	503.162	HMDB29921	Neokestose	0.000224158	C18H32O16	-H(-)	100
siYy1:siCtrl	1255	1255	-0.0741421	0.474484	0.670943	0.339715	0.339715	503.162	C07283; HMDB29922	Galactotriose	0.000224158	C18H32O16	-H(-)	100
siYy1:siCtrl	1255	1255	-0.0741421	0.474484	0.670943	0.339715	0.339715	503.162	HMDB29929	6-O-Glucosylmaltose	0.000224158	C18H32O16	-H(-)	100
siYy1:siCtrl	1255	1255	-0.0741421	0.474484	0.670943	0.339715	0.339715	503.162	HMDB29930	beta-D-Fructofuranosyl alpha-D-glucopyranosyl-(1->4)-D-glucopyranoside	0.000224158	C18H32O16	-H(-)	100
siYy1:siCtrl	1255	1255	-0.0741421	0.474484	0.670943	0.339715	0.339715	503.162	C00713; HMDB29937	Panose	0.000224158	C18H32O16	-H(-)	100
siYy1:siCtrl	1255	1255	-0.0741421	0.474484	0.670943	0.339715	0.339715	503.162	HMDB33673	6-Kestose	0.000224158	C18H32O16	-H(-)	100
siYy1:siCtrl	1255	1255	-0.0741421	0.474484	0.670943	0.339715	0.339715	503.162	C08251; HMDB33748	Umbelliferose	0.000224158	C18H32O16	-H(-)	100
siYy1:siCtrl	1255	1255	-0.0741421	0.474484	0.670943	0.339715	0.339715	503.162	C08239; HMDB34072	Gentianose	0.000224158	C18H32O16	-H(-)	100
siYy1:siCtrl	1255	1255	-0.0741421	0.474484	0.670943	0.339715	0.339715	503.162	HMDB35322	Fagopyritol B2	0.000224158	C18H32O16	-H(-)	100
siYy1:siCtrl	1255	1255	-0.0741421	0.474484	0.670943	0.339715	0.339715	503.162	HMDB38851	beta-D-Galactopyranosyl-(1->2)-[beta-D-galactopyranosyl-(1->4)]-D-galactose	0.000224158	C18H32O16	-H(-)	100
siYy1:siCtrl	1255	1255	-0.0741421	0.474484	0.670943	0.339715	0.339715	503.162	C00420; HMDB38852	beta-D-Galactopyranosyl-(1->4)-beta-D-galactopyranosyl-(1->4)-D-galactose	0.000224158	C18H32O16	-H(-)	100
siYy1:siCtrl	1255	1255	-0.0741421	0.474484	0.670943	0.339715	0.339715	503.162	HMDB38853	beta-D-Galactopyranosyl-(1->3)-beta-D-galactopyranosyl-(1->6)-D-galactose	0.000224158	C18H32O16	-H(-)	100
siYy1:siCtrl	1255	1255	-0.0741421	0.474484	0.670943	0.339715	0.339715	503.162	HMDB39703	3-beta-Gentiobiosylglucose	0.000224158	C18H32O16	-H(-)	100
siYy1:siCtrl	1255	1255	-0.0741421	0.474484	0.670943	0.339715	0.339715	503.162	HMDB39704	alpha-D-Glucopyranosyl-(1->6)-alpha-D-glucopyranosyl-(1->2)-D-glucose	0.000224158	C18H32O16	-H(-)	100
siYy1:siCtrl	1255	1255	-0.0741421	0.474484	0.670943	0.339715	0.339715	503.162	HMDB39706	4-beta-Laminaribiosylglucose	0.000224158	C18H32O16	-H(-)	100
siYy1:siCtrl	1255	1255	-0.0741421	0.474484	0.670943	0.339715	0.339715	503.162	HMDB39707	alpha-D-Glucopyranosyl-(1->4)-alpha-D-glucopyranosyl-(1->6)-D-glucose	0.000224158	C18H32O16	-H(-)	100
siYy1:siCtrl	1255	1255	-0.0741421	0.474484	0.670943	0.339715	0.339715	503.162	HMDB39708	3-beta-Cellobiosylglucose	0.000224158	C18H32O16	-H(-)	100
siYy1:siCtrl	1255	1255	-0.0741421	0.474484	0.670943	0.339715	0.339715	503.162	HMDB40181	Fagopyritol A2	0.000224158	C18H32O16	-H(-)	100
siYy1:siCtrl	1255	1255	-0.0741421	0.474484	0.670943	0.339715	0.339715	503.162	HMDB40984	Sophorotriose	0.000224158	C18H32O16	-H(-)	100
siYy1:siCtrl	1255	1255	-0.0741421	0.474484	0.670943	0.339715	0.339715	503.162	HMDB41948	Nephritogenoside	0.000224158	C18H32O16	-H(-)	100
siYy1:siCtrl	1255	1255	-0.0741421	0.474484	0.670943	0.339715	0.339715	503.162	C05404; HMDB60468	D-Gal alpha 1->6D-Gal alpha 1->6D-Glucose	0.000224158	C18H32O16	-H(-)	100
siYy1:siCtrl	1518	1518	-0.0733833	0.523188	0.707761	0.358356	0.358356	919.505	HMDB34603	Hebevinoside XIII	0.000973057	C49H76O16	-H(-)	100
siYy1:siCtrl	844	844	-0.0731795	0.310331	0.53772	0.272261	0.272261	332.097	HMDB14683	Amoxapine	4.87492e-05	C17H16ClN3O	.F(-)	10
siYy1:siCtrl	844	844	-0.0731795	0.310331	0.53772	0.272261	0.272261	332.097	HMDB01961	1,7-Dimethylguanosine	0.000542382	C12H17N5O5	.Na/H-H(-)	10
siYy1:siCtrl	844	844	-0.0731795	0.310331	0.53772	0.272261	0.272261	332.097	HMDB04824	N2,N2-Dimethylguanosine	0.000542382	C12H17N5O5	.Na/H-H(-)	10
siYy1:siCtrl	1070	1070	-0.0730046	0.0963662	0.294364	0.149305	0.149044	409.031	C08117; HMDB15485	Ceftibuten	-0.00235246	C15H14N4O6S2	-H(-)	11
siYy1:siCtrl	1155	1155	-0.0720184	0.440438	0.640671	0.32464	0.324387	450.058	HMDB13855	Sulfamethoxazole N1-glucuronide	0.00114035	C16H19N3O9S	.Na/H-H(-)	8
siYy1:siCtrl	329	329	-0.0710694	0.122994	0.328414	0.166284	0.166284	197.058	C04771; HMDB15188	Mimosine	-0.000887945	C8H10N2O4	-H(-)	100
siYy1:siCtrl	884	884	-0.0709596	0.207024	0.430948	0.218199	0.218199	342.134	HMDB39755	N-trans-Feruloyl-4-O-methyldopamine	0.000604763	C19H21NO5	-H(-)	100
siYy1:siCtrl	560	560	-0.0708152	0.665025	0.810748	0.410501	0.410501	249.077	HMDB38926	Samin	0.000196168	C13H14O5	-H(-)	100
siYy1:siCtrl	560	560	-0.0708152	0.665025	0.810748	0.410501	0.410501	249.077	C16765; HMDB41857	Citrinin	0.000196168	C13H14O5	-H(-)	100
siYy1:siCtrl	210	210	-0.070716	0.559126	0.7359	0.372755	0.372604	170.155	HMDB36195	N,2,3-Trimethyl-2-(1-methylethyl)butanamide	-0.000149659	C10H21NO	-H(-)	100
siYy1:siCtrl	27	27	-0.0702552	0.337587	0.559053	0.283338	0.283062	110.035	C00380; HMDB00630	Cytosine	0.00090133	C4H5N3O	-H(-)	100
siYy1:siCtrl	120	120	-0.0699385	0.213125	0.433618	0.219551	0.219551	146.025	C05579; HMDB06779	Indole-5,6-quinone	-7.4328e-05	C8H5NO2	-H(-)	100
siYy1:siCtrl	120	120	-0.0699385	0.213125	0.433618	0.219551	0.219551	146.025	HMDB30481	Agrocybin	-7.4328e-05	C8H5NO2	-H(-)	100
siYy1:siCtrl	585	585	-0.06949	0.352178	0.571403	0.289315	0.289315	254.117	C07196; HMDB14566	Methylphenidate	-0.00042519	C14H19NO2	.Na/H-H(-)	10
siYy1:siCtrl	585	585	-0.06949	0.352178	0.571403	0.289315	0.289315	254.117	HMDB15647	Dexmethylphenidate	-0.00042519	C14H19NO2	.Na/H-H(-)	10
siYy1:siCtrl	585	585	-0.06949	0.352178	0.571403	0.289315	0.289315	254.117	HMDB34684	Thalictroidine	-0.00042519	C14H19NO2	.Na/H-H(-)	10
siYy1:siCtrl	585	585	-0.06949	0.352178	0.571403	0.289315	0.289315	254.117	HMDB41958	Normeperidine	-0.00042519	C14H19NO2	.Na/H-H(-)	10
siYy1:siCtrl	1025	1025	-0.0694023	0.120546	0.324711	0.164409	0.164409	390.003	HMDB12467	(-)-Epicatechin sulfate	-0.000106367	C15H13O9S	.Na/H-H(-)	10
siYy1:siCtrl	126	126	-0.0675679	0.410187	0.619532	0.313684	0.313684	148.044	C00073; HMDB00696	L-Methionine	-0.000366468	C5H11NO2S	-H(-)	100
siYy1:siCtrl	126	126	-0.0675679	0.410187	0.619532	0.313684	0.313684	148.044	C07418; HMDB14997	Penicillamine	-0.000366468	C5H11NO2S	-H(-)	100
siYy1:siCtrl	126	126	-0.0675679	0.410187	0.619532	0.313684	0.313684	148.044	C01733; HMDB33951	Racemethionine	-0.000366468	C5H11NO2S	-H(-)	100
siYy1:siCtrl	1353	1353	-0.0675354	0.383669	0.602065	0.30484	0.30484	566.349	C07556; HMDB14866	Rocuronium	-0.000347213	C32H53N2O4	.K/H-H(-)	5
siYy1:siCtrl	1361	1361	-0.0670664	0.573758	0.749019	0.379246	0.379246	579.026	C00167; HMDB00935	Uridine diphosphate glucuronic acid	0.000742558	C15H22N2O18P2	-H(-)	100
siYy1:siCtrl	1361	1361	-0.0670664	0.573758	0.749019	0.379246	0.379246	579.026	C00617; HMDB12302	UDP-D-galacturonate	0.000742558	C15H22N2O18P2	-H(-)	100
siYy1:siCtrl	1361	1361	-0.0670664	0.573758	0.749019	0.379246	0.379246	579.026	C02330; HMDB12304	UDP-L-iduronate	0.000742558	C15H22N2O18P2	-H(-)	100
siYy1:siCtrl	667	667	-0.0663967	0.370308	0.587729	0.297582	0.297582	281.123	HMDB28736	Asparaginyl-Lysine	-0.000352491	C10H20N4O4	.Na/H-H(-)	10
siYy1:siCtrl	667	667	-0.0663967	0.370308	0.587729	0.297582	0.297582	281.123	HMDB28946	Lysyl-Asparagine	-0.000352491	C10H20N4O4	.Na/H-H(-)	10
siYy1:siCtrl	1425	1425	-0.0662233	0.618419	0.781225	0.395929	0.395553	635.417	HMDB36438	Fasciculic acid B	-0.000495189	C36H60O9	-H(-)	100
siYy1:siCtrl	1425	1425	-0.0662233	0.618419	0.781225	0.395929	0.395553	635.417	HMDB39446	Ginsenoside Rh7	-0.000495189	C36H60O9	-H(-)	100
siYy1:siCtrl	1425	1425	-0.0662233	0.618419	0.781225	0.395929	0.395553	635.417	HMDB39943	Ginsenoside Rh8	-0.000495189	C36H60O9	-H(-)	100
siYy1:siCtrl	643	643	-0.0644697	0.362374	0.581655	0.294567	0.294506	274.048	C06606; HMDB13035	Paraoxon	0.000233347	C10H14NO6P	-H(-)	100
siYy1:siCtrl	1528	1528	-0.064445	0.328262	0.553377	0.280681	0.280188	988.582	C04737; HMDB04877	Trihexosylceramide (d18:1/12:0)	0.000850907	C48H89NO18	.Na/H-H(-)	10
siYy1:siCtrl	936	936	-0.0643347	0.480018	0.674157	0.341781	0.341342	361.164	C03958; HMDB60080	Thyrotropin releasing hormone	-0.00109131	C16H22N6O4	-H(-)	86
siYy1:siCtrl	404	404	-0.0640768	0.635356	0.795089	0.403108	0.402573	213.186	C17076; HMDB00910	Tridecanoic acid	-0.000279698	C13H26O2	-H(-)	100
siYy1:siCtrl	404	404	-0.0640768	0.635356	0.795089	0.403108	0.402573	213.186	HMDB29552	Ethyl undecanoate	-0.000279698	C13H26O2	-H(-)	100
siYy1:siCtrl	404	404	-0.0640768	0.635356	0.795089	0.403108	0.402573	213.186	HMDB31018	Methyl dodecanoate	-0.000279698	C13H26O2	-H(-)	100
siYy1:siCtrl	404	404	-0.0640768	0.635356	0.795089	0.403108	0.402573	213.186	HMDB32211	Decanal propyleneglycol acetal	-0.000279698	C13H26O2	-H(-)	100
siYy1:siCtrl	404	404	-0.0640768	0.635356	0.795089	0.403108	0.402573	213.186	HMDB34140	Octyl 3-methylbutanoate	-0.000279698	C13H26O2	-H(-)	100
siYy1:siCtrl	404	404	-0.0640768	0.635356	0.795089	0.403108	0.402573	213.186	C04780; HMDB36217	Pentyl octanoate	-0.000279698	C13H26O2	-H(-)	100
siYy1:siCtrl	404	404	-0.0640768	0.635356	0.795089	0.403108	0.402573	213.186	HMDB36219	Octyl 2-methylbutyrate	-0.000279698	C13H26O2	-H(-)	100
siYy1:siCtrl	404	404	-0.0640768	0.635356	0.795089	0.403108	0.402573	213.186	HMDB37311	Decyl propionate	-0.000279698	C13H26O2	-H(-)	100
siYy1:siCtrl	404	404	-0.0640768	0.635356	0.795089	0.403108	0.402573	213.186	HMDB38729	3-Methylbutyl octanoate	-0.000279698	C13H26O2	-H(-)	100
siYy1:siCtrl	404	404	-0.0640768	0.635356	0.795089	0.403108	0.402573	213.186	HMDB59900	Propyl decanoate	-0.000279698	C13H26O2	-H(-)	100
siYy1:siCtrl	991	991	-0.0637275	0.436823	0.638947	0.323514	0.323514	377.175	C08732; HMDB30071	Albafuran A	0.0012685	C24H26O4	-H(-)	65
siYy1:siCtrl	991	991	-0.0637275	0.436823	0.638947	0.323514	0.323514	377.175	HMDB30072	Albafuran B	0.0012685	C24H26O4	-H(-)	65
siYy1:siCtrl	1251	1251	-0.0637138	0.504144	0.688697	0.348704	0.348704	501.164	HMDB39501	Na-Hexanoyl-Nb-inosityltryptophan	0.000348833	C23H32N2O8	.K/H-H(-)	5
siYy1:siCtrl	1327	1327	-0.0632806	0.288223	0.510396	0.258426	0.258426	543.188	HMDB34330	Physalin E	-0.000971678	C28H32O11	-H(-)	100
siYy1:siCtrl	1327	1327	-0.0632806	0.288223	0.510396	0.258426	0.258426	543.188	HMDB34353	Physalin D	-0.000971678	C28H32O11	-H(-)	100
siYy1:siCtrl	1113	1113	-0.0632727	0.377409	0.595295	0.301412	0.301412	432.142	HMDB33097	7-Formyldehydrothalicsimidine	0.000998622	C23H25NO6	.Na/H-H(-)	10
siYy1:siCtrl	1522	1522	-0.0625569	0.425194	0.631661	0.320105	0.319825	943.508	HMDB37929	Tragopogonsaponin M	-0.00200903	C51H76O16	-H(-)	20
siYy1:siCtrl	647	647	-0.0612245	0.469333	0.665505	0.336961	0.336961	274.141	HMDB03869	Epsilon-(gamma-Glutamyl)-lysine	-0.00035757	C11H21N3O5	-H(-)	100
siYy1:siCtrl	647	647	-0.0612245	0.469333	0.665505	0.336961	0.336961	274.141	C04700; HMDB04207	L-a-glutamyl-L-Lysine	-0.00035757	C11H21N3O5	-H(-)	100
siYy1:siCtrl	800	800	-0.0610897	0.29106	0.513043	0.259766	0.259766	321.132	HMDB30416	Avenic acid A	-0.00184122	C12H22N2O8	-H(-)	26
siYy1:siCtrl	800	800	-0.0610897	0.29106	0.513043	0.259766	0.259766	321.132	HMDB33105	N2-Galacturonyl-L-lysine	-0.00184122	C12H22N2O8	-H(-)	26
siYy1:siCtrl	800	800	-0.0610897	0.29106	0.513043	0.259766	0.259766	321.132	HMDB33106	N6-Galacturonyl-L-lysine	-0.00184122	C12H22N2O8	-H(-)	26
siYy1:siCtrl	1158	1158	-0.0608012	0.505334	0.689706	0.349215	0.349215	452.111	HMDB31279	Margrapine B	0.000918055	C22H25NO7	.K/H-H(-)	5
siYy1:siCtrl	885	885	-0.0606996	0.262427	0.48594	0.246121	0.246043	342.163	HMDB14428	Clemastine	-3.76158e-05	C21H26ClNO	-H(-)	25
siYy1:siCtrl	1171	1171	-0.0604826	0.278849	0.498992	0.252652	0.252652	461.124	HMDB40533	Artomunoxanthentrione epoxide	0.000595699	C26H22O8	-H(-)	100
siYy1:siCtrl	676	676	-0.0602662	0.798217	0.890139	0.450699	0.450699	283.092	HMDB61067	arabinofuranosylguanine	0.000390496	C10H14N5O5	-H(-)	100
siYy1:siCtrl	977	977	-0.0597555	0.357383	0.575575	0.291428	0.291428	374.004	C01185; HMDB01132	Nicotinic acid mononucleotide	0.000443773	C11H16NO9P	.K/H-H(-)	5
siYy1:siCtrl	1075	1075	-0.0595729	0.601889	0.772463	0.391165	0.391117	411.126	HMDB41623	N6-Carbamoyl-L-threonyladenosine	0.000753282	C15H20N6O8	-H(-)	100
siYy1:siCtrl	1023	1023	-0.0595578	0.58321	0.757783	0.383856	0.383684	389.098	C08543; HMDB12221	Dopaxanthin	0.00125113	C18H18N2O8	-H(-)	67
siYy1:siCtrl	1137	1137	-0.0594658	0.441598	0.64068	0.324569	0.324392	440.071	HMDB37972	Cyanidin 3-arabinoside	0.00107167	C20H19O10	.Na/H-H(-)	9
siYy1:siCtrl	1137	1137	-0.0594658	0.441598	0.64068	0.324569	0.324392	440.071	HMDB37984	Cyanidin 3-xyloside	0.00107167	C20H19O10	.Na/H-H(-)	9
siYy1:siCtrl	1137	1137	-0.0594658	0.441598	0.64068	0.324569	0.324392	440.071	HMDB37989	Cyanidin 7-arabinoside	0.00107167	C20H19O10	.Na/H-H(-)	9
siYy1:siCtrl	662	662	-0.0593406	0.368443	0.586535	0.297008	0.296977	280.103	HMDB37843	N-(1-Deoxy-1-fructosyl)threonine	0.000412906	C10H19NO8	-H(-)	100
siYy1:siCtrl	521	521	-0.0582742	0.25175	0.473773	0.239883	0.239883	240.064	HMDB13988	N-Deschlorobenzoyl indomethacin	0.000572868	C12H13NO3	.Na/H-H(-)	10
siYy1:siCtrl	521	521	-0.0582742	0.25175	0.473773	0.239883	0.239883	240.064	HMDB33436	Nigellimine N-oxide	0.000572868	C12H13NO3	.Na/H-H(-)	10
siYy1:siCtrl	521	521	-0.0582742	0.25175	0.473773	0.239883	0.239883	240.064	HMDB38338	alpha-Hydroxy-1-methyl-1H-indole-3-propanoic acid	0.000572868	C12H13NO3	.Na/H-H(-)	10
siYy1:siCtrl	521	521	-0.0582742	0.25175	0.473773	0.239883	0.239883	240.064	HMDB38339	alpha-Methoxy-1H-indole-3-propanoic acid	0.000572868	C12H13NO3	.Na/H-H(-)	10
siYy1:siCtrl	521	521	-0.0582742	0.25175	0.473773	0.239883	0.239883	240.064	HMDB36394	N-Methylcalystegine C1	0.000783268	C8H15NO5	.Cl(-)	10
siYy1:siCtrl	1514	1514	-0.0576531	0.603008	0.772549	0.391236	0.39116	909.41	HMDB13501	PGP(16:1(9Z)/22:6(4Z,7Z,10Z,13Z,16Z,19Z))	-0.000872958	C44H74O13P2	.K/H-H(-)	5
siYy1:siCtrl	1514	1514	-0.0576531	0.603008	0.772549	0.391236	0.39116	909.41	HMDB13572	PGP(18:3(6Z,9Z,12Z)/20:4(5Z,8Z,11Z,14Z))	-0.000872958	C44H74O13P2	.K/H-H(-)	5
siYy1:siCtrl	1514	1514	-0.0576531	0.603008	0.772549	0.391236	0.39116	909.41	HMDB13587	PGP(18:3(9Z,12Z,15Z)/20:4(5Z,8Z,11Z,14Z))	-0.000872958	C44H74O13P2	.K/H-H(-)	5
siYy1:siCtrl	1435	1435	-0.0575711	0.540687	0.720602	0.364858	0.364858	653.091	HMDB29903	3,5-Dicaffeoyl-4-succinoylquinic acid	0.000700991	C29H28O15	.K/H-H(-)	5
siYy1:siCtrl	150	150	-0.057168	0.444676	0.643187	0.325903	0.325661	154.062	C00135; HMDB00177	L-Histidine	5.13478e-05	C6H9N3O2	-H(-)	60
siYy1:siCtrl	150	150	-0.057168	0.444676	0.643187	0.325903	0.325661	154.062	HMDB34267	L-2-Amino-3-(1-pyrazolyl)propanoic acid	5.13478e-05	C6H9N3O2	-H(-)	60
siYy1:siCtrl	995	995	-0.0570968	0.365967	0.583625	0.295627	0.295504	379.101	HMDB29651	Phlorisobutyrophenone 2-glucoside	-0.000248706	C16H22O9	.Na/H-H(-)	10
siYy1:siCtrl	995	995	-0.0570968	0.365967	0.583625	0.295627	0.295504	379.101	HMDB02928	Maltitol	-3.50834e-05	C12H24O11	.Cl(-)	10
siYy1:siCtrl	995	995	-0.0570968	0.365967	0.583625	0.295627	0.295504	379.101	C05399; HMDB06791	Melibiitol	-3.50834e-05	C12H24O11	.Cl(-)	10
siYy1:siCtrl	995	995	-0.0570968	0.365967	0.583625	0.295627	0.295504	379.101	HMDB29911	1-O-alpha-D-Glucopyranosyl-D-mannitol	-3.50834e-05	C12H24O11	.Cl(-)	10
siYy1:siCtrl	995	995	-0.0570968	0.365967	0.583625	0.295627	0.295504	379.101	HMDB40937	Lactitol	-3.50834e-05	C12H24O11	.Cl(-)	10
siYy1:siCtrl	324	324	-0.056791	0.451395	0.645968	0.327114	0.327069	196.06	HMDB02201	N-Carboxyethyl-g-aminobutyric acid	-0.000411362	C7H13NO4	.Na/H-H(-)	10
siYy1:siCtrl	324	324	-0.056791	0.451395	0.645968	0.327114	0.327069	196.06	HMDB34252	2-Aminoheptanedioic acid	-0.000411362	C7H13NO4	.Na/H-H(-)	10
siYy1:siCtrl	324	324	-0.056791	0.451395	0.645968	0.327114	0.327069	196.06	HMDB36383	Calystegine B5	-0.000411362	C7H13NO4	.Na/H-H(-)	10
siYy1:siCtrl	324	324	-0.056791	0.451395	0.645968	0.327114	0.327069	196.06	C10851; HMDB38594	Calystegine B2	-0.000411362	C7H13NO4	.Na/H-H(-)	10
siYy1:siCtrl	267	267	-0.0565583	0.403759	0.61752	0.313095	0.312665	185.045	HMDB41026	Erinapyrone C	0.000245839	C8H10O5	-H(-)	100
siYy1:siCtrl	1373	1373	-0.0565204	0.577499	0.752373	0.381069	0.380945	585.202	C05554; HMDB04051	Aerobactin	0.001002	C22H36N4O13	.Na/H-H(-)	10
siYy1:siCtrl	318	318	-0.0565027	0.402279	0.61752	0.313202	0.312665	194.989	HMDB37786	S-(4,5-Dihydro-2-methyl-3-furanyl) ethanethioate	-0.000332035	C7H10O2S	.K/H-H(-)	5
siYy1:siCtrl	483	483	-0.0559756	0.368789	0.586535	0.296977	0.296977	233.034	C02161; HMDB30483	Questiomycin A	-0.000483017	C12H8N2O2	.Na/H-H(-)	10
siYy1:siCtrl	483	483	-0.0559756	0.368789	0.586535	0.296977	0.296977	233.034	C04771; HMDB15188	Mimosine	-0.000272617	C8H10N2O4	.Cl(-)	10
siYy1:siCtrl	1386	1386	-0.0559718	0.643177	0.80005	0.405085	0.405085	597.08	HMDB37687	Prunus inhibitor b	-1.37094e-05	C30H24O11	.K/H-H(-)	5
siYy1:siCtrl	1386	1386	-0.0559718	0.643177	0.80005	0.405085	0.405085	597.08	HMDB40676	(2S,2'R,3S,3'R,4S)-3,4',5,7-Tetrahydroxyflavan(2->7,4->8)-3,3',5,5',7-pentahydroxyflavan	-1.37094e-05	C30H24O11	.K/H-H(-)	5
siYy1:siCtrl	1364	1364	-0.0555239	0.482683	0.674434	0.341482	0.341482	579.306	C08308; HMDB30459	Hordatine B	-0.000666943	C29H40N8O5	-H(-)	100
siYy1:siCtrl	438	438	-0.0547851	0.437812	0.639172	0.323628	0.323628	224.984	HMDB60013	O-methoxycatechol-O-sulphate	-0.000444907	C7H8O5S	.Na/H-H(-)	10
siYy1:siCtrl	1476	1476	-0.0546796	0.566843	0.745077	0.377251	0.377251	711.305	C08033; HMDB15566	Dalfopristin	-0.00075868	C34H50N4O9S	.Na/H-H(-)	10
siYy1:siCtrl	50	50	-0.0543056	0.47786	0.673193	0.340871	0.340854	122.061	C19326; HMDB29300	p-Anisidine	0.000569535	C7H9NO	-H(-)	100
siYy1:siCtrl	50	50	-0.0543056	0.47786	0.673193	0.340871	0.340854	122.061	HMDB32492	2-Propionylpyrrole	0.000569535	C7H9NO	-H(-)	100
siYy1:siCtrl	50	50	-0.0543056	0.47786	0.673193	0.340871	0.340854	122.061	HMDB32578	4-Hydroxybenzylamine	0.000569535	C7H9NO	-H(-)	100
siYy1:siCtrl	50	50	-0.0543056	0.47786	0.673193	0.340871	0.340854	122.061	HMDB36058	1-Ethyl-1H-pyrrole-2-carboxaldehyde	0.000569535	C7H9NO	-H(-)	100
siYy1:siCtrl	50	50	-0.0543056	0.47786	0.673193	0.340871	0.340854	122.061	HMDB40360	2-Acetyl-1-methylpyrrole	0.000569535	C7H9NO	-H(-)	100
siYy1:siCtrl	911	911	-0.0541391	0.469152	0.665505	0.337144	0.336961	352.005	HMDB14098	5'-Hydroxytenoxicam	0.00197971	C13H11N3O5S2	-H(-)	21
siYy1:siCtrl	1429	1429	-0.0535098	0.4472	0.643187	0.325903	0.325661	640.305	HMDB30529	Janthitrem E	-0.000604398	C37H49NO6	.K/H-H(-)	5
siYy1:siCtrl	1478	1478	-0.0534561	0.586126	0.759976	0.384794	0.384794	719.006	C02739; HMDB03665	Phosphoribosyl-ATP	-0.00063024	C15H26N5O20P4	-H(-)	100
siYy1:siCtrl	1296	1296	-0.0529566	0.492687	0.678498	0.34354	0.34354	525.162	HMDB36121	Demethyloleuropein	-0.00100138	C24H30O13	-H(-)	100
siYy1:siCtrl	690	690	-0.0527838	0.329022	0.553377	0.280402	0.280188	288.02	C07342; HMDB15420	Quinethazone	0.00177781	C10H12ClN3O3S	-H(-)	7
siYy1:siCtrl	264	264	-0.0522847	0.44115	0.64068	0.324548	0.324392	184.096	C12449; HMDB06348	Pseudoecgonine	0.00179462	C9H15NO3	-H(-)	28
siYy1:siCtrl	264	264	-0.0522847	0.44115	0.64068	0.324548	0.324392	184.096	C10858; HMDB06548	Ecgonine	0.00179462	C9H15NO3	-H(-)	28
siYy1:siCtrl	522	522	-0.0521868	0.408165	0.618167	0.313065	0.312993	240.097	C03592; HMDB02224	5-Methyldeoxycytidine	0.00190104	C10H15N3O4	-H(-)	23
siYy1:siCtrl	522	522	-0.0521868	0.408165	0.618167	0.313065	0.312993	240.097	HMDB60750	3'-Amino-3'-deoxythimidine	0.00190104	C10H15N3O4	-H(-)	23
siYy1:siCtrl	860	860	-0.0520727	0.539392	0.720602	0.365257	0.364858	336.13	HMDB38228	4-O-alpha-D-Galactopyranosylcalystegine B2	0.000230502	C13H23NO9	-H(-)	100
siYy1:siCtrl	1212	1212	-0.0516216	0.708692	0.839891	0.425257	0.425257	478.294	HMDB13339	3-Hydroxy-11Z-octadecenoylcarnitine	3.26451e-05	C25H47NO5	.K/H-H(-)	5
siYy1:siCtrl	1212	1212	-0.0516216	0.708692	0.839891	0.425257	0.425257	478.294	HMDB13340	3-Hydroxy-9Z-octadecenoylcarnitine	3.26451e-05	C25H47NO5	.K/H-H(-)	5
siYy1:siCtrl	963	963	-0.0513743	0.130941	0.338412	0.171346	0.171346	368.999	C00447; HMDB60274	Sedoheptulose 1,7-bisphosphate	0.000649658	C7H16O13P2	-H(-)	100
siYy1:siCtrl	1106	1106	-0.0513246	0.515623	0.700609	0.354743	0.354735	429.185	HMDB31977	Methyl (9Z)-6'-oxo-6,5'-diapo-6-carotenoate	-0.000983033	C26H32O3	.K/H-H(-)	5
siYy1:siCtrl	49	49	-0.0511652	0.645714	0.800218	0.405364	0.40517	122.024	C00253; HMDB01488	Nicotinic acid	0.000627179	C6H5NO2	-H(-)	100
siYy1:siCtrl	49	49	-0.0511652	0.645714	0.800218	0.405364	0.40517	122.024	C10164; HMDB02243	Picolinic acid	0.000627179	C6H5NO2	-H(-)	100
siYy1:siCtrl	49	49	-0.0511652	0.645714	0.800218	0.405364	0.40517	122.024	HMDB31713	2-Hydroxy-4-imino-2,5-cyclohexadienone	0.000627179	C6H5NO2	-H(-)	100
siYy1:siCtrl	49	49	-0.0511652	0.645714	0.800218	0.405364	0.40517	122.024	C06813; HMDB41950	Nitrobenzene	0.000627179	C6H5NO2	-H(-)	100
siYy1:siCtrl	49	49	-0.0511652	0.645714	0.800218	0.405364	0.40517	122.024	C07446; HMDB60665	Isonicotinic acid	0.000627179	C6H5NO2	-H(-)	100
siYy1:siCtrl	927	927	-0.0510588	0.346529	0.564632	0.285887	0.285887	359.147	HMDB13032	Omega-Carboxy-trinor-leukotriene B4	0.000149038	C18H26O6	.Na/H-H(-)	10
siYy1:siCtrl	1256	1256	-0.0506857	0.488869	0.677672	0.34335	0.343122	503.204	HMDB29991	Dulciol C	0.000659015	C28H34O7	.Na/H-H(-)	10
siYy1:siCtrl	556	556	-0.0504583	0.629187	0.78971	0.399849	0.399849	248.991	C06949; HMDB15251	Diazoxide	-5.679e-05	C8H7ClN2O2S	.F(-)	10
siYy1:siCtrl	795	795	-0.0501298	0.528559	0.712507	0.36076	0.36076	320.17	HMDB28716	Arginyl-Phenylalanine	0.00263806	C15H23N5O3	-H(-)	7
siYy1:siCtrl	795	795	-0.0501298	0.528559	0.712507	0.36076	0.36076	320.17	HMDB28989	Phenylalanyl-Arginine	0.00263806	C15H23N5O3	-H(-)	7
siYy1:siCtrl	989	989	-0.0499351	0.277271	0.498117	0.252403	0.252209	377.122	HMDB29304	3,4-DHPEA-EA	0.00189513	C19H22O8	-H(-)	24
siYy1:siCtrl	989	989	-0.0499351	0.277271	0.498117	0.252403	0.252209	377.122	HMDB35037	Gibberellin A32	0.00189513	C19H22O8	-H(-)	24
siYy1:siCtrl	989	989	-0.0499351	0.277271	0.498117	0.252403	0.252209	377.122	HMDB39137	2-(3,4-Dihydroxyphenylethyl)-6-epi-elenaiate	0.00189513	C19H22O8	-H(-)	24
siYy1:siCtrl	747	747	-0.0496203	0.457005	0.651528	0.329945	0.329884	305.03	C04524; HMDB59651	2-(3,4-Dihydroxybenzoyloxy)-4,6-dihydroxybenzoate	0.0006436	C14H10O8	-H(-)	100
siYy1:siCtrl	295	295	-0.048624	0.666973	0.811634	0.411048	0.41095	189.067	HMDB31173	6-Hydroxy-1H-indole-3-acetamide	6.42703e-05	C10H10N2O2	-H(-)	100
siYy1:siCtrl	979	979	-0.0483386	0.539675	0.720602	0.365129	0.364858	374.057	HMDB38421	2-Methylpropyl glucosinolate	0.00162115	C11H21NO9S2	-H(-)	37
siYy1:siCtrl	979	979	-0.0483386	0.539675	0.720602	0.365129	0.364858	374.057	HMDB38426	Butyl glucosinolate	0.00162115	C11H21NO9S2	-H(-)	37
siYy1:siCtrl	352	352	-0.047592	0.576178	0.751536	0.380521	0.380521	203.001	HMDB60013	O-methoxycatechol-O-sulphate	0.00120152	C7H8O5S	-H(-)	72
siYy1:siCtrl	1037	1037	-0.0475307	0.382468	0.601897	0.304824	0.304755	395.133	HMDB40565	Aloesol 7-glucoside	0.00191217	C19H24O9	-H(-)	23
siYy1:siCtrl	1037	1037	-0.0475307	0.382468	0.601897	0.304824	0.304755	395.133	HMDB40897	Methyl (3x,4E,10R)-3,10-dihydroxy-4,11-dodecadiene-6,8-diynoate 10-glucoside	0.00191217	C19H24O9	-H(-)	23
siYy1:siCtrl	248	248	-0.0474915	0.59101	0.763721	0.386691	0.386691	179.144	HMDB31181	Homodihydrojasmone	-9.87515e-06	C12H20O	-H(-)	100
siYy1:siCtrl	248	248	-0.0474915	0.59101	0.763721	0.386691	0.386691	179.144	HMDB32531	2-trans-6-cis-Dodecadienal	-9.87515e-06	C12H20O	-H(-)	100
siYy1:siCtrl	248	248	-0.0474915	0.59101	0.763721	0.386691	0.386691	179.144	HMDB38108	cis-Quinceoxepane	-9.87515e-06	C12H20O	-H(-)	100
siYy1:siCtrl	248	248	-0.0474915	0.59101	0.763721	0.386691	0.386691	179.144	HMDB39339	Tricycloekasantalol	-9.87515e-06	C12H20O	-H(-)	100
siYy1:siCtrl	248	248	-0.0474915	0.59101	0.763721	0.386691	0.386691	179.144	HMDB39590	(2E,4E)-2,4-Dodecadienal	-9.87515e-06	C12H20O	-H(-)	100
siYy1:siCtrl	750	750	-0.0468486	0.301395	0.526409	0.266533	0.266533	305.996	HMDB13852	Sulfamethoxazole N4-hydroxylamine	-0.000439585	C10H11N3O4S	.K/H-H(-)	5
siYy1:siCtrl	750	750	-0.0468486	0.301395	0.526409	0.266533	0.266533	305.996	HMDB60529	5-Hydroxysulfamethoxazole	-0.000439585	C10H11N3O4S	.K/H-H(-)	5
siYy1:siCtrl	750	750	-0.0468486	0.301395	0.526409	0.266533	0.266533	305.996	HMDB60985	sulfamethoxazole hydroxylamine	-0.000439585	C10H11N3O4S	.K/H-H(-)	5
siYy1:siCtrl	112	112	-0.0452615	0.577803	0.752373	0.380945	0.380945	144.066	HMDB00730	Isobutyrylglycine	0.000313048	C6H11NO3	-H(-)	100
siYy1:siCtrl	112	112	-0.0452615	0.577803	0.752373	0.380945	0.380945	144.066	HMDB00808	N-Butyrylglycine	0.000313048	C6H11NO3	-H(-)	100
siYy1:siCtrl	112	112	-0.0452615	0.577803	0.752373	0.380945	0.380945	144.066	C01475; HMDB01263	Allysine	0.000313048	C6H11NO3	-H(-)	100
siYy1:siCtrl	112	112	-0.0452615	0.577803	0.752373	0.380945	0.380945	144.066	C02946; HMDB03681	4-Acetamidobutanoic acid	0.000313048	C6H11NO3	-H(-)	100
siYy1:siCtrl	112	112	-0.0452615	0.577803	0.752373	0.380945	0.380945	144.066	C03656; HMDB12131	(S)-5-Amino-3-oxohexanoate	0.000313048	C6H11NO3	-H(-)	100
siYy1:siCtrl	112	112	-0.0452615	0.577803	0.752373	0.380945	0.380945	144.066	C03239; HMDB12151	2-Keto-6-aminocaproate	0.000313048	C6H11NO3	-H(-)	100
siYy1:siCtrl	112	112	-0.0452615	0.577803	0.752373	0.380945	0.380945	144.066	HMDB15127	Methyl aminolevulinate	0.000313048	C6H11NO3	-H(-)	100
siYy1:siCtrl	112	112	-0.0452615	0.577803	0.752373	0.380945	0.380945	144.066	HMDB29425	L-cis-4-(Hydroxymethyl)-2-pyrrolidinecarboxylic acid	0.000313048	C6H11NO3	-H(-)	100
siYy1:siCtrl	112	112	-0.0452615	0.577803	0.752373	0.380945	0.380945	144.066	HMDB29426	L-trans-5-Hydroxy-2-piperidinecarboxylic acid	0.000313048	C6H11NO3	-H(-)	100
siYy1:siCtrl	112	112	-0.0452615	0.577803	0.752373	0.380945	0.380945	144.066	C04076; HMDB59595	(S)-2-amino-6-oxohexanoate	0.000313048	C6H11NO3	-H(-)	100
siYy1:siCtrl	112	112	-0.0452615	0.577803	0.752373	0.380945	0.380945	144.066	HMDB60265	4-Acetamidobutanoate	0.000313048	C6H11NO3	-H(-)	100
siYy1:siCtrl	112	112	-0.0452615	0.577803	0.752373	0.380945	0.380945	144.066	HMDB61156	N-(2-Carboxymethyl)-morpholine	0.000313048	C6H11NO3	-H(-)	100
siYy1:siCtrl	735	735	-0.0448047	0.217493	0.436699	0.221111	0.221111	300.979	HMDB00559	3-Methoxy-4-hydroxyphenylethyleneglycol sulfate	-0.000494015	C9H12O7S	.K/H-H(-)	5
siYy1:siCtrl	735	735	-0.0448047	0.217493	0.436699	0.221111	0.221111	300.979	HMDB03332	3-Methoxy-4-Hydroxyphenylglycol sulfate	-0.000494015	C9H12O7S	.K/H-H(-)	5
siYy1:siCtrl	603	603	-0.0444922	0.432512	0.637821	0.323102	0.322944	260.064	HMDB28752	Aspartyl-Glutamate	0.000873956	C9H13N2O7	-H(-)	100
siYy1:siCtrl	603	603	-0.0444922	0.432512	0.637821	0.323102	0.322944	260.064	HMDB28815	Glutamyl-Aspartate	0.000873956	C9H13N2O7	-H(-)	100
siYy1:siCtrl	999	999	-0.0437386	0.407803	0.618167	0.313097	0.312993	380.105	C07864; HMDB05026	Rabeprazole	-9.29806e-05	C18H21N3O3S	.Na/H-H(-)	10
siYy1:siCtrl	1401	1401	-0.0437357	0.687653	0.821961	0.416179	0.416179	613.141	C00128; HMDB01176	Cytidine monophosphate N-acetylneuraminic acid	-0.000821156	C20H31N4O16P	-H(-)	100
siYy1:siCtrl	1122	1122	-0.0437149	0.416608	0.623689	0.315789	0.315789	436.085	C11803; HMDB41970	Oxmetidine	-0.000269304	C19H21N5O3S	.K/H-H(-)	5
siYy1:siCtrl	1089	1089	-0.0417241	0.481814	0.674262	0.341491	0.341395	420.044	C08409; HMDB38403	Glucoerucin	0.00171792	C12H23NO9S3	-H(-)	31
siYy1:siCtrl	42	42	-0.0409291	0.670149	0.813107	0.411696	0.411696	117.055	HMDB00351	3-Hydroxy-2-methyl-[R-(R,S)]-butanoic acid	0.000830996	C5H10O3	-H(-)	100
siYy1:siCtrl	42	42	-0.0409291	0.670149	0.813107	0.411696	0.411696	117.055	HMDB00354	2-Methyl-3-hydroxybutyric acid	0.000830996	C5H10O3	-H(-)	100
siYy1:siCtrl	42	42	-0.0409291	0.670149	0.813107	0.411696	0.411696	117.055	HMDB00396	2-Ethylhydracrylic acid	0.000830996	C5H10O3	-H(-)	100
siYy1:siCtrl	42	42	-0.0409291	0.670149	0.813107	0.411696	0.411696	117.055	HMDB00407	2-Hydroxy-3-methylbutyric acid	0.000830996	C5H10O3	-H(-)	100
siYy1:siCtrl	42	42	-0.0409291	0.670149	0.813107	0.411696	0.411696	117.055	HMDB00410	3-Hydroxy-2-methyl-[S-(R,R)]-butanoic acid	0.000830996	C5H10O3	-H(-)	100
siYy1:siCtrl	42	42	-0.0409291	0.670149	0.813107	0.411696	0.411696	117.055	HMDB00531	3-Hydroxyvaleric acid	0.000830996	C5H10O3	-H(-)	100
siYy1:siCtrl	42	42	-0.0409291	0.670149	0.813107	0.411696	0.411696	117.055	HMDB00642	Erythronilic acid	0.000830996	C5H10O3	-H(-)	100
siYy1:siCtrl	42	42	-0.0409291	0.670149	0.813107	0.411696	0.411696	117.055	HMDB00754	3-Hydroxyisovaleric acid	0.000830996	C5H10O3	-H(-)	100
siYy1:siCtrl	42	42	-0.0409291	0.670149	0.813107	0.411696	0.411696	117.055	HMDB01863	2-Hydroxyvaleric acid	0.000830996	C5H10O3	-H(-)	100
siYy1:siCtrl	42	42	-0.0409291	0.670149	0.813107	0.411696	0.411696	117.055	HMDB01987	2-Hydroxy-2-methylbutyric acid	0.000830996	C5H10O3	-H(-)	100
siYy1:siCtrl	42	42	-0.0409291	0.670149	0.813107	0.411696	0.411696	117.055	HMDB02011	4-Hydroxyisovaleric acid	0.000830996	C5H10O3	-H(-)	100
siYy1:siCtrl	42	42	-0.0409291	0.670149	0.813107	0.411696	0.411696	117.055	HMDB40735	Ethyl lactate	0.000830996	C5H10O3	-H(-)	100
siYy1:siCtrl	42	42	-0.0409291	0.670149	0.813107	0.411696	0.411696	117.055	HMDB41603	Methyl 3-hydroxybutyrate	0.000830996	C5H10O3	-H(-)	100
siYy1:siCtrl	42	42	-0.0409291	0.670149	0.813107	0.411696	0.411696	117.055	HMDB59844	Diethyl carbonate	0.000830996	C5H10O3	-H(-)	100
siYy1:siCtrl	1200	1200	-0.0408899	0.548544	0.728534	0.368875	0.368875	474.134	HMDB14448	Ertapenem	0.0004662	C22H25N3O7S	-H(-)	100
siYy1:siCtrl	755	755	-0.0408797	0.441776	0.64068	0.324392	0.324392	307.174	HMDB29362	(R)-1-O-b-D-glucopyranosyl-1,3-octanediol	0.002614	C14H28O7	-H(-)	7
siYy1:siCtrl	91	91	-0.0399808	0.498087	0.683647	0.34637	0.346147	137	C06454; HMDB14966	Fosfomycin	0.000615737	C3H7O4P	-H(-)	100
siYy1:siCtrl	1526	1526	-0.0399062	0.53692	0.720517	0.364859	0.364815	971.486	HMDB33580	28-Glucosylarjunolate 3-[rhamnosyl-(1->3)-glucuronide]	-0.000273835	C48H76O20	-H(-)	100
siYy1:siCtrl	1526	1526	-0.0399062	0.53692	0.720517	0.364859	0.364815	971.486	HMDB35269	Azukisaponin IV	-0.000273835	C48H76O20	-H(-)	100
siYy1:siCtrl	1526	1526	-0.0399062	0.53692	0.720517	0.364859	0.364815	971.486	HMDB39009	Calendasaponin B	-0.000273835	C48H76O20	-H(-)	100
siYy1:siCtrl	410	410	-0.0398842	0.478275	0.673193	0.340854	0.340854	215.069	HMDB31517	(R)-3-Hydroxy-5-phenylpentanoic acid	0.000119006	C11H14O3	.Na/H-H(-)	10
siYy1:siCtrl	410	410	-0.0398842	0.478275	0.673193	0.340854	0.340854	215.069	HMDB31984	2,5-Dimethoxy-4-(2-propenyl)phenol	0.000119006	C11H14O3	.Na/H-H(-)	10
siYy1:siCtrl	410	410	-0.0398842	0.478275	0.673193	0.340854	0.340854	215.069	HMDB32575	Butylparaben	0.000119006	C11H14O3	.Na/H-H(-)	10
siYy1:siCtrl	410	410	-0.0398842	0.478275	0.673193	0.340854	0.340854	215.069	C17497; HMDB32590	Zingerone	0.000119006	C11H14O3	.Na/H-H(-)	10
siYy1:siCtrl	410	410	-0.0398842	0.478275	0.673193	0.340854	0.340854	215.069	HMDB34206	Ethyl 4-methylphenoxyacetate	0.000119006	C11H14O3	.Na/H-H(-)	10
siYy1:siCtrl	410	410	-0.0398842	0.478275	0.673193	0.340854	0.340854	215.069	HMDB34990	4-Methoxybenzyl propanoate	0.000119006	C11H14O3	.Na/H-H(-)	10
siYy1:siCtrl	410	410	-0.0398842	0.478275	0.673193	0.340854	0.340854	215.069	HMDB36432	Isobutyl salicylate	0.000119006	C11H14O3	.Na/H-H(-)	10
siYy1:siCtrl	410	410	-0.0398842	0.478275	0.673193	0.340854	0.340854	215.069	HMDB37271	2,6-Dimethoxy-4-(1-propenyl)phenol	0.000119006	C11H14O3	.Na/H-H(-)	10
siYy1:siCtrl	410	410	-0.0398842	0.478275	0.673193	0.340854	0.340854	215.069	HMDB40730	Butyl salicylate	0.000119006	C11H14O3	.Na/H-H(-)	10
siYy1:siCtrl	410	410	-0.0398842	0.478275	0.673193	0.340854	0.340854	215.069	HMDB41194	Methoxyeugenol	0.000119006	C11H14O3	.Na/H-H(-)	10
siYy1:siCtrl	410	410	-0.0398842	0.478275	0.673193	0.340854	0.340854	215.069	HMDB41505	5-Hydroxy-2-benzyl-1,3-dioxane	0.000119006	C11H14O3	.Na/H-H(-)	10
siYy1:siCtrl	410	410	-0.0398842	0.478275	0.673193	0.340854	0.340854	215.069	HMDB41506	2-Benzyl-5-hydroxymethyl-1,3-dioxolane	0.000119006	C11H14O3	.Na/H-H(-)	10
siYy1:siCtrl	410	410	-0.0398842	0.478275	0.673193	0.340854	0.340854	215.069	HMDB41666	3-Hydroxyphenyl-valeric acid	0.000119006	C11H14O3	.Na/H-H(-)	10
siYy1:siCtrl	410	410	-0.0398842	0.478275	0.673193	0.340854	0.340854	215.069	HMDB59898	Ethyl 4-ethoxybenzoate	0.000119006	C11H14O3	.Na/H-H(-)	10
siYy1:siCtrl	410	410	-0.0398842	0.478275	0.673193	0.340854	0.340854	215.069	HMDB59940	[2-(2-Methylphenyl)-1,3-dioxolan-4-yl]methanol	0.000119006	C11H14O3	.Na/H-H(-)	10
siYy1:siCtrl	410	410	-0.0398842	0.478275	0.673193	0.340854	0.340854	215.069	HMDB59941	[2-(3-Methylphenyl)-1,3-dioxolan-4-yl]methanol	0.000119006	C11H14O3	.Na/H-H(-)	10
siYy1:siCtrl	410	410	-0.0398842	0.478275	0.673193	0.340854	0.340854	215.069	HMDB59942	[2-(4-Methylphenyl)-1,3-dioxolan-4-yl]methanol	0.000119006	C11H14O3	.Na/H-H(-)	10
siYy1:siCtrl	410	410	-0.0398842	0.478275	0.673193	0.340854	0.340854	215.069	HMDB59943	2-(2-Methylphenyl)-1,3-dioxan-5-ol	0.000119006	C11H14O3	.Na/H-H(-)	10
siYy1:siCtrl	410	410	-0.0398842	0.478275	0.673193	0.340854	0.340854	215.069	HMDB59944	2-(3-Methylphenyl)-1,3-dioxan-5-ol	0.000119006	C11H14O3	.Na/H-H(-)	10
siYy1:siCtrl	410	410	-0.0398842	0.478275	0.673193	0.340854	0.340854	215.069	HMDB59945	2-(4-Methylphenyl)-1,3-dioxan-5-ol	0.000119006	C11H14O3	.Na/H-H(-)	10
siYy1:siCtrl	60	60	-0.0390779	0.758282	0.871993	0.442004	0.441511	127.014	C00813; HMDB41833	Barbituric acid	0.000714689	C4H4N2O3	-H(-)	100
siYy1:siCtrl	1156	1156	-0.0385342	0.784597	0.883292	0.447576	0.447232	451.452	HMDB29987	(+)-11-Hydroxy-9-triacontanone	-0.000242474	C30H60O2	-H(-)	100
siYy1:siCtrl	1156	1156	-0.0385342	0.784597	0.883292	0.447576	0.447232	451.452	HMDB30925	Melissic acid A	-0.000242474	C30H60O2	-H(-)	100
siYy1:siCtrl	1486	1486	-0.0382241	0.782871	0.883292	0.447911	0.447232	737.272	HMDB35940	Mulberrofuran T	0.00121494	C44H44O9	.Na/H-H(-)	7
siYy1:siCtrl	1020	1020	-0.037865	0.638417	0.79607	0.403069	0.403069	387.148	C07778; HMDB05032	Cetirizine	0.000163679	C21H25ClN2O3	-H(-)	25
siYy1:siCtrl	1020	1020	-0.037865	0.638417	0.79607	0.403069	0.403069	387.148	HMDB15600	Bepotastine	0.000163679	C21H25ClN2O3	-H(-)	25
siYy1:siCtrl	1270	1270	-0.0375771	0.705219	0.837072	0.42383	0.42383	510.041	HMDB14412	Cefmenoxime	0.00275424	C16H17N9O5S3	-H(-)	6
siYy1:siCtrl	874	874	-0.0373815	0.545384	0.724967	0.367068	0.367068	339.122	C13870; HMDB31094	Glycerol tributanoate	-0.000673392	C15H26O6	.K/H-H(-)	5
siYy1:siCtrl	130	130	-0.037341	0.678706	0.816924	0.413998	0.413628	150.022	HMDB29432	(S)C(S)S-S-Methylcysteine sulfoxide	0.000994762	C4H9NO3S	-H(-)	100
siYy1:siCtrl	325	325	-0.0367999	0.626404	0.788156	0.399063	0.399063	196.072	C02997; HMDB32055	N-Acetylhistidine	0.000560808	C8H11N3O3	-H(-)	100
siYy1:siCtrl	673	673	-0.0365423	0.721059	0.850127	0.431009	0.43044	282.998	HMDB41060	Dehydro-4-methoxycyclobrassinin	-0.000357841	C12H10N2OS2	.Na/H-H(-)	10
siYy1:siCtrl	249	249	-0.0362132	0.765724	0.874949	0.443008	0.443008	180.032	HMDB14797	Acamprosate	0.00140809	C5H11NO4S	-H(-)	52
siYy1:siCtrl	491	491	-0.0361247	0.449216	0.644097	0.326145	0.326122	234.014	HMDB32357	N-Lactoyl ethanolamine phosphate	0.000919604	C5H12NO6P	.Na/H-H(-)	10
siYy1:siCtrl	313	313	-0.0360918	0.63615	0.795089	0.402952	0.402573	193.122	HMDB14018	4-Hydroxypropofol	0.00137879	C12H18O2	-H(-)	54
siYy1:siCtrl	313	313	-0.0360918	0.63615	0.795089	0.402952	0.402573	193.122	HMDB31840	(S,Z)-Lyratol acetate	0.00137879	C12H18O2	-H(-)	54
siYy1:siCtrl	313	313	-0.0360918	0.63615	0.795089	0.402952	0.402573	193.122	HMDB32567	Hexylresorcinol	0.00137879	C12H18O2	-H(-)	54
siYy1:siCtrl	313	313	-0.0360918	0.63615	0.795089	0.402952	0.402573	193.122	C17002; HMDB34450	Neocnidilide	0.00137879	C12H18O2	-H(-)	54
siYy1:siCtrl	313	313	-0.0360918	0.63615	0.795089	0.402952	0.402573	193.122	HMDB35126	(±)-Myrtenyl acetate	0.00137879	C12H18O2	-H(-)	54
siYy1:siCtrl	313	313	-0.0360918	0.63615	0.795089	0.402952	0.402573	193.122	HMDB35375	Ethyl (2E,4E,7Z)-Decatrienoate	0.00137879	C12H18O2	-H(-)	54
siYy1:siCtrl	313	313	-0.0360918	0.63615	0.795089	0.402952	0.402573	193.122	HMDB35376	Ethyl (2E,4Z,7Z)-Decatrienoate	0.00137879	C12H18O2	-H(-)	54
siYy1:siCtrl	313	313	-0.0360918	0.63615	0.795089	0.402952	0.402573	193.122	HMDB35801	(2S,4R)-p-Mentha-1(7),5-dien-2-ol acetate	0.00137879	C12H18O2	-H(-)	54
siYy1:siCtrl	313	313	-0.0360918	0.63615	0.795089	0.402952	0.402573	193.122	HMDB37018	(S)-p-Mentha-1,8-dien-10-yl acetate	0.00137879	C12H18O2	-H(-)	54
siYy1:siCtrl	313	313	-0.0360918	0.63615	0.795089	0.402952	0.402573	193.122	HMDB37231	Perillyl acetate	0.00137879	C12H18O2	-H(-)	54
siYy1:siCtrl	313	313	-0.0360918	0.63615	0.795089	0.402952	0.402573	193.122	HMDB37389	(R)-2-Acetoxy-p-mentha-1,8-diene	0.00137879	C12H18O2	-H(-)	54
siYy1:siCtrl	313	313	-0.0360918	0.63615	0.795089	0.402952	0.402573	193.122	HMDB38046	Carvyl acetate	0.00137879	C12H18O2	-H(-)	54
siYy1:siCtrl	313	313	-0.0360918	0.63615	0.795089	0.402952	0.402573	193.122	HMDB38292	Menthadienyl acetate	0.00137879	C12H18O2	-H(-)	54
siYy1:siCtrl	313	313	-0.0360918	0.63615	0.795089	0.402952	0.402573	193.122	HMDB39685	8-Ocimenyl acetate	0.00137879	C12H18O2	-H(-)	54
siYy1:siCtrl	313	313	-0.0360918	0.63615	0.795089	0.402952	0.402573	193.122	HMDB40439	1-(2-Furanyl)-1-octanone	0.00137879	C12H18O2	-H(-)	54
siYy1:siCtrl	313	313	-0.0360918	0.63615	0.795089	0.402952	0.402573	193.122	HMDB41497	(S)-Neolyratyl acetate	0.00137879	C12H18O2	-H(-)	54
siYy1:siCtrl	313	313	-0.0360918	0.63615	0.795089	0.402952	0.402573	193.122	HMDB41610	(2,2-Diethoxyethyl)benzene	0.00137879	C12H18O2	-H(-)	54
siYy1:siCtrl	276	276	-0.0356833	0.811611	0.897229	0.454289	0.454289	186.065	C13594; HMDB15496	Amrinone	0.00193212	C10H9N3O	-H(-)	22
siYy1:siCtrl	546	546	-0.0355237	0.602319	0.772463	0.391117	0.391117	247.048	C00647; HMDB01555	Pyridoxamine 5'-phosphate	0.000866093	C8H13N2O5P	-H(-)	100
siYy1:siCtrl	468	468	-0.0354606	0.761412	0.87263	0.441834	0.441834	230.067	C05932; HMDB01180	N2-Succinyl-L-glutamic acid 5-semialdehyde	0.000481465	C9H13NO6	-H(-)	100
siYy1:siCtrl	551	551	-0.0352006	0.781506	0.883292	0.447461	0.447232	247.984	C02305; HMDB01511	Phosphocreatine	0.000314492	C4H10N3O5P	.K/H-H(-)	5
siYy1:siCtrl	1303	1303	-0.0350351	0.544119	0.723915	0.366536	0.366536	527.97	C00002; HMDB00538	Adenosine triphosphate	0.000659745	C10H16N5O13P3	.Na/H-H(-)	11
siYy1:siCtrl	1303	1303	-0.0350351	0.544119	0.723915	0.366536	0.366536	527.97	C00286; HMDB01440	dGTP	0.000659745	C10H16N5O13P3	.Na/H-H(-)	11
siYy1:siCtrl	1303	1303	-0.0350351	0.544119	0.723915	0.366536	0.366536	527.97	C19969; HMDB59593	2-hydroxy-dATP	0.000659745	C10H16N5O13P3	.Na/H-H(-)	11
siYy1:siCtrl	692	692	-0.0340841	0.621835	0.783696	0.396804	0.396804	288.145	HMDB00552	3-Methylglutarylcarnitine	9.54757e-05	C13H23NO6	-H(-)	100
siYy1:siCtrl	1087	1087	-0.0335592	0.682679	0.817932	0.414139	0.414139	419.112	C03033; HMDB10343	1-(alpha-Methyl-4-(2-methylpropyl)benzeneacetate)-beta-D-Glucopyranuronic acid	-0.000842744	C19H26O8	.K/H-H(-)	5
siYy1:siCtrl	1087	1087	-0.0335592	0.682679	0.817932	0.414139	0.414139	419.112	HMDB35201	4,8-Diacetyl-T2-tetrol	-0.000842744	C19H26O8	.K/H-H(-)	5
siYy1:siCtrl	1087	1087	-0.0335592	0.682679	0.817932	0.414139	0.414139	419.112	HMDB38916	7alpha,8alpha-Dihydroxycalonectrin	-0.000842744	C19H26O8	.K/H-H(-)	5
siYy1:siCtrl	1087	1087	-0.0335592	0.682679	0.817932	0.414139	0.414139	419.112	HMDB39811	Cyclocalopin B	-0.000842744	C19H26O8	.K/H-H(-)	5
siYy1:siCtrl	1087	1087	-0.0335592	0.682679	0.817932	0.414139	0.414139	419.112	HMDB60919	Ibuprofen glucuronide	-0.000842744	C19H26O8	.K/H-H(-)	5
siYy1:siCtrl	1084	1084	-0.0334065	0.425236	0.631661	0.319825	0.319825	417.136	HMDB30900	Eremopetasitenin A2	-0.000411712	C20H28O6S	.Na/H-H(-)	10
siYy1:siCtrl	1005	1005	-0.0325348	0.717978	0.848923	0.42983	0.42983	382.027	C06890; HMDB15427	Ceftizoxime	0.00104131	C13H13N5O5S2	-H(-)	94
siYy1:siCtrl	449	449	-0.0318299	0.674001	0.813235	0.412101	0.41176	227.033	C01107; HMDB01343	Mevalonic acid-5P	-0.000272241	C6H13O7P	-H(-)	100
siYy1:siCtrl	285	285	-0.0314587	0.740561	0.864929	0.437935	0.437935	188.011	C05672; HMDB00370	2-Amino-3-phosphonopropionic acid	0.00168618	C3H8NO5P	.F(-)	13
siYy1:siCtrl	1370	1370	-0.0312978	0.712389	0.842966	0.426814	0.426814	584.225	HMDB60808	Alpha-Hydroxy-tamoxifen-O-glucuronide	0.00134763	C32H37NO8	.Na/H-H(-)	6
siYy1:siCtrl	1370	1370	-0.0312978	0.712389	0.842966	0.426814	0.426814	584.225	HMDB61125	4-Hydroxytamoxifen-O-glucuronide	0.00134763	C32H37NO8	.Na/H-H(-)	6
siYy1:siCtrl	1044	1044	-0.0309632	0.635693	0.795089	0.402992	0.402573	397.064	C07316; HMDB14933	Sulfasalazine	-0.00233151	C18H14N4O5S	-H(-)	12
siYy1:siCtrl	430	430	-0.0308704	0.77271	0.880303	0.445719	0.445719	222.021	HMDB38589	Brassicanal C	0.00202922	C10H9NO3S	-H(-)	19
siYy1:siCtrl	11	11	-0.0308533	0.906562	0.952638	0.482344	0.482344	88.9872	C00209; HMDB02329	Oxalic acid	0.000842264	C2H2O4	-H(-)	100
siYy1:siCtrl	115	115	-0.0305835	0.671281	0.81319	0.411738	0.411738	145.029	C05851; HMDB01218	Coumarin	0.000227984	C9H6O2	-H(-)	100
siYy1:siCtrl	115	115	-0.0305835	0.671281	0.81319	0.411738	0.411738	145.029	HMDB02359	Phenylpropiolic acid	0.000227984	C9H6O2	-H(-)	100
siYy1:siCtrl	115	115	-0.0305835	0.671281	0.81319	0.411738	0.411738	145.029	HMDB32938	Chromone	0.000227984	C9H6O2	-H(-)	100
siYy1:siCtrl	115	115	-0.0305835	0.671281	0.81319	0.411738	0.411738	145.029	HMDB33183	2-Benzofurancarboxaldehyde	0.000227984	C9H6O2	-H(-)	100
siYy1:siCtrl	708	708	-0.0303259	0.653736	0.805175	0.407756	0.407679	292.129	HMDB28804	Glutaminyl-Phenylalanine	0.00162399	C14H19N3O4	-H(-)	37
siYy1:siCtrl	708	708	-0.0303259	0.653736	0.805175	0.407756	0.407679	292.129	HMDB28993	Phenylalanyl-Glutamine	0.00162399	C14H19N3O4	-H(-)	37
siYy1:siCtrl	708	708	-0.0303259	0.653736	0.805175	0.407756	0.407679	292.129	HMDB29009	Phenylalanyl-Gamma-glutamate	0.00162399	C14H19N3O4	-H(-)	37
siYy1:siCtrl	708	708	-0.0303259	0.653736	0.805175	0.407756	0.407679	292.129	HMDB29156	Gamma-glutamyl-Phenylalanine	0.00162399	C14H19N3O4	-H(-)	37
siYy1:siCtrl	1380	1380	-0.0297854	0.668404	0.811634	0.41095	0.41095	589.131	HMDB39972	4'-Hydroxyanigorootin	-0.00215657	C38H22O7	-H(-)	16
siYy1:siCtrl	1247	1247	-0.0297738	0.673347	0.813235	0.412027	0.41176	498.123	HMDB60934	3-cis-Hydroxyglipizide	-0.000815064	C21H27N5O5S	.K/H-H(-)	5
siYy1:siCtrl	1247	1247	-0.0297738	0.673347	0.813235	0.412027	0.41176	498.123	HMDB60935	4-trans-Hydroxyglipizide	-0.000815064	C21H27N5O5S	.K/H-H(-)	5
siYy1:siCtrl	553	553	-0.0296186	0.49146	0.678118	0.343612	0.343348	248.051	HMDB15028	Sulfapyridine	-0.00137326	C11H11N3O2S	-H(-)	55
siYy1:siCtrl	1502	1502	-0.029599	0.794521	0.887312	0.449268	0.449268	809.394	HMDB41332	Balagyptin	0.000358792	C39H64O16	.Na/H-H(-)	10
siYy1:siCtrl	1206	1206	-0.0295305	0.756322	0.871993	0.441859	0.441511	476.162	HMDB15543	Pivmecillinam	0.000651527	C21H33N3O5S	.K/H-H(-)	5
siYy1:siCtrl	1022	1022	-0.0284867	0.537442	0.720517	0.364893	0.364815	388.117	C12201; HMDB39896	xi-8-Acetonyldihydrosanguinarine	0.00249237	C23H19NO5	-H(-)	9
siYy1:siCtrl	785	785	-0.028296	0.598622	0.770952	0.390352	0.390352	316.921	C08141; HMDB15265	Tiludronate	0.000503968	C7H9ClO6P2S	-H(-)	25
siYy1:siCtrl	128	128	-0.0282183	0.901362	0.949129	0.480567	0.480567	149.046	C00181; HMDB00098	D-Xylose	-0.000458505	C5H10O5	-H(-)	100
siYy1:siCtrl	128	128	-0.0282183	0.901362	0.949129	0.480567	0.480567	149.046	C00121; HMDB00283	D-Ribose	-0.000458505	C5H10O5	-H(-)	100
siYy1:siCtrl	128	128	-0.0282183	0.901362	0.949129	0.480567	0.480567	149.046	HMDB00366	2-Deoxyribonic acid	-0.000458505	C5H10O5	-H(-)	100
siYy1:siCtrl	128	128	-0.0282183	0.901362	0.949129	0.480567	0.480567	149.046	C00309; HMDB00621	D-Ribulose	-0.000458505	C5H10O5	-H(-)	100
siYy1:siCtrl	128	128	-0.0282183	0.901362	0.949129	0.480567	0.480567	149.046	C00259; HMDB00646	L-Arabinose	-0.000458505	C5H10O5	-H(-)	100
siYy1:siCtrl	128	128	-0.0282183	0.901362	0.949129	0.480567	0.480567	149.046	C00312; HMDB00751	L-Threo-2-pentulose	-0.000458505	C5H10O5	-H(-)	100
siYy1:siCtrl	128	128	-0.0282183	0.901362	0.949129	0.480567	0.480567	149.046	C00310; HMDB01644	D-Xylulose	-0.000458505	C5H10O5	-H(-)	100
siYy1:siCtrl	128	128	-0.0282183	0.901362	0.949129	0.480567	0.480567	149.046	C00310; HMDB03371	L-Ribulose	-0.000458505	C5H10O5	-H(-)	100
siYy1:siCtrl	128	128	-0.0282183	0.901362	0.949129	0.480567	0.480567	149.046	C08353; HMDB12194	Beta-D-ribopyranose	-0.000458505	C5H10O5	-H(-)	100
siYy1:siCtrl	128	128	-0.0282183	0.901362	0.949129	0.480567	0.480567	149.046	C06115; HMDB12325	Arabinofuranose	-0.000458505	C5H10O5	-H(-)	100
siYy1:siCtrl	128	128	-0.0282183	0.901362	0.949129	0.480567	0.480567	149.046	C01488; HMDB29941	D-Apiose	-0.000458505	C5H10O5	-H(-)	100
siYy1:siCtrl	128	128	-0.0282183	0.901362	0.949129	0.480567	0.480567	149.046	HMDB29942	Arabinose	-0.000458505	C5H10O5	-H(-)	100
siYy1:siCtrl	128	128	-0.0282183	0.901362	0.949129	0.480567	0.480567	149.046	HMDB59753	2-Deoxypentonic acid	-0.000458505	C5H10O5	-H(-)	100
siYy1:siCtrl	128	128	-0.0282183	0.901362	0.949129	0.480567	0.480567	149.046	HMDB60254	Aldehydo-D-xylose	-0.000458505	C5H10O5	-H(-)	100
siYy1:siCtrl	128	128	-0.0282183	0.901362	0.949129	0.480567	0.480567	149.046	HMDB03162	7-Methylhypoxanthine	0.000879495	C6H6N4O	-H(-)	100
siYy1:siCtrl	128	128	-0.0282183	0.901362	0.949129	0.480567	0.480567	149.046	HMDB13141	1-Methylhypoxanthine	0.000879495	C6H6N4O	-H(-)	100
siYy1:siCtrl	253	253	-0.0279492	0.407296	0.618167	0.313018	0.312993	181.038	HMDB01970	3-Methyluric acid	-0.00152402	C6H6N4O3	-H(-)	43
siYy1:siCtrl	253	253	-0.0279492	0.407296	0.618167	0.313018	0.312993	181.038	HMDB01973	9-Methyluric acid	-0.00152402	C6H6N4O3	-H(-)	43
siYy1:siCtrl	253	253	-0.0279492	0.407296	0.618167	0.313018	0.312993	181.038	C16359; HMDB03099	1-Methyluric acid	-0.00152402	C6H6N4O3	-H(-)	43
siYy1:siCtrl	253	253	-0.0279492	0.407296	0.618167	0.313018	0.312993	181.038	C16355; HMDB11107	7-Methyluric acid	-0.00152402	C6H6N4O3	-H(-)	43
siYy1:siCtrl	106	106	-0.0273024	0.803288	0.891895	0.451588	0.451588	143.035	HMDB00393	3-Hexenedioic acid	-0.000325753	C6H8O4	-H(-)	100
siYy1:siCtrl	106	106	-0.0273024	0.803288	0.891895	0.451588	0.451588	143.035	HMDB00522	3-Methylglutaconic acid	-0.000325753	C6H8O4	-H(-)	100
siYy1:siCtrl	106	106	-0.0273024	0.803288	0.891895	0.451588	0.451588	143.035	HMDB02266	(E)-2-Methylglutaconic acid	-0.000325753	C6H8O4	-H(-)	100
siYy1:siCtrl	106	106	-0.0273024	0.803288	0.891895	0.451588	0.451588	143.035	HMDB13311	trans-2-Hexenedioic acid	-0.000325753	C6H8O4	-H(-)	100
siYy1:siCtrl	106	106	-0.0273024	0.803288	0.891895	0.451588	0.451588	143.035	HMDB29171	3-Hydroxyadipic acid 3,6-lactone	-0.000325753	C6H8O4	-H(-)	100
siYy1:siCtrl	106	106	-0.0273024	0.803288	0.891895	0.451588	0.451588	143.035	HMDB31257	Dimethyl fumarate	-0.000325753	C6H8O4	-H(-)	100
siYy1:siCtrl	106	106	-0.0273024	0.803288	0.891895	0.451588	0.451588	143.035	C00922; HMDB36232	Maleic acid homopolymer	-0.000325753	C6H8O4	-H(-)	100
siYy1:siCtrl	106	106	-0.0273024	0.803288	0.891895	0.451588	0.451588	143.035	HMDB40207	Ethyl hydrogen fumarate	-0.000325753	C6H8O4	-H(-)	100
siYy1:siCtrl	1096	1096	-0.027081	0.756752	0.871993	0.441777	0.441511	423.993	C00112; HMDB01546	CDP	-0.000141741	C9H15N3O11P2	.Na/H-H(-)	10
siYy1:siCtrl	737	737	-0.0269149	0.681259	0.817932	0.41425	0.414139	301.107	HMDB31688	Hexyl glucoside	-0.000605957	C12H24O6	.K/H-H(-)	5
siYy1:siCtrl	1481	1481	-0.0268783	0.807339	0.894445	0.452879	0.452879	727.342	HMDB30462	Hordatine A glucoside	0.000442726	C34H48N8O10	-H(-)	100
siYy1:siCtrl	485	485	-0.0264565	0.614603	0.780367	0.395119	0.395119	233.064	HMDB32660	(2Z,4'Z)-2-(5-Methylthio-4-penten-2-ynylidene)-1,6-dioxaspiro[4.4]non-3-ene	0.000446039	C13H14O2S	-H(-)	100
siYy1:siCtrl	132	132	-0.0257685	0.718646	0.849057	0.429898	0.429898	150.056	HMDB01859	Acetaminophen	-7.95052e-05	C8H9NO2	-H(-)	100
siYy1:siCtrl	132	132	-0.0257685	0.718646	0.849057	0.429898	0.429898	150.056	HMDB02210	2-Phenylglycine	-7.95052e-05	C8H9NO2	-H(-)	100
siYy1:siCtrl	132	132	-0.0257685	0.718646	0.849057	0.429898	0.429898	150.056	HMDB12219	Dopamine quinone	-7.95052e-05	C8H9NO2	-H(-)	100
siYy1:siCtrl	132	132	-0.0257685	0.718646	0.849057	0.429898	0.429898	150.056	C17756; HMDB12992	Leukoaminochrome	-7.95052e-05	C8H9NO2	-H(-)	100
siYy1:siCtrl	132	132	-0.0257685	0.718646	0.849057	0.429898	0.429898	150.056	HMDB29703	Methyl 2-aminobenzoate	-7.95052e-05	C8H9NO2	-H(-)	100
siYy1:siCtrl	132	132	-0.0257685	0.718646	0.849057	0.429898	0.429898	150.056	C03005; HMDB32609	2-(Methylamino)benzoic acid	-7.95052e-05	C8H9NO2	-H(-)	100
siYy1:siCtrl	132	132	-0.0257685	0.718646	0.849057	0.429898	0.429898	150.056	HMDB33903	3alpha,4,7,7alpha-Tetrahydro-1H-isoindole-1,3(2H)-dione	-7.95052e-05	C8H9NO2	-H(-)	100
siYy1:siCtrl	132	132	-0.0257685	0.718646	0.849057	0.429898	0.429898	150.056	HMDB59846	Ethyl nicotinate	-7.95052e-05	C8H9NO2	-H(-)	100
siYy1:siCtrl	132	132	-0.0257685	0.718646	0.849057	0.429898	0.429898	150.056	C16571; HMDB60680	2-Amino-3-methylbenzoate	-7.95052e-05	C8H9NO2	-H(-)	100
siYy1:siCtrl	208	208	-0.0253322	0.887606	0.942102	0.477505	0.477009	169.986	C00049; HMDB00191	L-Aspartic acid	0.000240135	C4H7NO4	.K/H-H(-)	5
siYy1:siCtrl	208	208	-0.0253322	0.887606	0.942102	0.477505	0.477009	169.986	C00402; HMDB06483	D-Aspartic acid	0.000240135	C4H7NO4	.K/H-H(-)	5
siYy1:siCtrl	208	208	-0.0253322	0.887606	0.942102	0.477505	0.477009	169.986	C19911; HMDB11753	Iminodiacetic acid	0.000240135	C4H7NO4	.K/H-H(-)	5
siYy1:siCtrl	1143	1143	-0.0252591	0.725444	0.85052	0.430639	0.430639	441.142	HMDB30294	1-O-E-Cinnamoyl-(6-arabinosylglucose)	-0.00170407	C20H26O11	-H(-)	32
siYy1:siCtrl	1310	1310	-0.025244	0.679168	0.816924	0.413628	0.413628	533.276	HMDB33846	Corchoroside A	-0.000423796	C29H42O9	-H(-)	100
siYy1:siCtrl	45	45	-0.0249038	0.610721	0.777374	0.393603	0.393603	119.017	C08276; HMDB01527	3-Methylthiopropionic acid	0.000700438	C4H8O2S	-H(-)	100
siYy1:siCtrl	45	45	-0.0249038	0.610721	0.777374	0.393603	0.393603	119.017	C03173; HMDB35646	Methyl 2-(methylthio)acetate	0.000700438	C4H8O2S	-H(-)	100
siYy1:siCtrl	405	405	-0.0248642	0.758641	0.871993	0.441549	0.441511	214.028	HMDB01885	3-Chlorotyrosine	-0.000494618	C9H10ClNO3	-H(-)	25
siYy1:siCtrl	241	241	-0.0246396	0.828164	0.911576	0.461553	0.461553	177.128	HMDB14956	Propofol	9.46342e-05	C12H18O	-H(-)	100
siYy1:siCtrl	241	241	-0.0246396	0.828164	0.911576	0.461553	0.461553	177.128	HMDB31194	Tricycloekasantal	9.46342e-05	C12H18O	-H(-)	100
siYy1:siCtrl	241	241	-0.0246396	0.828164	0.911576	0.461553	0.461553	177.128	HMDB31568	4-Methyl-1-phenyl-2-pentanol	9.46342e-05	C12H18O	-H(-)	100
siYy1:siCtrl	241	241	-0.0246396	0.828164	0.911576	0.461553	0.461553	177.128	HMDB31731	3-Methyl-1-phenyl-3-pentanol	9.46342e-05	C12H18O	-H(-)	100
siYy1:siCtrl	241	241	-0.0246396	0.828164	0.911576	0.461553	0.461553	177.128	HMDB32579	2,5-Diisopropylphenol	9.46342e-05	C12H18O	-H(-)	100
siYy1:siCtrl	241	241	-0.0246396	0.828164	0.911576	0.461553	0.461553	177.128	HMDB35055	11-Methyl-7-oxatetracyclo[6.3.1.01,6.04,11]dodecane	9.46342e-05	C12H18O	-H(-)	100
siYy1:siCtrl	241	241	-0.0246396	0.828164	0.911576	0.461553	0.461553	177.128	HMDB36681	7-Isopropyl-5-methylbicyclo[2.2.2]oct-5-en-2-one	9.46342e-05	C12H18O	-H(-)	100
siYy1:siCtrl	241	241	-0.0246396	0.828164	0.911576	0.461553	0.461553	177.128	HMDB37272	2-Ethoxy-1-methyl-4-(1-methylethyl)benzene	9.46342e-05	C12H18O	-H(-)	100
siYy1:siCtrl	241	241	-0.0246396	0.828164	0.911576	0.461553	0.461553	177.128	HMDB38107	Quinceoxepine	9.46342e-05	C12H18O	-H(-)	100
siYy1:siCtrl	241	241	-0.0246396	0.828164	0.911576	0.461553	0.461553	177.128	HMDB38194	Geijerone	9.46342e-05	C12H18O	-H(-)	100
siYy1:siCtrl	192	192	-0.0245528	0.712289	0.842966	0.427084	0.426814	164.072	C00079; HMDB00159	L-Phenylalanine	0.000123264	C9H11NO2	-H(-)	100
siYy1:siCtrl	192	192	-0.0245528	0.712289	0.842966	0.427084	0.426814	164.072	HMDB01007	3-Pyridinebutanoic acid	0.000123264	C9H11NO2	-H(-)	100
siYy1:siCtrl	192	192	-0.0245528	0.712289	0.842966	0.427084	0.426814	164.072	C07527; HMDB04992	Benzocaine	0.000123264	C9H11NO2	-H(-)	100
siYy1:siCtrl	192	192	-0.0245528	0.712289	0.842966	0.427084	0.426814	164.072	HMDB06044	Norsalsolinol	0.000123264	C9H11NO2	-H(-)	100
siYy1:siCtrl	192	192	-0.0245528	0.712289	0.842966	0.427084	0.426814	164.072	HMDB33485	Gentiatibetine	0.000123264	C9H11NO2	-H(-)	100
siYy1:siCtrl	192	192	-0.0245528	0.712289	0.842966	0.427084	0.426814	164.072	HMDB33589	Ethyl 2-aminobenzoate	0.000123264	C9H11NO2	-H(-)	100
siYy1:siCtrl	192	192	-0.0245528	0.712289	0.842966	0.427084	0.426814	164.072	HMDB34169	Methyl N-methylanthranilate	0.000123264	C9H11NO2	-H(-)	100
siYy1:siCtrl	192	192	-0.0245528	0.712289	0.842966	0.427084	0.426814	164.072	HMDB59934	Benzyl glycinate	0.000123264	C9H11NO2	-H(-)	100
siYy1:siCtrl	426	426	-0.0245307	0.792778	0.886659	0.448937	0.448937	221.082	HMDB02056	Monoisobutyl phthalic acid	-0.000478235	C12H14O4	-H(-)	100
siYy1:siCtrl	426	426	-0.0245307	0.792778	0.886659	0.448937	0.448937	221.082	HMDB13247	Monobutylphthalate	-0.000478235	C12H14O4	-H(-)	100
siYy1:siCtrl	426	426	-0.0245307	0.792778	0.886659	0.448937	0.448937	221.082	HMDB29226	5'-(3'-Methoxy-4'-hydroxyphenyl)-gamma-valerolactone	-0.000478235	C12H14O4	-H(-)	100
siYy1:siCtrl	426	426	-0.0245307	0.792778	0.886659	0.448937	0.448937	221.082	HMDB29470	Isodillapiole	-0.000478235	C12H14O4	-H(-)	100
siYy1:siCtrl	426	426	-0.0245307	0.792778	0.886659	0.448937	0.448937	221.082	C10449; HMDB30725	Dillapiol	-0.000478235	C12H14O4	-H(-)	100
siYy1:siCtrl	426	426	-0.0245307	0.792778	0.886659	0.448937	0.448937	221.082	HMDB31668	Dihydrodeoxy-8-epiaustdiol	-0.000478235	C12H14O4	-H(-)	100
siYy1:siCtrl	426	426	-0.0245307	0.792778	0.886659	0.448937	0.448937	221.082	C10429; HMDB33776	Apiole	-0.000478235	C12H14O4	-H(-)	100
siYy1:siCtrl	426	426	-0.0245307	0.792778	0.886659	0.448937	0.448937	221.082	HMDB34056	5-(3,4-Methylenedioxyphenyl)pentanoic acid	-0.000478235	C12H14O4	-H(-)	100
siYy1:siCtrl	426	426	-0.0245307	0.792778	0.886659	0.448937	0.448937	221.082	HMDB37130	Piperonyl isobutyrate	-0.000478235	C12H14O4	-H(-)	100
siYy1:siCtrl	426	426	-0.0245307	0.792778	0.886659	0.448937	0.448937	221.082	HMDB37681	Vanillin isobutyrate	-0.000478235	C12H14O4	-H(-)	100
siYy1:siCtrl	426	426	-0.0245307	0.792778	0.886659	0.448937	0.448937	221.082	HMDB38563	(Z)-3-(2,4,5-Trimethoxyphenyl)-2-propenal	-0.000478235	C12H14O4	-H(-)	100
siYy1:siCtrl	426	426	-0.0245307	0.792778	0.886659	0.448937	0.448937	221.082	HMDB41379	2,3-Dihydro-3-hydroxy-6-methoxy-2,2-dimethyl-4H-1-benzopyran-4-one	-0.000478235	C12H14O4	-H(-)	100
siYy1:siCtrl	1112	1112	-0.0243793	0.745474	0.866759	0.439498	0.438861	431.183	HMDB31964	(3b,6b,8b,12a)-8,12-Epoxy-7(11)-eremophilene-6-angeloyloxy-8,12-dimethoxy-3-ol	0.00104327	C22H34O6	.K/H-H(-)	5
siYy1:siCtrl	1112	1112	-0.0243793	0.745474	0.866759	0.439498	0.438861	431.183	HMDB40569	3'-Methoxy-[6]-Gingerdiol 3,5-diacetate	0.00104327	C22H34O6	.K/H-H(-)	5
siYy1:siCtrl	624	624	-0.023137	0.784574	0.883292	0.447893	0.447232	267.145	HMDB28888	Histidinyl-Isoleucine	0.000877674	C12H20N4O3	-H(-)	91
siYy1:siCtrl	624	624	-0.023137	0.784574	0.883292	0.447893	0.447232	267.145	HMDB28889	Histidinyl-Leucine	0.000877674	C12H20N4O3	-H(-)	91
siYy1:siCtrl	624	624	-0.023137	0.784574	0.883292	0.447893	0.447232	267.145	HMDB28909	Isoleucyl-Histidine	0.000877674	C12H20N4O3	-H(-)	91
siYy1:siCtrl	624	624	-0.023137	0.784574	0.883292	0.447893	0.447232	267.145	HMDB28931	Leucyl-Histidine	0.000877674	C12H20N4O3	-H(-)	91
siYy1:siCtrl	1126	1126	-0.023069	0.776977	0.881329	0.446849	0.446238	437.178	HMDB36340	Ethyl 7-epi-12-hydroxyjasmonate glucoside	0.0010082	C20H32O9	.Na/H-H(-)	10
siYy1:siCtrl	1366	1366	-0.0230441	0.773965	0.881076	0.44611	0.44611	581.225	HMDB38922	(7'R)-(+)-Lyoniresinol 9'-glucoside	-0.000897229	C28H38O13	-H(-)	100
siYy1:siCtrl	1366	1366	-0.0230441	0.773965	0.881076	0.44611	0.44611	581.225	HMDB41148	(+)-Lyoniresinol 9-glucoside	-0.000897229	C28H38O13	-H(-)	100
siYy1:siCtrl	971	971	-0.0220441	0.733348	0.857815	0.434333	0.434333	372.105	C12531; HMDB14937	Tazarotene	-0.00114261	C21H21NO2S	.Na/H-H(-)	8
siYy1:siCtrl	1416	1416	-0.021357	0.777036	0.881329	0.446551	0.446238	626.314	HMDB12937	Dynorphin B (6-9)	0.000270469	C26H43N11O6	.Na/H-H(-)	10
siYy1:siCtrl	236	236	-0.0213292	0.786881	0.883292	0.447232	0.447232	176.034	HMDB40612	4-Acetyl-2(3H)-benzoxazolone	0.000871569	C9H7NO3	-H(-)	100
siYy1:siCtrl	1179	1179	-0.0211736	0.770947	0.880102	0.445697	0.445617	463.128	HMDB30378	(Z)-Narceine imide	-0.000493866	C23H26N2O6	.K/H-H(-)	5
siYy1:siCtrl	171	171	-0.0203607	0.722253	0.850127	0.430725	0.43044	159.103	HMDB00486	7-Hydroxyoctanoic acid	-2.62781e-05	C8H16O3	-H(-)	100
siYy1:siCtrl	171	171	-0.0203607	0.722253	0.850127	0.430725	0.43044	159.103	HMDB00711	Hydroxyoctanoic acid	-2.62781e-05	C8H16O3	-H(-)	100
siYy1:siCtrl	171	171	-0.0203607	0.722253	0.850127	0.430725	0.43044	159.103	HMDB01954	3-Hydroxyoctanoic acid	-2.62781e-05	C8H16O3	-H(-)	100
siYy1:siCtrl	171	171	-0.0203607	0.722253	0.850127	0.430725	0.43044	159.103	HMDB02264	(R)-2-Hydroxycaprylic acid	-2.62781e-05	C8H16O3	-H(-)	100
siYy1:siCtrl	171	171	-0.0203607	0.722253	0.850127	0.430725	0.43044	159.103	HMDB10722	(R)-3-Hydroxyoctanoic acid	-2.62781e-05	C8H16O3	-H(-)	100
siYy1:siCtrl	171	171	-0.0203607	0.722253	0.850127	0.430725	0.43044	159.103	C16650; HMDB13898	5-Hydroxyvalproic acid	-2.62781e-05	C8H16O3	-H(-)	100
siYy1:siCtrl	171	171	-0.0203607	0.722253	0.850127	0.430725	0.43044	159.103	C16651; HMDB13899	3-Hydroxyvalproic acid	-2.62781e-05	C8H16O3	-H(-)	100
siYy1:siCtrl	171	171	-0.0203607	0.722253	0.850127	0.430725	0.43044	159.103	C16649; HMDB13900	4-Hydroxyvalproic acid	-2.62781e-05	C8H16O3	-H(-)	100
siYy1:siCtrl	171	171	-0.0203607	0.722253	0.850127	0.430725	0.43044	159.103	HMDB31509	Ethyl (±)-3-hydroxyhexanoate	-2.62781e-05	C8H16O3	-H(-)	100
siYy1:siCtrl	171	171	-0.0203607	0.722253	0.850127	0.430725	0.43044	159.103	HMDB32270	(+/-)-Ethyl 2-hydroxy-3-methylvalerate	-2.62781e-05	C8H16O3	-H(-)	100
siYy1:siCtrl	171	171	-0.0203607	0.722253	0.850127	0.430725	0.43044	159.103	HMDB32827	Peroxyoctanoic acid	-2.62781e-05	C8H16O3	-H(-)	100
siYy1:siCtrl	171	171	-0.0203607	0.722253	0.850127	0.430725	0.43044	159.103	HMDB59825	Isoamyl lactate	-2.62781e-05	C8H16O3	-H(-)	100
siYy1:siCtrl	171	171	-0.0203607	0.722253	0.850127	0.430725	0.43044	159.103	HMDB59867	Ethyl 2-hydroxy-4-methylpentanoate	-2.62781e-05	C8H16O3	-H(-)	100
siYy1:siCtrl	717	717	-0.0199157	0.748766	0.869303	0.440434	0.440149	294.127	C07319; HMDB05037	Sumatriptan	0.00124477	C14H21N3O2S	-H(-)	67
siYy1:siCtrl	102	102	-0.0193784	0.683961	0.818827	0.414592	0.414592	141.128	HMDB13821	2-Methyl-4-heptanone	0.00058475	C9H18O	-H(-)	100
siYy1:siCtrl	102	102	-0.0193784	0.683961	0.818827	0.414592	0.414592	141.128	HMDB29557	Dihydroisophorol	0.00058475	C9H18O	-H(-)	100
siYy1:siCtrl	102	102	-0.0193784	0.683961	0.818827	0.414592	0.414592	141.128	HMDB30959	(Z)-3-Nonen-1-ol	0.00058475	C9H18O	-H(-)	100
siYy1:siCtrl	102	102	-0.0193784	0.683961	0.818827	0.414592	0.414592	141.128	HMDB31266	2-Nonanone	0.00058475	C9H18O	-H(-)	100
siYy1:siCtrl	102	102	-0.0193784	0.683961	0.818827	0.414592	0.414592	141.128	HMDB31267	3-Nonanone	0.00058475	C9H18O	-H(-)	100
siYy1:siCtrl	102	102	-0.0193784	0.683961	0.818827	0.414592	0.414592	141.128	HMDB31268	Amyl propyl ketone	0.00058475	C9H18O	-H(-)	100
siYy1:siCtrl	102	102	-0.0193784	0.683961	0.818827	0.414592	0.414592	141.128	HMDB31417	2,6-Dimethyl-4-heptanone	0.00058475	C9H18O	-H(-)	100
siYy1:siCtrl	102	102	-0.0193784	0.683961	0.818827	0.414592	0.414592	141.128	HMDB31684	2-Methyloctanal	0.00058475	C9H18O	-H(-)	100
siYy1:siCtrl	102	102	-0.0193784	0.683961	0.818827	0.414592	0.414592	141.128	HMDB31730	3,5,5-Trimethylhexanal	0.00058475	C9H18O	-H(-)	100
siYy1:siCtrl	102	102	-0.0193784	0.683961	0.818827	0.414592	0.414592	141.128	HMDB34152	1-Nonen-3-ol	0.00058475	C9H18O	-H(-)	100
siYy1:siCtrl	102	102	-0.0193784	0.683961	0.818827	0.414592	0.414592	141.128	HMDB37304	(±)-2,6-Dimethyl-6-hepten-1-ol	0.00058475	C9H18O	-H(-)	100
siYy1:siCtrl	102	102	-0.0193784	0.683961	0.818827	0.414592	0.414592	141.128	HMDB40581	(Z)-6-Nonen-1-ol	0.00058475	C9H18O	-H(-)	100
siYy1:siCtrl	102	102	-0.0193784	0.683961	0.818827	0.414592	0.414592	141.128	HMDB41498	2-Nonen-1-ol	0.00058475	C9H18O	-H(-)	100
siYy1:siCtrl	102	102	-0.0193784	0.683961	0.818827	0.414592	0.414592	141.128	HMDB41499	(Z)-2-Nonen-1-ol	0.00058475	C9H18O	-H(-)	100
siYy1:siCtrl	102	102	-0.0193784	0.683961	0.818827	0.414592	0.414592	141.128	HMDB41601	(E)-3-Nonen-1-ol	0.00058475	C9H18O	-H(-)	100
siYy1:siCtrl	102	102	-0.0193784	0.683961	0.818827	0.414592	0.414592	141.128	HMDB59835	Nonanal	0.00058475	C9H18O	-H(-)	100
siYy1:siCtrl	102	102	-0.0193784	0.683961	0.818827	0.414592	0.414592	141.128	HMDB59887	(E)-6-Nonenol	0.00058475	C9H18O	-H(-)	100
siYy1:siCtrl	165	165	-0.0187943	0.799802	0.891258	0.451266	0.451266	158.082	HMDB00339	2-Methylbutyrylglycine	0.000139741	C7H13NO3	-H(-)	100
siYy1:siCtrl	165	165	-0.0187943	0.799802	0.891258	0.451266	0.451266	158.082	HMDB00678	Isovalerylglycine	0.000139741	C7H13NO3	-H(-)	100
siYy1:siCtrl	165	165	-0.0187943	0.799802	0.891258	0.451266	0.451266	158.082	HMDB00927	Valerylglycine	0.000139741	C7H13NO3	-H(-)	100
siYy1:siCtrl	165	165	-0.0187943	0.799802	0.891258	0.451266	0.451266	158.082	HMDB11757	N-Acetylvaline	0.000139741	C7H13NO3	-H(-)	100
siYy1:siCtrl	165	165	-0.0187943	0.799802	0.891258	0.451266	0.451266	158.082	C02636; HMDB12154	3-Dehydrocarnitine	0.000139741	C7H13NO3	-H(-)	100
siYy1:siCtrl	165	165	-0.0187943	0.799802	0.891258	0.451266	0.451266	158.082	C03087; HMDB12175	5-Acetamidovalerate	0.000139741	C7H13NO3	-H(-)	100
siYy1:siCtrl	165	165	-0.0187943	0.799802	0.891258	0.451266	0.451266	158.082	HMDB29230	4-Hydroxystachydrine	0.000139741	C7H13NO3	-H(-)	100
siYy1:siCtrl	165	165	-0.0187943	0.799802	0.891258	0.451266	0.451266	158.082	HMDB29409	Turicine	0.000139741	C7H13NO3	-H(-)	100
siYy1:siCtrl	165	165	-0.0187943	0.799802	0.891258	0.451266	0.451266	158.082	C08269; HMDB29412	Betonicine	0.000139741	C7H13NO3	-H(-)	100
siYy1:siCtrl	165	165	-0.0187943	0.799802	0.891258	0.451266	0.451266	158.082	HMDB31345	Calystegine A6	0.000139741	C7H13NO3	-H(-)	100
siYy1:siCtrl	165	165	-0.0187943	0.799802	0.891258	0.451266	0.451266	158.082	HMDB36384	Calystegine A7	0.000139741	C7H13NO3	-H(-)	100
siYy1:siCtrl	165	165	-0.0187943	0.799802	0.891258	0.451266	0.451266	158.082	HMDB38593	Calystegin A3	0.000139741	C7H13NO3	-H(-)	100
siYy1:siCtrl	165	165	-0.0187943	0.799802	0.891258	0.451266	0.451266	158.082	HMDB38625	Medicanine	0.000139741	C7H13NO3	-H(-)	100
siYy1:siCtrl	1016	1016	-0.0186989	0.681811	0.817932	0.414261	0.414139	385.084	HMDB15024	Bumetanide	-0.00043661	C17H20N2O5S	.Na/H-H(-)	10
siYy1:siCtrl	201	201	-0.0186137	0.785008	0.883292	0.447481	0.447232	167.012	C05851; HMDB01218	Coumarin	-0.000457121	C9H6O2	.Na/H-H(-)	10
siYy1:siCtrl	201	201	-0.0186137	0.785008	0.883292	0.447481	0.447232	167.012	HMDB02359	Phenylpropiolic acid	-0.000457121	C9H6O2	.Na/H-H(-)	10
siYy1:siCtrl	201	201	-0.0186137	0.785008	0.883292	0.447481	0.447232	167.012	HMDB32938	Chromone	-0.000457121	C9H6O2	.Na/H-H(-)	10
siYy1:siCtrl	201	201	-0.0186137	0.785008	0.883292	0.447481	0.447232	167.012	HMDB33183	2-Benzofurancarboxaldehyde	-0.000457121	C9H6O2	.Na/H-H(-)	10
siYy1:siCtrl	201	201	-0.0186137	0.785008	0.883292	0.447481	0.447232	167.012	HMDB00576	Monoethyl malonic acid	-0.000246721	C5H8O4	.Cl(-)	10
siYy1:siCtrl	201	201	-0.0186137	0.785008	0.883292	0.447481	0.447232	167.012	HMDB00622	Ethylmalonic acid	-0.000246721	C5H8O4	.Cl(-)	10
siYy1:siCtrl	201	201	-0.0186137	0.785008	0.883292	0.447481	0.447232	167.012	C00489; HMDB00661	Glutaric acid	-0.000246721	C5H8O4	.Cl(-)	10
siYy1:siCtrl	201	201	-0.0186137	0.785008	0.883292	0.447481	0.447232	167.012	C08645; HMDB01844	Methylsuccinic acid	-0.000246721	C5H8O4	.Cl(-)	10
siYy1:siCtrl	201	201	-0.0186137	0.785008	0.883292	0.447481	0.447232	167.012	HMDB02001	Dimethylmalonic acid	-0.000246721	C5H8O4	.Cl(-)	10
siYy1:siCtrl	201	201	-0.0186137	0.785008	0.883292	0.447481	0.447232	167.012	C00900; HMDB06833	2-Acetolactate	-0.000246721	C5H8O4	.Cl(-)	10
siYy1:siCtrl	201	201	-0.0186137	0.785008	0.883292	0.447481	0.447232	167.012	C06010; HMDB06855	(S)-2-Acetolactate	-0.000246721	C5H8O4	.Cl(-)	10
siYy1:siCtrl	201	201	-0.0186137	0.785008	0.883292	0.447481	0.447232	167.012	HMDB29884	2-C-Methyl-1,4-erythrono-D-lactone	-0.000246721	C5H8O4	.Cl(-)	10
siYy1:siCtrl	201	201	-0.0186137	0.785008	0.883292	0.447481	0.447232	167.012	HMDB33958	2-Deoxy-L-ribono-1,4-lactone	-0.000246721	C5H8O4	.Cl(-)	10
siYy1:siCtrl	201	201	-0.0186137	0.785008	0.883292	0.447481	0.447232	167.012	HMDB40531	2-Hydroxy-4-oxopentanoic acid	-0.000246721	C5H8O4	.Cl(-)	10
siYy1:siCtrl	477	477	-0.0184928	0.754563	0.871307	0.441164	0.441164	232.011	C02305; HMDB01511	Phosphocreatine	-0.000587585	C4H10N3O5P	.Na/H-H(-)	10
siYy1:siCtrl	89	89	-0.0184457	0.887156	0.942102	0.477595	0.477009	136.04	C01004; HMDB00875	Trigonelline	0.000564178	C7H7NO2	-H(-)	100
siYy1:siCtrl	89	89	-0.0184457	0.887156	0.942102	0.477595	0.477009	136.04	C00108; HMDB01123	2-Aminobenzoic acid	0.000564178	C7H7NO2	-H(-)	100
siYy1:siCtrl	89	89	-0.0184457	0.887156	0.942102	0.477595	0.477009	136.04	C00568; HMDB01392	p-Aminobenzoic acid	0.000564178	C7H7NO2	-H(-)	100
siYy1:siCtrl	89	89	-0.0184457	0.887156	0.942102	0.477595	0.477009	136.04	HMDB01538	3-Pyridylacetic acid	0.000564178	C7H7NO2	-H(-)	100
siYy1:siCtrl	89	89	-0.0184457	0.887156	0.942102	0.477595	0.477009	136.04	HMDB01891	m-Aminobenzoic acid	0.000564178	C7H7NO2	-H(-)	100
siYy1:siCtrl	89	89	-0.0184457	0.887156	0.942102	0.477595	0.477009	136.04	HMDB15687	Salicylamide	0.000564178	C7H7NO2	-H(-)	100
siYy1:siCtrl	89	89	-0.0184457	0.887156	0.942102	0.477595	0.477009	136.04	HMDB29806	Methyl nicotinate	0.000564178	C7H7NO2	-H(-)	100
siYy1:siCtrl	89	89	-0.0184457	0.887156	0.942102	0.477595	0.477009	136.04	HMDB60722	2-Pyridylacetic acid	0.000564178	C7H7NO2	-H(-)	100
siYy1:siCtrl	1405	1405	-0.0182243	0.750592	0.869346	0.440171	0.440171	617.238	HMDB59948	Chlorin E6	0.000343053	C34H36N4O6	.Na/H-H(-)	10
siYy1:siCtrl	1480	1480	-0.0178489	0.844448	0.921244	0.4666	0.466448	721.308	HMDB39694	Physagulin G	-0.000245902	C36H50O15	-H(-)	100
siYy1:siCtrl	733	733	-0.0176887	0.855326	0.923999	0.467938	0.467843	300.12	C10947; HMDB31802	(±)-Metalaxyl	0.00137525	C15H21NO4	.Na/H-H(-)	5
siYy1:siCtrl	327	327	-0.0174298	0.759147	0.871993	0.441511	0.441511	196.95	HMDB36807	(2-Furanylmethyl) methyl disulfide	0.000653498	C6H8OS2	.K/H-H(-)	5
siYy1:siCtrl	327	327	-0.0174298	0.759147	0.871993	0.441511	0.441511	196.95	HMDB40199	2-Methyl-3-(methyldithio)furan	0.000653498	C6H8OS2	.K/H-H(-)	5
siYy1:siCtrl	906	906	-0.0172375	0.891525	0.943165	0.477623	0.477547	350.987	C00113; HMDB13636	Pyrroloquinoline quinone	-0.000294522	C14H6N2O8	.Na/H-H(-)	10
siYy1:siCtrl	600	600	-0.0168734	0.72452	0.850127	0.430751	0.43044	259.079	HMDB33065	(x)-1,2-Propanediol 1-O-b-D-glucopyranoside	0.000936454	C9H18O7	.Na/H-H(-)	10
siYy1:siCtrl	250	250	-0.0167505	0.802529	0.891895	0.451817	0.451588	180.067	C00082; HMDB00158	L-Tyrosine	-0.0002751	C9H11NO3	-H(-)	100
siYy1:siCtrl	250	250	-0.0167505	0.802529	0.891895	0.451817	0.451588	180.067	C19579; HMDB01119	4-Hydroxy-4-(3-pyridyl)-butanoic acid	-0.0002751	C9H11NO3	-H(-)	100
siYy1:siCtrl	250	250	-0.0167505	0.802529	0.891895	0.451817	0.451588	180.067	HMDB02184	L-Threo-3-Phenylserine	-0.0002751	C9H11NO3	-H(-)	100
siYy1:siCtrl	250	250	-0.0167505	0.802529	0.891895	0.451817	0.451588	180.067	C04368; HMDB03831	Beta-Tyrosine	-0.0002751	C9H11NO3	-H(-)	100
siYy1:siCtrl	250	250	-0.0167505	0.802529	0.891895	0.451817	0.451588	180.067	HMDB06050	o-Tyrosine	-0.0002751	C9H11NO3	-H(-)	100
siYy1:siCtrl	250	250	-0.0167505	0.802529	0.891895	0.451817	0.451588	180.067	HMDB59720	Meta-Tyrosine	-0.0002751	C9H11NO3	-H(-)	100
siYy1:siCtrl	250	250	-0.0167505	0.802529	0.891895	0.451817	0.451588	180.067	HMDB60280	4,6,7-Trihydroxy-1,2,3,4-tetrahydroisoquinoline	-0.0002751	C9H11NO3	-H(-)	100
siYy1:siCtrl	631	631	-0.0162216	0.819799	0.90432	0.457879	0.457879	269.176	HMDB40459	Ethylene brassylate	0.000167834	C15H26O4	-H(-)	100
siYy1:siCtrl	825	825	-0.0160773	0.775756	0.881329	0.446478	0.446238	326.126	HMDB59780	1,N2-propanodeoxyguanosine	0.000637112	C13H17N5O4	.F(-)	40
siYy1:siCtrl	1034	1034	-0.0159408	0.871668	0.932609	0.47254	0.472202	393.124	HMDB02873	Deacetyldiltiazem	0.00136797	C20H24N2O3S	.Na/H-H(-)	6
siYy1:siCtrl	893	893	-0.0157731	0.801568	0.891895	0.451604	0.451588	345.135	HMDB32715	Lepidine B	0.000976874	C20H18N4O2	-H(-)	100
siYy1:siCtrl	893	893	-0.0157731	0.801568	0.891895	0.451604	0.451588	345.135	HMDB32716	Lepidine D	0.000976874	C20H18N4O2	-H(-)	100
siYy1:siCtrl	893	893	-0.0157731	0.801568	0.891895	0.451604	0.451588	345.135	HMDB33094	Lepidine F	0.000976874	C20H18N4O2	-H(-)	100
siYy1:siCtrl	893	893	-0.0157731	0.801568	0.891895	0.451604	0.451588	345.135	HMDB33095	Lepidine E	0.000976874	C20H18N4O2	-H(-)	100
siYy1:siCtrl	1229	1229	-0.0156806	0.888334	0.942102	0.477234	0.477009	487.256	HMDB38732	alpha-Ionol O-[arabinosyl-(1->6)-glucoside]	-0.00140845	C24H40O10	-H(-)	52
siYy1:siCtrl	1367	1367	-0.0155987	0.844932	0.921244	0.466535	0.466448	582.182	HMDB12212	Dihydrozeatin-9-N-glucoside-O-glucoside	0.000236148	C22H35N5O11	.K/H-H(-)	5
siYy1:siCtrl	598	598	-0.0152604	0.853411	0.923999	0.468877	0.467843	258.098	HMDB13134	Fumarycarnitine	0.000623256	C11H17NO6	-H(-)	100
siYy1:siCtrl	598	598	-0.0152604	0.853411	0.923999	0.468877	0.467843	258.098	HMDB32769	Osmaronin	0.000623256	C11H17NO6	-H(-)	100
siYy1:siCtrl	695	695	-0.013497	0.854209	0.923999	0.467988	0.467843	289.054	HMDB00425	3-Deoxy-D-glycero-D-galacto-2-nonulosonic acid	0.000477014	C9H16O9	.Na/H-H(-)	10
siYy1:siCtrl	1107	1107	-0.0134147	0.844283	0.921244	0.466842	0.466448	429.204	HMDB60730	20, 22-Dihydrodigoxigenin	0.000997957	C23H36O5	.K/H-H(-)	5
siYy1:siCtrl	111	111	-0.0130905	0.88768	0.942102	0.477213	0.477009	144.045	C08493; HMDB29737	1H-Indole-3-carboxaldehyde	0.00036567	C9H7NO	-H(-)	100
siYy1:siCtrl	1304	1304	-0.0129086	0.84204	0.92023	0.465935	0.465935	528.173	HMDB59794	Gluten exorphin B4	0.000747257	C24H27N5O9	-H(-)	100
siYy1:siCtrl	1512	1512	-0.0127711	0.908399	0.953912	0.482989	0.482989	901.444	HMDB32692	Chinenoside VI	-0.00014424	C44H70O19	-H(-)	100
siYy1:siCtrl	1297	1297	-0.0127497	0.861707	0.925202	0.468452	0.468452	525.28	HMDB00572	Desmosine	0.000424565	C24H40N5O8	-H(-)	100
siYy1:siCtrl	1297	1297	-0.0127497	0.861707	0.925202	0.468452	0.468452	525.28	HMDB00739	Isodesmosine	0.000424565	C24H40N5O8	-H(-)	100
siYy1:siCtrl	97	97	-0.012723	0.780165	0.883292	0.447354	0.447232	138.964	C00830; HMDB31522	Mesoxalic acid	0.000928793	C3H2O5	.Na/H-H(-)	10
siYy1:siCtrl	189	189	-0.0120715	0.824795	0.908522	0.460007	0.460007	163.061	C01019; HMDB00174	L-Fucose	0.000175964	C6H12O5	-H(-)	100
siYy1:siCtrl	189	189	-0.0120715	0.824795	0.908522	0.460007	0.460007	163.061	C00507; HMDB00849	Rhamnose	0.000175964	C6H12O5	-H(-)	100
siYy1:siCtrl	189	189	-0.0120715	0.824795	0.908522	0.460007	0.460007	163.061	C07326; HMDB02712	1,5-Anhydrosorbitol	0.000175964	C6H12O5	-H(-)	100
siYy1:siCtrl	189	189	-0.0120715	0.824795	0.908522	0.460007	0.460007	163.061	C02095; HMDB03081	Beta-D-Fucose	0.000175964	C6H12O5	-H(-)	100
siYy1:siCtrl	189	189	-0.0120715	0.824795	0.908522	0.460007	0.460007	163.061	HMDB05876	3-Deoxyfructose	0.000175964	C6H12O5	-H(-)	100
siYy1:siCtrl	189	189	-0.0120715	0.824795	0.908522	0.460007	0.460007	163.061	C00861; HMDB10207	L-Rhamnulose	0.000175964	C6H12O5	-H(-)	100
siYy1:siCtrl	189	189	-0.0120715	0.824795	0.908522	0.460007	0.460007	163.061	C02781; HMDB12327	2-Deoxygalactopyranose	0.000175964	C6H12O5	-H(-)	100
siYy1:siCtrl	189	189	-0.0120715	0.824795	0.908522	0.460007	0.460007	163.061	C01018; HMDB29196	D-Fucose	0.000175964	C6H12O5	-H(-)	100
siYy1:siCtrl	189	189	-0.0120715	0.824795	0.908522	0.460007	0.460007	163.061	HMDB33821	2-O-Methyl-D-xylose	0.000175964	C6H12O5	-H(-)	100
siYy1:siCtrl	189	189	-0.0120715	0.824795	0.908522	0.460007	0.460007	163.061	HMDB59624	Alpha-L-fucose	0.000175964	C6H12O5	-H(-)	100
siYy1:siCtrl	189	189	-0.0120715	0.824795	0.908522	0.460007	0.460007	163.061	HMDB59625	beta-L-fucose	0.000175964	C6H12O5	-H(-)	100
siYy1:siCtrl	189	189	-0.0120715	0.824795	0.908522	0.460007	0.460007	163.061	C01721; HMDB60267	L-Fuculose	0.000175964	C6H12O5	-H(-)	100
siYy1:siCtrl	157	157	-0.0119488	0.830863	0.91297	0.462724	0.462259	156.066	HMDB00459	3-Methylcrotonylglycine	0.000186331	C7H11NO3	-H(-)	100
siYy1:siCtrl	157	157	-0.0119488	0.830863	0.91297	0.462724	0.462259	156.066	HMDB00959	Tiglylglycine	0.000186331	C7H11NO3	-H(-)	100
siYy1:siCtrl	157	157	-0.0119488	0.830863	0.91297	0.462724	0.462259	156.066	C07411; HMDB14755	Paramethadione	0.000186331	C7H11NO3	-H(-)	100
siYy1:siCtrl	592	592	-0.0119079	0.910822	0.955283	0.483945	0.483683	256.979	C07764; HMDB14841	Methazolamide	-0.000205268	C5H8N4O3S2	.Na/H-H(-)	10
siYy1:siCtrl	790	790	-0.0118961	0.857723	0.923999	0.468258	0.467843	318.049	HMDB40693	N2-(gamma-Glutamyl)-4-carboxyphenylhydrazine	0.000968496	C12H15N3O5	.K/H-H(-)	5
siYy1:siCtrl	1149	1149	-0.0116118	0.900715	0.949129	0.480884	0.480567	443.107	HMDB60769	4-Hydroxyphenytoin glucuronide	0.00259502	C21H20N2O9	-H(-)	8
siYy1:siCtrl	1222	1222	-0.0109873	0.922987	0.961707	0.487732	0.486936	481.112	C07610; HMDB30583	Silibinin	0.00226489	C25H22O10	-H(-)	13
siYy1:siCtrl	1222	1222	-0.0109873	0.922987	0.961707	0.487732	0.486936	481.112	C16808; HMDB33322	Isosilybin	0.00226489	C25H22O10	-H(-)	13
siYy1:siCtrl	1222	1222	-0.0109873	0.922987	0.961707	0.487732	0.486936	481.112	HMDB33323	Isosilychristin	0.00226489	C25H22O10	-H(-)	13
siYy1:siCtrl	1222	1222	-0.0109873	0.922987	0.961707	0.487732	0.486936	481.112	C08717; HMDB33953	Silicristin	0.00226489	C25H22O10	-H(-)	13
siYy1:siCtrl	495	495	-0.0106637	0.942022	0.969915	0.491092	0.491092	234.15	HMDB60851	N,O-Didesmethyltramadol	-0.000285807	C14H21NO2	-H(-)	100
siYy1:siCtrl	1268	1268	-0.0106372	0.923226	0.961707	0.487194	0.486936	509.124	HMDB34038	Palmidin A	0.000500188	C30H22O8	-H(-)	61
siYy1:siCtrl	1051	1051	-0.01057	0.892169	0.943165	0.477638	0.477547	400.099	C07334; HMDB14851	Oxacillin	-0.0019265	C19H19N3O5S	-H(-)	23
siYy1:siCtrl	1284	1284	-0.0105352	0.92642	0.963577	0.487883	0.487883	520.254	HMDB05777	Morphiceptin	0.00213094	C28H35N5O5	-H(-)	16
siYy1:siCtrl	184	184	-0.0105269	0.857502	0.923999	0.468467	0.467843	161.969	HMDB41280	Raphanusamic acid	-0.00020338	C4H5NO2S2	-H(-)	100
siYy1:siCtrl	184	184	-0.0105269	0.857502	0.923999	0.468467	0.467843	161.969	HMDB41805	2-Thiothiazolidine-4-carboxylic acid	-0.00020338	C4H5NO2S2	-H(-)	100
siYy1:siCtrl	182	182	-0.00980007	0.872585	0.932609	0.472377	0.472202	161.082	HMDB59918	2-(1-Ethoxyethoxy)propanoic acid	-0.000306352	C7H14O4	-H(-)	100
siYy1:siCtrl	435	435	-0.00946026	0.951542	0.973819	0.493068	0.493068	223.206	HMDB31111	5,10-Pentadecadien-1-ol	0.000511333	C15H28O	-H(-)	100
siYy1:siCtrl	435	435	-0.00946026	0.951542	0.973819	0.493068	0.493068	223.206	HMDB32218	(+/-)-Dihydrofarnesol	0.000511333	C15H28O	-H(-)	100
siYy1:siCtrl	435	435	-0.00946026	0.951542	0.973819	0.493068	0.493068	223.206	HMDB40377	3-Pentadecenal	0.000511333	C15H28O	-H(-)	100
siYy1:siCtrl	58	58	-0.00929134	0.929108	0.964407	0.488303	0.488303	126.092	HMDB31667	Nor-psi-tropine	0.000443512	C7H13NO	-H(-)	100
siYy1:siCtrl	58	58	-0.00929134	0.929108	0.964407	0.488303	0.488303	126.092	HMDB40030	1-(1-Pyrrolidinyl)-2-propanone	0.000443512	C7H13NO	-H(-)	100
siYy1:siCtrl	168	168	-0.00892163	0.937051	0.968054	0.490149	0.490149	159.055	HMDB31850	2-Ethoxy-3-methylpyrazine	-0.000661548	C7H10N2O	.Na/H-H(-)	10
siYy1:siCtrl	168	168	-0.00892163	0.937051	0.968054	0.490149	0.490149	159.055	HMDB40054	3-Ethyl-2-methoxypyrazine	-0.000661548	C7H10N2O	.Na/H-H(-)	10
siYy1:siCtrl	168	168	-0.00892163	0.937051	0.968054	0.490149	0.490149	159.055	HMDB40142	2-Ethoxy-5-methylpyrazine	-0.000661548	C7H10N2O	.Na/H-H(-)	10
siYy1:siCtrl	168	168	-0.00892163	0.937051	0.968054	0.490149	0.490149	159.055	HMDB40144	2-Ethoxy-6-methylpyrazine	-0.000661548	C7H10N2O	.Na/H-H(-)	10
siYy1:siCtrl	168	168	-0.00892163	0.937051	0.968054	0.490149	0.490149	159.055	HMDB40911	2-Methoxy-3,5-dimethylpyrimidine	-0.000661548	C7H10N2O	.Na/H-H(-)	10
siYy1:siCtrl	1064	1064	-0.00871477	0.923068	0.961707	0.487443	0.486936	403.099	HMDB32299	Glyceryl lactopalmitate	-0.000324123	C20H16N6O2S	-H(-)	100
siYy1:siCtrl	479	479	-0.00851329	0.876575	0.933956	0.472884	0.472884	232.044	HMDB38592	Brassicanal B	-0.000568261	C12H11NO2S	-H(-)	100
siYy1:siCtrl	1523	1523	-0.00831001	0.916605	0.957927	0.485022	0.485022	947.461	HMDB30976	Durupcoside B	0.00135402	C47H74O18	.Na/H-H(-)	6
siYy1:siCtrl	1523	1523	-0.00831001	0.916605	0.957927	0.485022	0.485022	947.461	HMDB30977	Durupcoside A	0.00135402	C47H74O18	.Na/H-H(-)	6
siYy1:siCtrl	1523	1523	-0.00831001	0.916605	0.957927	0.485022	0.485022	947.461	HMDB34535	Araloside A	0.00135402	C47H74O18	.Na/H-H(-)	6
siYy1:siCtrl	1523	1523	-0.00831001	0.916605	0.957927	0.485022	0.485022	947.461	HMDB39419	Cynarasaponin H	0.00135402	C47H74O18	.Na/H-H(-)	6
siYy1:siCtrl	1523	1523	-0.00831001	0.916605	0.957927	0.485022	0.485022	947.461	HMDB39851	Quinoside D	0.00135402	C47H74O18	.Na/H-H(-)	6
siYy1:siCtrl	1523	1523	-0.00831001	0.916605	0.957927	0.485022	0.485022	947.461	HMDB40856	Tarasaponin I	0.00135402	C47H74O18	.Na/H-H(-)	6
siYy1:siCtrl	1116	1116	-0.00801633	0.968089	0.982212	0.497318	0.497318	433.142	HMDB35001	Melleolide K	0.000787095	C23H27ClO6	-H(-)	25
siYy1:siCtrl	288	288	-0.00774376	0.939504	0.968994	0.490769	0.490625	188.093	HMDB36604	N-Methylcalystegine B2	-3.66281e-06	C8H15NO4	-H(-)	100
siYy1:siCtrl	549	549	-0.00687896	0.938099	0.968483	0.490366	0.490366	247.148	HMDB32525	Tetradec-2-enal	-0.000996602	C14H26O	.K/H-H(-)	5
siYy1:siCtrl	549	549	-0.00687896	0.938099	0.968483	0.490366	0.490366	247.148	HMDB32526	(Z)-8-Tetradecenal	-0.000996602	C14H26O	.K/H-H(-)	5
siYy1:siCtrl	1110	1110	-0.00673177	0.919488	0.960285	0.486215	0.486215	430.186	HMDB33337	Fusarin C	0.00140383	C23H29NO7	-H(-)	52
siYy1:siCtrl	697	697	-0.00662929	0.891203	0.943165	0.477781	0.477547	289.127	HMDB28888	Histidinyl-Isoleucine	0.00100978	C12H20N4O3	.Na/H-H(-)	10
siYy1:siCtrl	697	697	-0.00662929	0.891203	0.943165	0.477781	0.477547	289.127	HMDB28889	Histidinyl-Leucine	0.00100978	C12H20N4O3	.Na/H-H(-)	10
siYy1:siCtrl	697	697	-0.00662929	0.891203	0.943165	0.477781	0.477547	289.127	HMDB28909	Isoleucyl-Histidine	0.00100978	C12H20N4O3	.Na/H-H(-)	10
siYy1:siCtrl	697	697	-0.00662929	0.891203	0.943165	0.477781	0.477547	289.127	HMDB28931	Leucyl-Histidine	0.00100978	C12H20N4O3	.Na/H-H(-)	10
siYy1:siCtrl	90	90	-0.00641129	0.906508	0.952638	0.482646	0.482344	136.076	C00483; HMDB00306	Tyramine	0.000717801	C8H11NO	-H(-)	100
siYy1:siCtrl	90	90	-0.00641129	0.906508	0.952638	0.482646	0.482344	136.076	C02735; HMDB01065	2-Hydroxyphenethylamine	0.000717801	C8H11NO	-H(-)	100
siYy1:siCtrl	90	90	-0.00641129	0.906508	0.952638	0.482646	0.482344	136.076	C01183; HMDB01466	Dimethylaniline-N-oxide	0.000717801	C8H11NO	-H(-)	100
siYy1:siCtrl	90	90	-0.00641129	0.906508	0.952638	0.482646	0.482344	136.076	HMDB04989	m-Tyramine	0.000717801	C8H11NO	-H(-)	100
siYy1:siCtrl	90	90	-0.00641129	0.906508	0.952638	0.482646	0.482344	136.076	HMDB29759	2-Acetyl-1-ethylpyrrole	0.000717801	C8H11NO	-H(-)	100
siYy1:siCtrl	90	90	-0.00641129	0.906508	0.952638	0.482646	0.482344	136.076	HMDB39657	1,2,3,4,5,6-Hexahydro-7H-cyclopenta[b]pyridin-7-one	0.000717801	C8H11NO	-H(-)	100
siYy1:siCtrl	90	90	-0.00641129	0.906508	0.952638	0.482646	0.482344	136.076	HMDB40059	(±)-2-(2-Furanyl)pyrrolidine	0.000717801	C8H11NO	-H(-)	100
siYy1:siCtrl	90	90	-0.00641129	0.906508	0.952638	0.482646	0.482344	136.076	C16570; HMDB60681	4-Hydroxy-2,6-dimethylaniline	0.000717801	C8H11NO	-H(-)	100
siYy1:siCtrl	367	367	-0.00613592	0.945081	0.970551	0.491694	0.491414	206.938	C11499; HMDB60176	(S)-3-Sulfonatolactate	-0.000443137	C3H6O6S	.K/H-H(-)	5
siYy1:siCtrl	980	980	-0.00590388	0.932205	0.965003	0.488604	0.488604	374.069	HMDB32802	4-Hydroxybenzyl isothiocyanate 4''-acetylrhamnoside	-0.000945287	C16H19NO6S	.Na/H-H(-)	10
siYy1:siCtrl	980	980	-0.00590388	0.932205	0.965003	0.488604	0.488604	374.069	C07502; HMDB05034	Topiramate	-0.000731664	C12H21NO8S	.Cl(-)	10
siYy1:siCtrl	980	980	-0.00590388	0.932205	0.965003	0.488604	0.488604	374.069	HMDB40829	N-(1-Deoxy-b-D-fructopyranosyl) (R)C(S)S-alliin	-0.000731664	C12H21NO8S	.Cl(-)	10
siYy1:siCtrl	1188	1188	-0.0058907	0.978053	0.987967	0.500445	0.500231	466.306	HMDB42042	Tiropramide	0.00154787	C28H41N3O3	-H(-)	41
siYy1:siCtrl	727	727	-0.005882	0.946976	0.971094	0.491689	0.491689	299.069	HMDB41849	Carboxytolbutamide	0.00131213	C12H16N2O5S	-H(-)	61
siYy1:siCtrl	252	252	-0.00569681	0.834248	0.914327	0.462946	0.462946	181.024	C08298; HMDB30412	Tricholomic acid	-0.00138239	C5H8N2O4	.Na/H-H(-)	5
siYy1:siCtrl	252	252	-0.00569681	0.834248	0.914327	0.462946	0.462946	181.024	HMDB42037	Thymine glycol	-0.00138239	C5H8N2O4	.Na/H-H(-)	5
siYy1:siCtrl	244	244	-0.00567867	0.836688	0.915688	0.463635	0.463635	178.925	C03576; HMDB03745	Mesna	-0.000682851	C2H6O3S2	.K/H-H(-)	5
siYy1:siCtrl	802	802	-0.00549877	0.939861	0.968994	0.490625	0.490625	321.985	C04640; HMDB06211	2-(Formamido)-N1-(5-phospho-D-ribosyl)acetamidine	-0.000404627	C6H12N3O8P	.K/H-H(-)	5
siYy1:siCtrl	753	753	-0.00548612	0.946338	0.971092	0.491687	0.491687	306.973	C08050; HMDB14715	Sulfamethizole	-5.29448e-05	C9H10N4O2S2	.K/H-H(-)	5
siYy1:siCtrl	982	982	-0.00507901	0.923365	0.961707	0.486936	0.486936	375.107	HMDB40797	Methyl helianthenoate F glucoside	-0.000759054	C17H22O8	.Na/H-H(-)	10
siYy1:siCtrl	982	982	-0.00507901	0.923365	0.961707	0.486936	0.486936	375.107	HMDB40898	Methyl (R)-8-Hydroxy-9-decene-4,6-diynoate glucoside	-0.000759054	C17H22O8	.Na/H-H(-)	10
siYy1:siCtrl	507	507	-0.00474283	0.94769	0.971176	0.49173	0.49173	237.043	HMDB30400	L-4-Chlorotryptophan	0.000713256	C11H11ClN2O2	-H(-)	25
siYy1:siCtrl	507	507	-0.00474283	0.94769	0.971176	0.49173	0.49173	237.043	HMDB33557	(±)-6-Chlorotryptophan	0.000713256	C11H11ClN2O2	-H(-)	25
siYy1:siCtrl	691	691	-0.00452475	0.927072	0.9636	0.487894	0.487894	288.122	HMDB05765	Ophthalmic acid	-0.00192184	C11H19N3O6	-H(-)	23
siYy1:siCtrl	1041	1041	-0.00438213	0.94118	0.969701	0.490983	0.490983	396.049	HMDB29286	Avenanthramide 2s	-0.000154691	C18H17NO7	.K/H-H(-)	5
siYy1:siCtrl	1041	1041	-0.00438213	0.94118	0.969701	0.490983	0.490983	396.049	HMDB33211	Avenanthramide 2	-0.000154691	C18H17NO7	.K/H-H(-)	5
siYy1:siCtrl	1041	1041	-0.00438213	0.94118	0.969701	0.490983	0.490983	396.049	HMDB39157	Clovamide	-0.000154691	C18H17NO7	.K/H-H(-)	5
siYy1:siCtrl	345	345	-0.00426469	0.95303	0.974039	0.493179	0.493179	201.092	HMDB30816	6-Acetyl-2,2-dimethyl-2H-1-benzopyran	0.00034588	C13H14O2	-H(-)	100
siYy1:siCtrl	345	345	-0.00426469	0.95303	0.974039	0.493179	0.493179	201.092	HMDB31663	3-(3-Methylbutylidene)-1(3H)-isobenzofuranone	0.00034588	C13H14O2	-H(-)	100
siYy1:siCtrl	510	510	-0.00397708	0.983484	0.989304	0.500908	0.500908	237.222	HMDB34181	3-Methylcyclopentadecanone	0.00049901	C16H30O	-H(-)	100
siYy1:siCtrl	510	510	-0.00397708	0.983484	0.989304	0.500908	0.500908	237.222	HMDB37544	(±)-2-Dodecylcyclobutanone	0.00049901	C16H30O	-H(-)	100
siYy1:siCtrl	510	510	-0.00397708	0.983484	0.989304	0.500908	0.500908	237.222	HMDB60482	Hexadecenal	0.00049901	C16H30O	-H(-)	100
siYy1:siCtrl	543	543	-0.00395972	0.931337	0.964961	0.488811	0.488583	246.112	C07129; HMDB15009	Terbutaline	-0.000488699	C12H19NO3	.Na/H-H(-)	10
siYy1:siCtrl	41	41	-0.00328193	0.971734	0.983953	0.498199	0.498199	117.034	HMDB30968	2,4,6-Octatriyn-1-ol	0.000896587	C8H6O	-H(-)	100
siYy1:siCtrl	41	41	-0.00328193	0.971734	0.983953	0.498199	0.498199	117.034	C14512; HMDB32929	Benzofuran	0.000896587	C8H6O	-H(-)	100
siYy1:siCtrl	41	41	-0.00328193	0.971734	0.983953	0.498199	0.498199	117.034	HMDB38998	3,5,7-Octatriyn-1-ol	0.000896587	C8H6O	-H(-)	100
siYy1:siCtrl	41	41	-0.00328193	0.971734	0.983953	0.498199	0.498199	117.034	HMDB40549	xi-2,3-Octadiene-5,7-diyn-1-ol	0.000896587	C8H6O	-H(-)	100
siYy1:siCtrl	1002	1002	-0.00313988	0.973183	0.984768	0.498612	0.498612	381.176	HMDB33237	1,2,10-Trihydroxydihydro-trans-linalyl oxide 7-O-beta-D-glucopyranoside	0.000733685	C16H30O10	-H(-)	100
siYy1:siCtrl	544	544	-0.00310875	0.961897	0.979177	0.495781	0.495781	246.136	HMDB13127	Hydroxybutyrylcarnitine	-0.000865597	C11H21NO5	-H(-)	100
siYy1:siCtrl	1410	1410	-0.00251135	0.969527	0.983019	0.497726	0.497726	621.299	C17060; HMDB30174	Isotetrandrine	-0.00163809	C38H42N2O6	-H(-)	36
siYy1:siCtrl	1190	1190	-0.00230669	0.959281	0.978188	0.495421	0.49528	467.035	C00570; HMDB01564	CDP-Ethanolamine	-0.000411008	C11H20N4O11P2	.Na/H-H(-)	10
siYy1:siCtrl	738	738	-0.0021962	0.964105	0.980771	0.496588	0.496588	301.141	HMDB28708	Arginyl-Glutamate	-0.00186656	C11H20N5O5	-H(-)	25
siYy1:siCtrl	738	738	-0.0021962	0.964105	0.980771	0.496588	0.496588	301.141	HMDB28813	Glutamyl-Arginine	-0.00186656	C11H20N5O5	-H(-)	25
siYy1:siCtrl	1511	1511	-0.0021684	0.980699	0.988451	0.500477	0.500477	883.47	C08894; HMDB29311	Deltonin	-0.000210563	C45H72O17	-H(-)	100
siYy1:siCtrl	1511	1511	-0.0021684	0.980699	0.988451	0.500477	0.500477	883.47	HMDB34053	Polypodoside A	-0.000210563	C45H72O17	-H(-)	100
siYy1:siCtrl	1511	1511	-0.0021684	0.980699	0.988451	0.500477	0.500477	883.47	HMDB35491	beta-Chacotriosyllilagen	-0.000210563	C45H72O17	-H(-)	100
siYy1:siCtrl	1511	1511	-0.0021684	0.980699	0.988451	0.500477	0.500477	883.47	HMDB39514	Graecunin G	-0.000210563	C45H72O17	-H(-)	100
siYy1:siCtrl	1511	1511	-0.0021684	0.980699	0.988451	0.500477	0.500477	883.47	HMDB40497	Melongoside H	-0.000210563	C45H72O17	-H(-)	100
siYy1:siCtrl	1511	1511	-0.0021684	0.980699	0.988451	0.500477	0.500477	883.47	HMDB40535	Diosgenin 3-[glucosyl-(1->4)-rhamnosyl-(1->4)-glucoside]	-0.000210563	C45H72O17	-H(-)	100
siYy1:siCtrl	613	613	-0.00186517	0.988438	0.993633	0.503101	0.503101	262.166	HMDB13132	Hydroxyvalerylcarnitine	-0.000407279	C12H25NO5	-H(-)	100
siYy1:siCtrl	269	269	-0.00179238	0.980494	0.988451	0.501032	0.500477	185.096	HMDB30931	(E)-2-Tridecene-4,6,8-triyn-1-ol	0.00139214	C13H14O	-H(-)	53
siYy1:siCtrl	269	269	-0.00179238	0.980494	0.988451	0.501032	0.500477	185.096	HMDB38526	(all-E)-3,5,7-Tridecatriene-9,11-diyn-1-ol	0.00139214	C13H14O	-H(-)	53
siYy1:siCtrl	910	910	-0.001216	0.981979	0.98909	0.5008	0.5008	351.146	HMDB29972	Coriandrone D	-0.000602091	C18H24O7	-H(-)	100
siYy1:siCtrl	141	141	-0.00108129	0.976599	0.987572	0.500032	0.500032	152.071	C03758; HMDB00073	Dopamine	0.000365159	C8H11NO2	-H(-)	100
siYy1:siCtrl	141	141	-0.00108129	0.976599	0.987572	0.500032	0.500032	152.071	C04227; HMDB04825	p-Octopamine	0.000365159	C8H11NO2	-H(-)	100
siYy1:siCtrl	141	141	-0.00108129	0.976599	0.987572	0.500032	0.500032	152.071	C16666; HMDB12309	Vanillylamine	0.000365159	C8H11NO2	-H(-)	100
siYy1:siCtrl	194	194	-0.000680265	0.990867	0.994768	0.503675	0.503675	165.075	HMDB37621	4-Methyl-4-(methylthio)-2-pentanone	1.51357e-05	C7H14OS	.F(-)	40
siYy1:siCtrl	194	194	-0.000680265	0.990867	0.994768	0.503675	0.503675	165.075	HMDB39465	S-Methyl hexanethioate	1.51357e-05	C7H14OS	.F(-)	40
siYy1:siCtrl	194	194	-0.000680265	0.990867	0.994768	0.503675	0.503675	165.075	HMDB39468	S-Methyl 4-methylpentanethioate	1.51357e-05	C7H14OS	.F(-)	40
siYy1:siCtrl	194	194	-0.000680265	0.990867	0.994768	0.503675	0.503675	165.075	HMDB40186	3-(Methylthio)hexanal	1.51357e-05	C7H14OS	.F(-)	40
siYy1:siCtrl	312	312	-0.00063579	0.990829	0.994768	0.503987	0.503675	193.088	HMDB31517	(R)-3-Hydroxy-5-phenylpentanoic acid	-0.00127781	C11H14O3	-H(-)	64
siYy1:siCtrl	312	312	-0.00063579	0.990829	0.994768	0.503987	0.503675	193.088	HMDB31984	2,5-Dimethoxy-4-(2-propenyl)phenol	-0.00127781	C11H14O3	-H(-)	64
siYy1:siCtrl	312	312	-0.00063579	0.990829	0.994768	0.503987	0.503675	193.088	HMDB32575	Butylparaben	-0.00127781	C11H14O3	-H(-)	64
siYy1:siCtrl	312	312	-0.00063579	0.990829	0.994768	0.503987	0.503675	193.088	C17497; HMDB32590	Zingerone	-0.00127781	C11H14O3	-H(-)	64
siYy1:siCtrl	312	312	-0.00063579	0.990829	0.994768	0.503987	0.503675	193.088	HMDB34206	Ethyl 4-methylphenoxyacetate	-0.00127781	C11H14O3	-H(-)	64
siYy1:siCtrl	312	312	-0.00063579	0.990829	0.994768	0.503987	0.503675	193.088	HMDB34990	4-Methoxybenzyl propanoate	-0.00127781	C11H14O3	-H(-)	64
siYy1:siCtrl	312	312	-0.00063579	0.990829	0.994768	0.503987	0.503675	193.088	HMDB36432	Isobutyl salicylate	-0.00127781	C11H14O3	-H(-)	64
siYy1:siCtrl	312	312	-0.00063579	0.990829	0.994768	0.503987	0.503675	193.088	HMDB37271	2,6-Dimethoxy-4-(1-propenyl)phenol	-0.00127781	C11H14O3	-H(-)	64
siYy1:siCtrl	312	312	-0.00063579	0.990829	0.994768	0.503987	0.503675	193.088	HMDB40730	Butyl salicylate	-0.00127781	C11H14O3	-H(-)	64
siYy1:siCtrl	312	312	-0.00063579	0.990829	0.994768	0.503987	0.503675	193.088	HMDB41194	Methoxyeugenol	-0.00127781	C11H14O3	-H(-)	64
siYy1:siCtrl	312	312	-0.00063579	0.990829	0.994768	0.503987	0.503675	193.088	HMDB41505	5-Hydroxy-2-benzyl-1,3-dioxane	-0.00127781	C11H14O3	-H(-)	64
siYy1:siCtrl	312	312	-0.00063579	0.990829	0.994768	0.503987	0.503675	193.088	HMDB41506	2-Benzyl-5-hydroxymethyl-1,3-dioxolane	-0.00127781	C11H14O3	-H(-)	64
siYy1:siCtrl	312	312	-0.00063579	0.990829	0.994768	0.503987	0.503675	193.088	HMDB41666	3-Hydroxyphenyl-valeric acid	-0.00127781	C11H14O3	-H(-)	64
siYy1:siCtrl	312	312	-0.00063579	0.990829	0.994768	0.503987	0.503675	193.088	HMDB59898	Ethyl 4-ethoxybenzoate	-0.00127781	C11H14O3	-H(-)	64
siYy1:siCtrl	312	312	-0.00063579	0.990829	0.994768	0.503987	0.503675	193.088	HMDB59940	[2-(2-Methylphenyl)-1,3-dioxolan-4-yl]methanol	-0.00127781	C11H14O3	-H(-)	64
siYy1:siCtrl	312	312	-0.00063579	0.990829	0.994768	0.503987	0.503675	193.088	HMDB59941	[2-(3-Methylphenyl)-1,3-dioxolan-4-yl]methanol	-0.00127781	C11H14O3	-H(-)	64
siYy1:siCtrl	312	312	-0.00063579	0.990829	0.994768	0.503987	0.503675	193.088	HMDB59942	[2-(4-Methylphenyl)-1,3-dioxolan-4-yl]methanol	-0.00127781	C11H14O3	-H(-)	64
siYy1:siCtrl	312	312	-0.00063579	0.990829	0.994768	0.503987	0.503675	193.088	HMDB59943	2-(2-Methylphenyl)-1,3-dioxan-5-ol	-0.00127781	C11H14O3	-H(-)	64
siYy1:siCtrl	312	312	-0.00063579	0.990829	0.994768	0.503987	0.503675	193.088	HMDB59944	2-(3-Methylphenyl)-1,3-dioxan-5-ol	-0.00127781	C11H14O3	-H(-)	64
siYy1:siCtrl	312	312	-0.00063579	0.990829	0.994768	0.503987	0.503675	193.088	HMDB59945	2-(4-Methylphenyl)-1,3-dioxan-5-ol	-0.00127781	C11H14O3	-H(-)	64
siYy1:siCtrl	105	105	-0.000597015	0.996402	0.99836	0.505494	0.505494	143.015	HMDB42033	Thiodiglycol	-0.000509	C4H10O2S	.Na/H-H(-)	10
siYy1:siCtrl	1525	1525	-0.000419011	0.997403	0.998523	0.50567	0.505576	965.515	C00626; HMDB09922	PIP(16:0/22:4(10Z,13Z,16Z,19Z))	0.00134651	C47H84O16P2	-H(-)	57
siYy1:siCtrl	1525	1525	-0.000419011	0.997403	0.998523	0.50567	0.505576	965.515	C00626; HMDB09936	PIP(16:0/22:4(7Z,10Z,13Z,16Z))	0.00134651	C47H84O16P2	-H(-)	57
siYy1:siCtrl	1525	1525	-0.000419011	0.997403	0.998523	0.50567	0.505576	965.515	C00626; HMDB09956	PIP(18:0/20:4(5Z,8Z,11Z,14Z))	0.00134651	C47H84O16P2	-H(-)	57
siYy1:siCtrl	1525	1525	-0.000419011	0.997403	0.998523	0.50567	0.505576	965.515	C00626; HMDB09957	PIP(18:0/20:4(8Z,11Z,14Z,17Z))	0.00134651	C47H84O16P2	-H(-)	57
siYy1:siCtrl	1525	1525	-0.000419011	0.997403	0.998523	0.50567	0.505576	965.515	C00626; HMDB09965	PIP(18:1(11Z)/20:3(5Z,8Z,11Z))	0.00134651	C47H84O16P2	-H(-)	57
siYy1:siCtrl	1525	1525	-0.000419011	0.997403	0.998523	0.50567	0.505576	965.515	C00626; HMDB09966	PIP(18:1(11Z)/20:3(8Z,11Z,14Z))	0.00134651	C47H84O16P2	-H(-)	57
siYy1:siCtrl	1525	1525	-0.000419011	0.997403	0.998523	0.50567	0.505576	965.515	C00626; HMDB09978	PIP(18:1(9Z)/20:3(5Z,8Z,11Z))	0.00134651	C47H84O16P2	-H(-)	57
siYy1:siCtrl	1525	1525	-0.000419011	0.997403	0.998523	0.50567	0.505576	965.515	C00626; HMDB09979	PIP(18:1(9Z)/20:3(8Z,11Z,14Z))	0.00134651	C47H84O16P2	-H(-)	57
siYy1:siCtrl	1525	1525	-0.000419011	0.997403	0.998523	0.50567	0.505576	965.515	C00626; HMDB09990	PIP(18:2(9Z,12Z)/20:2(11Z,14Z))	0.00134651	C47H84O16P2	-H(-)	57
siYy1:siCtrl	1525	1525	-0.000419011	0.997403	0.998523	0.50567	0.505576	965.515	C00626; HMDB10004	PIP(20:2(11Z,14Z)/18:2(9Z,12Z))	0.00134651	C47H84O16P2	-H(-)	57
siYy1:siCtrl	1525	1525	-0.000419011	0.997403	0.998523	0.50567	0.505576	965.515	C00626; HMDB10007	PIP(20:3(5Z,8Z,11Z)/18:1(11Z))	0.00134651	C47H84O16P2	-H(-)	57
siYy1:siCtrl	1525	1525	-0.000419011	0.997403	0.998523	0.50567	0.505576	965.515	C00626; HMDB10008	PIP(20:3(5Z,8Z,11Z)/18:1(9Z))	0.00134651	C47H84O16P2	-H(-)	57
siYy1:siCtrl	1525	1525	-0.000419011	0.997403	0.998523	0.50567	0.505576	965.515	C00626; HMDB10012	PIP(20:3(8Z,11Z,14Z)/18:1(11Z))	0.00134651	C47H84O16P2	-H(-)	57
siYy1:siCtrl	1525	1525	-0.000419011	0.997403	0.998523	0.50567	0.505576	965.515	C00626; HMDB10013	PIP(20:3(8Z,11Z,14Z)/18:1(9Z))	0.00134651	C47H84O16P2	-H(-)	57
siYy1:siCtrl	1525	1525	-0.000419011	0.997403	0.998523	0.50567	0.505576	965.515	C00626; HMDB10016	PIP(20:4(5Z,8Z,11Z,14Z)/18:0)	0.00134651	C47H84O16P2	-H(-)	57
siYy1:siCtrl	1525	1525	-0.000419011	0.997403	0.998523	0.50567	0.505576	965.515	C00626; HMDB10020	PIP(20:4(8Z,11Z,14Z,17Z)/18:0)	0.00134651	C47H84O16P2	-H(-)	57
siYy1:siCtrl	1525	1525	-0.000419011	0.997403	0.998523	0.50567	0.505576	965.515	C00626; HMDB10027	PIP(22:4(10Z,13Z,16Z,19Z)/16:0)	0.00134651	C47H84O16P2	-H(-)	57
siYy1:siCtrl	1525	1525	-0.000419011	0.997403	0.998523	0.50567	0.505576	965.515	C00626; HMDB10028	PIP(22:4(7Z,10Z,13Z,16Z)/16:0)	0.00134651	C47H84O16P2	-H(-)	57
siYy1:siCtrl	108	108	2.24684e-05	0.999754	0.999754	0.506199	0.506199	143.071	HMDB01988	4-Hydroxycyclohexylcarboxylic acid	0.000312209	C7H12O3	-H(-)	100
siYy1:siCtrl	108	108	2.24684e-05	0.999754	0.999754	0.506199	0.506199	143.071	HMDB31176	Tetrahydrofurfuryl acetate	0.000312209	C7H12O3	-H(-)	100
siYy1:siCtrl	108	108	2.24684e-05	0.999754	0.999754	0.506199	0.506199	143.071	HMDB36594	Botryodiplodin	0.000312209	C7H12O3	-H(-)	100
siYy1:siCtrl	108	108	2.24684e-05	0.999754	0.999754	0.506199	0.506199	143.071	HMDB37114	Methyl (R)-3-methyl-2-oxopentanoate	0.000312209	C7H12O3	-H(-)	100
siYy1:siCtrl	108	108	2.24684e-05	0.999754	0.999754	0.506199	0.506199	143.071	HMDB40433	Ethyl levulinate	0.000312209	C7H12O3	-H(-)	100
siYy1:siCtrl	1466	1466	0.000242368	0.99787	0.998523	0.505576	0.505576	699.314	HMDB33729	1-Acetyl-3,27-dihydroxywitha-5,24-dienolide 3-glucoside	0.000872376	C36H54O11	.K/H-H(-)	5
siYy1:siCtrl	1466	1466	0.000242368	0.99787	0.998523	0.505576	0.505576	699.314	HMDB34201	Physalolactone B 3-glucoside	0.000872376	C36H54O11	.K/H-H(-)	5
siYy1:siCtrl	1466	1466	0.000242368	0.99787	0.998523	0.505576	0.505576	699.314	HMDB41131	Prosapogenin	0.000872376	C36H54O11	.K/H-H(-)	5
siYy1:siCtrl	706	706	0.000477503	0.99395	0.996555	0.50458	0.50458	291.122	HMDB28887	Histidinyl-Histidine	-0.000979572	C12H16N6O3	-H(-)	100
siYy1:siCtrl	858	858	0.000771421	0.992808	0.996063	0.504331	0.504331	336.079	HMDB34767	(1R*,3R*,3'S*)-1,2,3,4-Tetrahydro-1-(2-thio-3-pyrrolidinyl)-beta-carboline-3-carboxylic acid	-0.000585533	C16H17N3O2S	.Na/H-H(-)	10
siYy1:siCtrl	845	845	0.00145694	0.982745	0.98921	0.500861	0.500861	332.119	HMDB61018	norcisapride	-0.000656995	C14H20ClN3O3	.F(-)	10
siYy1:siCtrl	33	33	0.00159127	0.980685	0.988451	0.5008	0.500477	113.024	HMDB31859	Norfuraneol	0.000404208	C5H6O3	-H(-)	100
siYy1:siCtrl	33	33	0.00159127	0.980685	0.988451	0.5008	0.500477	113.024	HMDB60461	cis-Acetylacrylate	0.000404208	C5H6O3	-H(-)	100
siYy1:siCtrl	326	326	0.0023699	0.970676	0.983532	0.497986	0.497986	196.107	C05575; HMDB29422	L-Histidine trimethylbetaine	0.00196401	C9H15N3O2	-H(-)	21
siYy1:siCtrl	862	862	0.00322447	0.95781	0.978055	0.495322	0.495213	336.168	C02993; HMDB05768	Kyotorphin	-0.000261094	C15H23N5O4	-H(-)	100
siYy1:siCtrl	862	862	0.00322447	0.95781	0.978055	0.495322	0.495213	336.168	HMDB28721	Arginyl-Tyrosine	-0.000261094	C15H23N5O4	-H(-)	100
siYy1:siCtrl	862	862	0.00322447	0.95781	0.978055	0.495322	0.495213	336.168	HMDB29099	Tyrosyl-Arginine	-0.000261094	C15H23N5O4	-H(-)	100
siYy1:siCtrl	1218	1218	0.00349062	0.966531	0.981933	0.497177	0.497177	480.119	HMDB15560	Thiothixene	-0.000173025	C23H29N3O2S2	.K/H-H(-)	5
siYy1:siCtrl	88	88	0.00390067	0.94499	0.970551	0.491977	0.491414	136.015	HMDB29172	3-keto-2-Methylbutyrate	-0.000910892	C5H7O3	.Na/H-H(-)	10
siYy1:siCtrl	95	95	0.00391686	0.912723	0.955283	0.483959	0.483683	138.054	C00719; HMDB00043	Betaine	-0.000709497	C5H11NO2	.Na/H-H(-)	10
siYy1:siCtrl	95	95	0.00391686	0.912723	0.955283	0.483959	0.483683	138.054	C00183; HMDB00883	L-Valine	-0.000709497	C5H11NO2	.Na/H-H(-)	10
siYy1:siCtrl	95	95	0.00391686	0.912723	0.955283	0.483959	0.483683	138.054	C07457; HMDB01382	Vaporole	-0.000709497	C5H11NO2	.Na/H-H(-)	10
siYy1:siCtrl	95	95	0.00391686	0.912723	0.955283	0.483959	0.483683	138.054	HMDB02141	N-Methyl-a-aminoisobutyric acid	-0.000709497	C5H11NO2	.Na/H-H(-)	10
siYy1:siCtrl	95	95	0.00391686	0.912723	0.955283	0.483959	0.483683	138.054	C00431; HMDB03355	5-Aminopentanoic acid	-0.000709497	C5H11NO2	.Na/H-H(-)	10
siYy1:siCtrl	95	95	0.00391686	0.912723	0.955283	0.483959	0.483683	138.054	C01799; HMDB13716	Norvaline	-0.000709497	C5H11NO2	.Na/H-H(-)	10
siYy1:siCtrl	95	95	0.00391686	0.912723	0.955283	0.483959	0.483683	138.054	C07457; HMDB15550	Amyl Nitrite	-0.000709497	C5H11NO2	.Na/H-H(-)	10
siYy1:siCtrl	246	246	0.0042327	0.935269	0.966866	0.489547	0.489547	179.036	C01179; HMDB00707	4-Hydroxyphenylpyruvic acid	-0.00116905	C9H8O4	-H(-)	76
siYy1:siCtrl	246	246	0.0042327	0.935269	0.966866	0.489547	0.489547	179.036	C01405; HMDB01879	Aspirin	-0.00116905	C9H8O4	-H(-)	76
siYy1:siCtrl	246	246	0.0042327	0.935269	0.966866	0.489547	0.489547	179.036	C01481; HMDB01964	Caffeic acid	-0.00116905	C9H8O4	-H(-)	76
siYy1:siCtrl	246	246	0.0042327	0.935269	0.966866	0.489547	0.489547	179.036	HMDB02130	Monomethyl phthalate	-0.00116905	C9H8O4	-H(-)	76
siYy1:siCtrl	246	246	0.0042327	0.935269	0.966866	0.489547	0.489547	179.036	C01197; HMDB03501	3,4-Dihydroxy-trans-cinnamate	-0.00116905	C9H8O4	-H(-)	76
siYy1:siCtrl	246	246	0.0042327	0.935269	0.966866	0.489547	0.489547	179.036	C05350; HMDB06915	2-Hydroxy-3-(4-hydroxyphenyl)propenoic acid	-0.00116905	C9H8O4	-H(-)	76
siYy1:siCtrl	246	246	0.0042327	0.935269	0.966866	0.489547	0.489547	179.036	HMDB11663	3-Hydroxyphenylpyruvic acid	-0.00116905	C9H8O4	-H(-)	76
siYy1:siCtrl	246	246	0.0042327	0.935269	0.966866	0.489547	0.489547	179.036	C12623; HMDB32057	(E)-3-(2,3-Dihydroxyphenyl)-2-propenoic acid	-0.00116905	C9H8O4	-H(-)	76
siYy1:siCtrl	246	246	0.0042327	0.935269	0.966866	0.489547	0.489547	179.036	HMDB32131	3-(3,5-Dihydroxyphenyl)-2-propenoic acid	-0.00116905	C9H8O4	-H(-)	76
siYy1:siCtrl	1442	1442	0.00443827	0.959647	0.978188	0.49528	0.49528	661.245	HMDB30113	Kuwanon Q	-0.000338501	C40H38O9	-H(-)	100
siYy1:siCtrl	1442	1442	0.00443827	0.959647	0.978188	0.49528	0.49528	661.245	HMDB30114	Kuwanon R	-0.000338501	C40H38O9	-H(-)	100
siYy1:siCtrl	364	364	0.00469626	0.930082	0.964763	0.488483	0.488483	206.06	HMDB32597	4-Hydroxydiphenylamine	-0.000985922	C12H11NO	.Na/H-H(-)	10
siYy1:siCtrl	364	364	0.00469626	0.930082	0.964763	0.488483	0.488483	206.06	C18533; HMDB32710	2-(1-Naphthyl)acetamide	-0.000985922	C12H11NO	.Na/H-H(-)	10
siYy1:siCtrl	216	216	0.00492656	0.978281	0.987967	0.500231	0.500231	172.04	C06325; HMDB00842	Quinaldic acid	0.000875043	C10H7NO2	-H(-)	100
siYy1:siCtrl	1226	1226	0.00504848	0.965423	0.98146	0.496937	0.496937	482.961	C00075; HMDB00285	Uridine triphosphate	-0.000256086	C9H15N2O15P3	-H(-)	100
siYy1:siCtrl	159	159	0.0050837	0.958238	0.978055	0.495213	0.495213	157.051	HMDB00635	Succinylacetone	-0.000156167	C7H10O4	-H(-)	100
siYy1:siCtrl	159	159	0.0050837	0.958238	0.978055	0.495213	0.495213	157.051	C02631; HMDB12241	Isopropylmaleate	-0.000156167	C7H10O4	-H(-)	100
siYy1:siCtrl	159	159	0.0050837	0.958238	0.978055	0.495213	0.495213	157.051	HMDB36380	xi-2,3-Dihydro-3,5-dihydroxy-6-methyl-4H-pyran-4-one	-0.000156167	C7H10O4	-H(-)	100
siYy1:siCtrl	159	159	0.0050837	0.958238	0.978055	0.495213	0.495213	157.051	HMDB59815	Ethyl 5-oxotetrahydro-2-furancarboxylate	-0.000156167	C7H10O4	-H(-)	100
siYy1:siCtrl	416	416	0.00511087	0.945178	0.970551	0.491414	0.491414	217.018	HMDB41785	Tyrosol 4-sulfate	-6.50203e-07	C8H10O5S	-H(-)	58
siYy1:siCtrl	922	922	0.00517614	0.967457	0.982212	0.497323	0.497318	357.123	HMDB41519	Nb-Feruloyltryptamine	-0.000868722	C20H20N2O3	.Na/H-H(-)	10
siYy1:siCtrl	303	303	0.00524239	0.952187	0.973827	0.493072	0.493072	190.099	HMDB06468	4-Hydroxydebrisoquine	-0.0005504	C10H13N3O	-H(-)	100
siYy1:siCtrl	303	303	0.00524239	0.952187	0.973827	0.493072	0.493072	190.099	C19477; HMDB41939	N'-nitrosoanabasine	-0.0005504	C10H13N3O	-H(-)	100
siYy1:siCtrl	771	771	0.00540615	0.948575	0.971432	0.49186	0.49186	312.097	HMDB29050	Serinyl-Tryptophan	-0.000445129	C14H17N3O4	.Na/H-H(-)	10
siYy1:siCtrl	771	771	0.00540615	0.948575	0.971432	0.49186	0.49186	312.097	HMDB29092	Tryptophyl-Serine	-0.000445129	C14H17N3O4	.Na/H-H(-)	10
siYy1:siCtrl	743	743	0.00628187	0.93305	0.965224	0.488716	0.488716	302.161	HMDB13328	Pimelylcarnitine	0.000381731	C14H25NO6	-H(-)	100
siYy1:siCtrl	357	357	0.00657121	0.854766	0.923999	0.467963	0.467843	203.108	C10702; HMDB30770	4-Hydroxy-3-(3-methyl-2-butenyl)acetophenone	6.30872e-05	C13H16O2	-H(-)	100
siYy1:siCtrl	357	357	0.00657121	0.854766	0.923999	0.467963	0.467843	203.108	HMDB30904	alpha,alpha-Dimethylanisalacetone	6.30872e-05	C13H16O2	-H(-)	100
siYy1:siCtrl	357	357	0.00657121	0.854766	0.923999	0.467963	0.467843	203.108	HMDB31553	6-(1-Hydroxyethyl)-2,2-dimethyl-2H-1-benzopyran	6.30872e-05	C13H16O2	-H(-)	100
siYy1:siCtrl	357	357	0.00657121	0.854766	0.923999	0.467963	0.467843	203.108	HMDB31661	3-Isovalidene-3alpha,4-dihydrophthalide	6.30872e-05	C13H16O2	-H(-)	100
siYy1:siCtrl	357	357	0.00657121	0.854766	0.923999	0.467963	0.467843	203.108	HMDB33379	cis-3-Hexenyl benzoate	6.30872e-05	C13H16O2	-H(-)	100
siYy1:siCtrl	357	357	0.00657121	0.854766	0.923999	0.467963	0.467843	203.108	HMDB36224	Benzyl 2,3-dimethyl-2-butenoate	6.30872e-05	C13H16O2	-H(-)	100
siYy1:siCtrl	357	357	0.00657121	0.854766	0.923999	0.467963	0.467843	203.108	HMDB37628	Phenethyl tiglate	6.30872e-05	C13H16O2	-H(-)	100
siYy1:siCtrl	357	357	0.00657121	0.854766	0.923999	0.467963	0.467843	203.108	HMDB37702	Butyl cinnamate	6.30872e-05	C13H16O2	-H(-)	100
siYy1:siCtrl	357	357	0.00657121	0.854766	0.923999	0.467963	0.467843	203.108	HMDB37703	Isobutyl cinnamate	6.30872e-05	C13H16O2	-H(-)	100
siYy1:siCtrl	357	357	0.00657121	0.854766	0.923999	0.467963	0.467843	203.108	HMDB37721	2-Phenylethyl 3-methyl-2-butenoate	6.30872e-05	C13H16O2	-H(-)	100
siYy1:siCtrl	357	357	0.00657121	0.854766	0.923999	0.467963	0.467843	203.108	HMDB41316	Cinnamyl butyrate	6.30872e-05	C13H16O2	-H(-)	100
siYy1:siCtrl	357	357	0.00657121	0.854766	0.923999	0.467963	0.467843	203.108	HMDB41317	Cinnamyl isobutyrate	6.30872e-05	C13H16O2	-H(-)	100
siYy1:siCtrl	61	61	0.00709445	0.888532	0.942102	0.477009	0.477009	127.04	HMDB31303	Osmundalactone	0.000423198	C6H8O3	-H(-)	100
siYy1:siCtrl	61	61	0.00709445	0.888532	0.942102	0.477009	0.477009	127.04	HMDB31306	3-Hydroxy-4,5-dimethyl-2(5H)-furanone	0.000423198	C6H8O3	-H(-)	100
siYy1:siCtrl	61	61	0.00709445	0.888532	0.942102	0.477009	0.477009	127.04	HMDB31847	2-Ethyl-3,4-dihydroxyfuran	0.000423198	C6H8O3	-H(-)	100
siYy1:siCtrl	61	61	0.00709445	0.888532	0.942102	0.477009	0.477009	127.04	HMDB33285	L-erythro-5-(1-Hydroxyethyl)-2(5H)-furanone	0.000423198	C6H8O3	-H(-)	100
siYy1:siCtrl	61	61	0.00709445	0.888532	0.942102	0.477009	0.477009	127.04	HMDB33517	5,6-Dihydro-4-methoxy-2H-pyran-2-one	0.000423198	C6H8O3	-H(-)	100
siYy1:siCtrl	61	61	0.00709445	0.888532	0.942102	0.477009	0.477009	127.04	HMDB38072	xi-5-Acetyltetrahydro-2(3H)-furanone	0.000423198	C6H8O3	-H(-)	100
siYy1:siCtrl	61	61	0.00709445	0.888532	0.942102	0.477009	0.477009	127.04	HMDB40594	(±)-Furaneol	0.000423198	C6H8O3	-H(-)	100
siYy1:siCtrl	61	61	0.00709445	0.888532	0.942102	0.477009	0.477009	127.04	HMDB40732	2,7-Oxepanedione	0.000423198	C6H8O3	-H(-)	100
siYy1:siCtrl	1324	1324	0.00725457	0.912826	0.955283	0.483683	0.483683	541.229	HMDB35167	Cinncassiol C1 19-glucoside	0.000180279	C26H38O12	-H(-)	100
siYy1:siCtrl	1191	1191	0.00733064	0.960596	0.978503	0.49544	0.49544	467.136	HMDB30585	Silymonin	-0.00131778	C25H24O9	-H(-)	70
siYy1:siCtrl	481	481	0.00748952	0.931534	0.964961	0.488583	0.488583	232.083	HMDB35923	Hirsutin	0.000788101	C10H19NOS2	-H(-)	100
siYy1:siCtrl	601	601	0.00758543	0.901061	0.949129	0.480737	0.480567	259.118	HMDB32857	Glycerol tripropanoate	0.000388717	C12H20O6	-H(-)	100
siYy1:siCtrl	791	791	0.00821069	0.860885	0.925202	0.468662	0.468452	318.06	HMDB32294	N-Gluconyl ethanolamine phosphate	-0.000383348	C8H18NO10P	-H(-)	100
siYy1:siCtrl	101	101	0.0083575	0.792463	0.886659	0.449087	0.448937	141.001	HMDB29719	Methyl thiophene-2-carboxylate	0.000356147	C6H6O2S	-H(-)	100
siYy1:siCtrl	101	101	0.0083575	0.792463	0.886659	0.449087	0.448937	141.001	HMDB37731	S-(2-Furanylmethyl) methanethioate	0.000356147	C6H6O2S	-H(-)	100
siYy1:siCtrl	101	101	0.0083575	0.792463	0.886659	0.449087	0.448937	141.001	HMDB37762	Methyl 2-thiofuroate	0.000356147	C6H6O2S	-H(-)	100
siYy1:siCtrl	525	525	0.00837249	0.912081	0.955283	0.48395	0.483683	241.039	C00078; HMDB00929	L-Tryptophan	-7.24601e-05	C11H12N2O2	.K/H-H(-)	5
siYy1:siCtrl	525	525	0.00837249	0.912081	0.955283	0.48395	0.483683	241.039	C00525; HMDB13609	D-Tryptophan	-7.24601e-05	C11H12N2O2	.K/H-H(-)	5
siYy1:siCtrl	525	525	0.00837249	0.912081	0.955283	0.48395	0.483683	241.039	HMDB13840	3-Hydroxymethylantipyrine	-7.24601e-05	C11H12N2O2	.K/H-H(-)	5
siYy1:siCtrl	525	525	0.00837249	0.912081	0.955283	0.48395	0.483683	241.039	C07839; HMDB14892	Ethotoin	-7.24601e-05	C11H12N2O2	.K/H-H(-)	5
siYy1:siCtrl	525	525	0.00837249	0.912081	0.955283	0.48395	0.483683	241.039	C00806; HMDB30396	(±)-Tryptophan	-7.24601e-05	C11H12N2O2	.K/H-H(-)	5
siYy1:siCtrl	525	525	0.00837249	0.912081	0.955283	0.48395	0.483683	241.039	HMDB60533	Nirvanol	-7.24601e-05	C11H12N2O2	.K/H-H(-)	5
siYy1:siCtrl	525	525	0.00837249	0.912081	0.955283	0.48395	0.483683	241.039	HMDB60878	4-Hydroxyantipyrine	-7.24601e-05	C11H12N2O2	.K/H-H(-)	5
siYy1:siCtrl	525	525	0.00837249	0.912081	0.955283	0.48395	0.483683	241.039	HMDB60967	S-nirvanol	-7.24601e-05	C11H12N2O2	.K/H-H(-)	5
siYy1:siCtrl	955	955	0.00876803	0.899542	0.949129	0.480589	0.480567	367.16	HMDB41255	(2S)-2-Butanol O-[b-D-Apiofuranosyl-(1->6)-b-D-glucopyranoside]	0.00059235	C15H28O10	-H(-)	100
siYy1:siCtrl	1242	1242	0.00933939	0.873036	0.932609	0.47229	0.472202	495.202	HMDB36033	7alpha-1(10->19)-Abeo-7-acetoxyobacun-9(11)-ene	0.000386546	C28H32O8	-H(-)	100
siYy1:siCtrl	616	616	0.00959671	0.87062	0.932609	0.472303	0.472202	264.132	HMDB28959	Lysyl-Proline	0.000917271	C11H21N3O3	.Na/H-H(-)	10
siYy1:siCtrl	616	616	0.00959671	0.87062	0.932609	0.472303	0.472202	264.132	HMDB29022	Prolyl-Lysine	0.000917271	C11H21N3O3	.Na/H-H(-)	10
siYy1:siCtrl	1446	1446	0.00960745	0.928404	0.96433	0.488264	0.488264	663.268	HMDB36400	2',7-Dihydroxy-4'-methoxy-8-prenylflavan 2',7-diglucoside	-0.0021326	C33H44O14	-H(-)	16
siYy1:siCtrl	355	355	0.0100337	0.911803	0.955283	0.484134	0.483683	203.054	C01697; HMDB00107	Galactitol	-0.000113224	C6H14O6	.Na/H-H(-)	11
siYy1:siCtrl	355	355	0.0100337	0.911803	0.955283	0.484134	0.483683	203.054	C00794; HMDB00247	Sorbitol	-0.000113224	C6H14O6	.Na/H-H(-)	11
siYy1:siCtrl	355	355	0.0100337	0.911803	0.955283	0.484134	0.483683	203.054	C00392; HMDB00765	Mannitol	-0.000113224	C6H14O6	.Na/H-H(-)	11
siYy1:siCtrl	355	355	0.0100337	0.911803	0.955283	0.484134	0.483683	203.054	C01507; HMDB11632	L-Iditol	-0.000113224	C6H14O6	.Na/H-H(-)	11
siYy1:siCtrl	1119	1119	0.0102955	0.858937	0.924172	0.467931	0.467931	435.111	HMDB38859	beta-D-Xylopyranosyl-(1->5)-alpha-L-arabinofuranosyl-(1->3)-L-arabinose	0.000742499	C15H26O13	.Na/H-H(-)	10
siYy1:siCtrl	1119	1119	0.0102955	0.858937	0.924172	0.467931	0.467931	435.111	HMDB38860	beta-D-Xylopyranosyl-(1->5)-alpha-L-arabinofuranosyl-(1->5)-L-arabinose	0.000742499	C15H26O13	.Na/H-H(-)	10
siYy1:siCtrl	1119	1119	0.0102955	0.858937	0.924172	0.467931	0.467931	435.111	HMDB38861	beta-D-Xylopyranosyl-(1->3)-alpha-L-arabinofuranosyl-(1->3)-L-arabinose	0.000742499	C15H26O13	.Na/H-H(-)	10
siYy1:siCtrl	1119	1119	0.0102955	0.858937	0.924172	0.467931	0.467931	435.111	HMDB38865	a-L-Arabinofuranosyl-(1->3)-b-D-xylopyranosyl-(1->4)-D-xylose	0.000742499	C15H26O13	.Na/H-H(-)	10
siYy1:siCtrl	1119	1119	0.0102955	0.858937	0.924172	0.467931	0.467931	435.111	HMDB41223	a-L-Arabinofuranosyl-(1->3)-[a-L-arabinofuranosyl-(1r5)]-L-arabinose	0.000742499	C15H26O13	.Na/H-H(-)	10
siYy1:siCtrl	758	758	0.0104866	0.875878	0.933863	0.472837	0.472837	308.176	HMDB06294	16-Hydroxy hexadecanoic acid	0.000273133	C16H31O3	.K/H-H(-)	5
siYy1:siCtrl	317	317	0.0108177	0.839129	0.917704	0.464656	0.464656	194.981	C00337; HMDB00528	4,5-Dihydroorotic acid	-0.000138626	C5H6N2O4	.K/H-H(-)	5
siYy1:siCtrl	317	317	0.0108177	0.839129	0.917704	0.464656	0.464656	194.981	C00337; HMDB03349	L-Dihydroorotic acid	-0.000138626	C5H6N2O4	.K/H-H(-)	5
siYy1:siCtrl	437	437	0.0108375	0.870326	0.932609	0.472474	0.472202	224.03	C07999; HMDB14752	Furazolidone	0.000808646	C8H7N3O5	-H(-)	73
siYy1:siCtrl	437	437	0.0108375	0.870326	0.932609	0.472474	0.472202	224.03	HMDB32558	Dinitolmide	0.000808646	C8H7N3O5	-H(-)	73
siYy1:siCtrl	1092	1092	0.0112372	0.94291	0.970176	0.491224	0.491224	420.155	C11158; HMDB15164	Topotecan	0.00176529	C23H23N3O5	-H(-)	29
siYy1:siCtrl	1363	1363	0.0114926	0.87252	0.932609	0.472672	0.472202	579.258	HMDB37035	Glycinoeclepin B	4.35908e-05	C31H42O9	.Na/H-H(-)	10
siYy1:siCtrl	179	179	0.0115496	0.890537	0.943165	0.477754	0.477547	161.024	HMDB02149	3 Hydroxycoumarin	-1.54494e-05	C9H6O3	-H(-)	100
siYy1:siCtrl	179	179	0.0115496	0.890537	0.943165	0.477754	0.477547	161.024	C09315; HMDB29865	Umbelliferone	-1.54494e-05	C9H6O3	-H(-)	100
siYy1:siCtrl	93	93	0.0115894	0.645196	0.800218	0.405368	0.40517	137.097	HMDB13824	2-Pentylfuran	0.000342048	C9H14O	-H(-)	100
siYy1:siCtrl	93	93	0.0115894	0.645196	0.800218	0.405368	0.40517	137.097	HMDB31084	2-Pentylfuran n	0.000342048	C9H14O	-H(-)	100
siYy1:siCtrl	93	93	0.0115894	0.645196	0.800218	0.405368	0.40517	137.097	C16323; HMDB31152	(3Z,6Z)-3,6-Nonadienal	0.000342048	C9H14O	-H(-)	100
siYy1:siCtrl	93	93	0.0115894	0.645196	0.800218	0.405368	0.40517	137.097	C14743; HMDB31195	3,5,5-Trimethyl-2-cyclohexen-1-one	0.000342048	C9H14O	-H(-)	100
siYy1:siCtrl	93	93	0.0115894	0.645196	0.800218	0.405368	0.40517	137.097	HMDB31261	(2E,6E)-2,6-Nonadienal	0.000342048	C9H14O	-H(-)	100
siYy1:siCtrl	93	93	0.0115894	0.645196	0.800218	0.405368	0.40517	137.097	HMDB31685	2,4-Nonadienal	0.000342048	C9H14O	-H(-)	100
siYy1:siCtrl	93	93	0.0115894	0.645196	0.800218	0.405368	0.40517	137.097	HMDB33434	4-Acetyl-1-methylcyclohexene	0.000342048	C9H14O	-H(-)	100
siYy1:siCtrl	93	93	0.0115894	0.645196	0.800218	0.405368	0.40517	137.097	C08499; HMDB33857	Violet-leaf aldehyde	0.000342048	C9H14O	-H(-)	100
siYy1:siCtrl	93	93	0.0115894	0.645196	0.800218	0.405368	0.40517	137.097	HMDB35229	5-Isopropylbicyclo[3.1.0]hexan-2-one	0.000342048	C9H14O	-H(-)	100
siYy1:siCtrl	93	93	0.0115894	0.645196	0.800218	0.405368	0.40517	137.097	HMDB35929	(R)-Cryptone	0.000342048	C9H14O	-H(-)	100
siYy1:siCtrl	93	93	0.0115894	0.645196	0.800218	0.405368	0.40517	137.097	HMDB36069	Pulegenone	0.000342048	C9H14O	-H(-)	100
siYy1:siCtrl	93	93	0.0115894	0.645196	0.800218	0.405368	0.40517	137.097	HMDB36091	exo-5,6-Dimethylbicyclo[2.2.1]hept-5-en-2-ol	0.000342048	C9H14O	-H(-)	100
siYy1:siCtrl	93	93	0.0115894	0.645196	0.800218	0.405368	0.40517	137.097	HMDB36092	exo-2-Methyl-3-methylenebicyclo[2.2.1]heptan-2-ol	0.000342048	C9H14O	-H(-)	100
siYy1:siCtrl	93	93	0.0115894	0.645196	0.800218	0.405368	0.40517	137.097	HMDB40338	3,5,5-Trimethyl-3-cyclohexen-1-one	0.000342048	C9H14O	-H(-)	100
siYy1:siCtrl	446	446	0.0118365	0.861287	0.925202	0.468552	0.468452	226.083	C00881; CHEBI:15698; CID:13711; HMDB00014	Deoxycytidine	2.82284e-05	C9H13N3O4	-H(-)	100
siYy1:siCtrl	451	451	0.011919	0.823107	0.907315	0.459396	0.459396	227.065	HMDB29049	Serinyl-Threonine	-0.000358949	C7H14N2O5	.Na/H-H(-)	10
siYy1:siCtrl	451	451	0.011919	0.823107	0.907315	0.459396	0.459396	227.065	HMDB29070	Threoninyl-Serine	-0.000358949	C7H14N2O5	.Na/H-H(-)	10
siYy1:siCtrl	986	986	0.0126403	0.761128	0.87263	0.442331	0.441834	376.04	HMDB38428	2-Hydroxypropyl glucosinolate	-0.0026222	C10H19NO10S2	-H(-)	7
siYy1:siCtrl	270	270	0.0127824	0.853974	0.923999	0.468191	0.467843	185.118	HMDB10724	3-Oxodecanoic acid	5.21683e-05	C10H18O3	-H(-)	100
siYy1:siCtrl	270	270	0.0127824	0.853974	0.923999	0.468191	0.467843	185.118	HMDB30367	Ethyl (3R,5Z)-3-hydroxy-5-octenoate	5.21683e-05	C10H18O3	-H(-)	100
siYy1:siCtrl	270	270	0.0127824	0.853974	0.923999	0.468191	0.467843	185.118	HMDB30369	3-Hydroxy-5Z-octenyl acetate	5.21683e-05	C10H18O3	-H(-)	100
siYy1:siCtrl	270	270	0.0127824	0.853974	0.923999	0.468191	0.467843	185.118	HMDB33010	(1S,2S,4S,5R)-1,8-Epoxy-p-menthane-2,5-diol	5.21683e-05	C10H18O3	-H(-)	100
siYy1:siCtrl	270	270	0.0127824	0.853974	0.923999	0.468191	0.467843	185.118	HMDB38692	6-Methyl-2-methylene-6-octene-1,3,8-triol	5.21683e-05	C10H18O3	-H(-)	100
siYy1:siCtrl	270	270	0.0127824	0.853974	0.923999	0.468191	0.467843	185.118	HMDB38978	(1beta,2beta,5beta)-p-Menth-3-ene-1,2,5-triol	5.21683e-05	C10H18O3	-H(-)	100
siYy1:siCtrl	270	270	0.0127824	0.853974	0.923999	0.468191	0.467843	185.118	HMDB39533	(E)-10-Hydroxy-8-decenoic acid	5.21683e-05	C10H18O3	-H(-)	100
siYy1:siCtrl	270	270	0.0127824	0.853974	0.923999	0.468191	0.467843	185.118	HMDB39582	6-Hexyl-1,4-dioxan-2-one	5.21683e-05	C10H18O3	-H(-)	100
siYy1:siCtrl	270	270	0.0127824	0.853974	0.923999	0.468191	0.467843	185.118	HMDB39587	5-Hexyl-1,4-dioxan-2-one	5.21683e-05	C10H18O3	-H(-)	100
siYy1:siCtrl	270	270	0.0127824	0.853974	0.923999	0.468191	0.467843	185.118	HMDB40204	2-Methylbutyl 3-hydroxy-2-methylidenebutanoate	5.21683e-05	C10H18O3	-H(-)	100
siYy1:siCtrl	270	270	0.0127824	0.853974	0.923999	0.468191	0.467843	185.118	HMDB40205	3-Methylbutyl 3-hydroxy-2-methylidenebutanoate	5.21683e-05	C10H18O3	-H(-)	100
siYy1:siCtrl	270	270	0.0127824	0.853974	0.923999	0.468191	0.467843	185.118	C17620; HMDB41376	exo,exo-1,8-Epoxy-p-menthane-2,6-diol	5.21683e-05	C10H18O3	-H(-)	100
siYy1:siCtrl	270	270	0.0127824	0.853974	0.923999	0.468191	0.467843	185.118	HMDB41545	(1R,2R,4R)-1,8-Epoxy-p-menthane-2,4-diol	5.21683e-05	C10H18O3	-H(-)	100
siYy1:siCtrl	847	847	0.0128362	0.914059	0.95592	0.484005	0.484005	333.092	C05551; HMDB15186	Penicillin G	-0.0004722	C16H18N2O4S	-H(-)	100
siYy1:siCtrl	712	712	0.0128366	0.850513	0.923999	0.467949	0.467843	293.104	HMDB39825	Cyclocalopin F	-0.000959403	C15H18O6	-H(-)	100
siYy1:siCtrl	713	713	0.013823	0.804238	0.892122	0.451794	0.451703	293.123	HMDB31693	Ethyl (S)-3-hydroxybutyrate glucoside	0.00139614	C12H22O8	-H(-)	53
siYy1:siCtrl	459	459	0.0139993	0.925668	0.96345	0.487818	0.487818	228.066	C10676; HMDB30195	gamma-Fagarine	0.000123587	C13H11NO3	-H(-)	100
siYy1:siCtrl	459	459	0.0139993	0.925668	0.96345	0.487818	0.487818	228.066	HMDB37614	Pteleine	0.000123587	C13H11NO3	-H(-)	100
siYy1:siCtrl	411	411	0.0141671	0.89865	0.948885	0.480443	0.480443	215.081	HMDB35665	L-1,2,3,4-Tetrahydro-beta-carboline-3-carboxylic acid	0.00206359	C12H12N2O2	-H(-)	18
siYy1:siCtrl	1267	1267	0.0144163	0.892617	0.943165	0.477547	0.477547	507.993	C08103; HMDB14419	Cefmetazole	0.000657648	C15H17N7O5S3	.K/H-H(-)	5
siYy1:siCtrl	323	323	0.0149514	0.869931	0.932609	0.472591	0.472202	195.986	HMDB31573	(R)-(E)-Sulforaphene	0.000935223	C6H9NOS2	.Na/H-H(-)	10
siYy1:siCtrl	134	134	0.015528	0.886414	0.942102	0.477527	0.477009	151.051	C05842; HMDB04193	N1-Methyl-2-pyridone-5-carboxamide	0.000117868	C7H8N2O2	-H(-)	100
siYy1:siCtrl	134	134	0.015528	0.886414	0.942102	0.477527	0.477009	151.051	C05843; HMDB04194	N1-Methyl-4-pyridone-3-carboxamide	0.000117868	C7H8N2O2	-H(-)	100
siYy1:siCtrl	1252	1252	0.0159377	0.850157	0.923999	0.468086	0.467843	502.127	HMDB41088	(E)-Squamosamide	0.000209995	C26H27NO7	.K/H-H(-)	5
siYy1:siCtrl	402	402	0.0160654	0.904177	0.951438	0.481736	0.481736	213.125	C01909; HMDB03581	Dethiobiotin	-0.000935203	C10H18N2O3	-H(-)	100
siYy1:siCtrl	402	402	0.0160654	0.904177	0.951438	0.481736	0.481736	213.125	HMDB29030	Prolyl-Valine	-0.000935203	C10H18N2O3	-H(-)	100
siYy1:siCtrl	402	402	0.0160654	0.904177	0.951438	0.481736	0.481736	213.125	HMDB29135	Valyl-Proline	-0.000935203	C10H18N2O3	-H(-)	100
siYy1:siCtrl	158	158	0.0162473	0.618852	0.781225	0.395553	0.395553	156.103	C12535; HMDB14447	Tranexamic Acid	0.000142339	C8H15NO2	-H(-)	100
siYy1:siCtrl	158	158	0.0162473	0.618852	0.781225	0.395553	0.395553	156.103	C08283; HMDB33433	(S)-Homostachydrine	0.000142339	C8H15NO2	-H(-)	100
siYy1:siCtrl	1309	1309	0.0162689	0.782924	0.883292	0.447611	0.447232	533.179	HMDB34342	Physalin M	0.00017687	C28H32O9	.Na/H-H(-)	10
siYy1:siCtrl	625	625	0.0168789	0.849322	0.923999	0.467958	0.467843	267.195	HMDB34557	8,8-Diethoxy-2,6-dimethyl-2-octanol	-0.00112012	C14H30O3	.Na/H-H(-)	8
siYy1:siCtrl	1008	1008	0.0170078	0.790136	0.885637	0.448424	0.44842	383.138	C11720; HMDB41886	Enalaprilat	-0.000131042	C18H24N2O5	.Cl(-)	10
siYy1:siCtrl	1262	1262	0.017022	0.880157	0.937119	0.474486	0.474486	505.988	C00002; HMDB00538	Adenosine triphosphate	0.000292399	C10H16N5O13P3	-H(-)	100
siYy1:siCtrl	1262	1262	0.017022	0.880157	0.937119	0.474486	0.474486	505.988	C00286; HMDB01440	dGTP	0.000292399	C10H16N5O13P3	-H(-)	100
siYy1:siCtrl	1262	1262	0.017022	0.880157	0.937119	0.474486	0.474486	505.988	C19969; HMDB59593	2-hydroxy-dATP	0.000292399	C10H16N5O13P3	-H(-)	100
siYy1:siCtrl	198	198	0.0172378	0.797103	0.889546	0.450399	0.450399	166.062	HMDB29873	(S)-Spinacine	-2.78767e-06	C7H9N3O2	-H(-)	100
siYy1:siCtrl	198	198	0.0172378	0.797103	0.889546	0.450399	0.450399	166.062	HMDB60362	2,4-Diamino-6-nitrotoluene	-2.78767e-06	C7H9N3O2	-H(-)	100
siYy1:siCtrl	856	856	0.017631	0.819035	0.90413	0.457783	0.457783	335.073	HMDB60562	Captopril-cysteine disulfide	0.000877046	C12H20N2O5S2	-H(-)	100
siYy1:siCtrl	1520	1520	0.0176598	0.853652	0.923999	0.468677	0.467843	929.548	HMDB40493	Vinaginsenoside R3	-0.000540014	C48H82O17	-H(-)	100
siYy1:siCtrl	478	478	0.0183612	0.804659	0.892122	0.451703	0.451703	232.028	C13691; HMDB04148	Dopamine 4-sulfate	0.000772051	C8H11NO5S	-H(-)	100
siYy1:siCtrl	478	478	0.0183612	0.804659	0.892122	0.451703	0.451703	232.028	C13690; HMDB06275	Dopamine 3-O-sulfate	0.000772051	C8H11NO5S	-H(-)	100
siYy1:siCtrl	78	78	0.0184741	0.831227	0.91297	0.462262	0.462259	132.03	C00049; HMDB00191	L-Aspartic acid	0.000111188	C4H7NO4	-H(-)	100
siYy1:siCtrl	78	78	0.0184741	0.831227	0.91297	0.462262	0.462259	132.03	C00402; HMDB06483	D-Aspartic acid	0.000111188	C4H7NO4	-H(-)	100
siYy1:siCtrl	78	78	0.0184741	0.831227	0.91297	0.462262	0.462259	132.03	C19911; HMDB11753	Iminodiacetic acid	0.000111188	C4H7NO4	-H(-)	100
siYy1:siCtrl	1215	1215	0.0190866	0.781186	0.883292	0.447608	0.447232	479.217	HMDB15530	Solifenacin	0.00143207	C27H32N2O6	-H(-)	50
siYy1:siCtrl	335	335	0.0191518	0.832414	0.91297	0.462259	0.462259	198.066	C07585; HMDB41821	Acetylisoniazid	0.0021602	C8H9N3O2	.F(-)	6
siYy1:siCtrl	1248	1248	0.0193672	0.784072	0.883292	0.447937	0.447232	499.127	HMDB39926	Lyoniresinol 9'-sulfate	0.00114992	C22H28O11S	-H(-)	79
siYy1:siCtrl	1354	1354	0.0194651	0.762795	0.872694	0.442304	0.441866	567.165	HMDB30135	Asticolorin C	0.00107399	C33H28O9	-H(-)	89
siYy1:siCtrl	20	20	0.0197189	0.771384	0.880102	0.445617	0.445617	103.039	C05984; CHEBI:1148; CID:11266; HMDB00008	2-Hydroxybutyric acid	0.000731769	C4H8O3	-H(-)	100
siYy1:siCtrl	20	20	0.0197189	0.771384	0.880102	0.445617	0.445617	103.039	C01089; CHEBI:17066; CID:92135; HMDB00011	(R)-3-Hydroxybutyric acid	0.000731769	C4H8O3	-H(-)	100
siYy1:siCtrl	20	20	0.0197189	0.771384	0.880102	0.445617	0.445617	103.039	C06001; CHEBI:37373; CID:440873; HMDB00023	(S)-3-Hydroxyisobutyric acid	0.000731769	C4H8O3	-H(-)	100
siYy1:siCtrl	20	20	0.0197189	0.771384	0.880102	0.445617	0.445617	103.039	HMDB00336	(R)-3-Hydroxyisobutyric acid	0.000731769	C4H8O3	-H(-)	100
siYy1:siCtrl	20	20	0.0197189	0.771384	0.880102	0.445617	0.445617	103.039	C01089; HMDB00357	3-Hydroxybutyric acid	0.000731769	C4H8O3	-H(-)	100
siYy1:siCtrl	20	20	0.0197189	0.771384	0.880102	0.445617	0.445617	103.039	C03197; HMDB00442	(S)-3-Hydroxybutyric acid	0.000731769	C4H8O3	-H(-)	100
siYy1:siCtrl	20	20	0.0197189	0.771384	0.880102	0.445617	0.445617	103.039	C00989; HMDB00710	4-Hydroxybutyric acid	0.000731769	C4H8O3	-H(-)	100
siYy1:siCtrl	20	20	0.0197189	0.771384	0.880102	0.445617	0.445617	103.039	HMDB00729	Alpha-Hydroxyisobutyric acid	0.000731769	C4H8O3	-H(-)	100
siYy1:siCtrl	20	20	0.0197189	0.771384	0.880102	0.445617	0.445617	103.039	HMDB31212	Ethoxyacetic acid	0.000731769	C4H8O3	-H(-)	100
siYy1:siCtrl	20	20	0.0197189	0.771384	0.880102	0.445617	0.445617	103.039	HMDB59748	2-Methyl-3-hydroxypropanoate	0.000731769	C4H8O3	-H(-)	100
siYy1:siCtrl	462	462	0.0198697	0.851008	0.923999	0.467889	0.467843	228.125	HMDB13126	Butenylcarnitine	-0.000894311	C11H19NO4	-H(-)	100
siYy1:siCtrl	811	811	0.02005	0.772012	0.880162	0.445647	0.445647	323.114	HMDB28892	Histidinyl-Phenylalanine	-0.00129048	C15H18N4O3	.Na/H-H(-)	6
siYy1:siCtrl	811	811	0.02005	0.772012	0.880162	0.445647	0.445647	323.114	HMDB28997	Phenylalanyl-Histidine	-0.00129048	C15H18N4O3	.Na/H-H(-)	6
siYy1:siCtrl	857	857	0.0203529	0.853874	0.923999	0.468467	0.467843	336.061	HMDB40515	gamma-Glutamyl-beta-(isoxazolin-5-on-2-yl)alanine	-0.000642112	C11H15N3O7	.Cl(-)	10
siYy1:siCtrl	630	630	0.0206529	0.858171	0.923999	0.467843	0.467843	269.054	HMDB11169	L-beta-aspartyl-L-threonine	0.000544053	C8H14N2O6	.Cl(-)	10
siYy1:siCtrl	630	630	0.0206529	0.858171	0.923999	0.467843	0.467843	269.054	HMDB28763	Aspartyl-Threonine	0.000544053	C8H14N2O6	.Cl(-)	10
siYy1:siCtrl	630	630	0.0206529	0.858171	0.923999	0.467843	0.467843	269.054	HMDB29057	Threoninyl-Aspartate	0.000544053	C8H14N2O6	.Cl(-)	10
siYy1:siCtrl	630	630	0.0206529	0.858171	0.923999	0.467843	0.467843	269.054	C05832; HMDB04185	5-Hydroxyindoleacetylglycine	0.000314305	C12H12N2O4	.Na/H-H(-)	10
siYy1:siCtrl	630	630	0.0206529	0.858171	0.923999	0.467843	0.467843	269.054	HMDB60537	p-Hydroxyphenobarbital	0.000314305	C12H12N2O4	.Na/H-H(-)	10
siYy1:siCtrl	630	630	0.0206529	0.858171	0.923999	0.467843	0.467843	269.054	HMDB60826	Hydroxynalidixic acid	0.000314305	C12H12N2O4	.Na/H-H(-)	10
siYy1:siCtrl	148	148	0.0206814	0.786778	0.883292	0.447502	0.447232	153.092	HMDB31302	Methyl 2-octynoate	0.000211938	C9H14O2	-H(-)	100
siYy1:siCtrl	148	148	0.0206814	0.786778	0.883292	0.447502	0.447232	153.092	HMDB32314	2,4-Hexadienyl propionate	0.000211938	C9H14O2	-H(-)	100
siYy1:siCtrl	148	148	0.0206814	0.786778	0.883292	0.447502	0.447232	153.092	HMDB32442	2-Nonenoic acid gamma-lactone	0.000211938	C9H14O2	-H(-)	100
siYy1:siCtrl	148	148	0.0206814	0.786778	0.883292	0.447502	0.447232	153.092	HMDB35135	(E)-2,6-Dimethyl-2,5-heptadienoic acid	0.000211938	C9H14O2	-H(-)	100
siYy1:siCtrl	148	148	0.0206814	0.786778	0.883292	0.447502	0.447232	153.092	HMDB36177	3,5,5-Trimethyl-1,2-cyclohexanedione	0.000211938	C9H14O2	-H(-)	100
siYy1:siCtrl	148	148	0.0206814	0.786778	0.883292	0.447502	0.447232	153.092	HMDB36239	Enol-3,5,5-Trimethyl-1,2-cyclohexanedione	0.000211938	C9H14O2	-H(-)	100
siYy1:siCtrl	148	148	0.0206814	0.786778	0.883292	0.447502	0.447232	153.092	HMDB37276	Octahydro-2H-1-benzopyran-2-one	0.000211938	C9H14O2	-H(-)	100
siYy1:siCtrl	148	148	0.0206814	0.786778	0.883292	0.447502	0.447232	153.092	HMDB38268	Allyl hexenoate	0.000211938	C9H14O2	-H(-)	100
siYy1:siCtrl	148	148	0.0206814	0.786778	0.883292	0.447502	0.447232	153.092	HMDB38697	xi-2,2,6-Trimethyl-1,4-cyclohexanedione	0.000211938	C9H14O2	-H(-)	100
siYy1:siCtrl	148	148	0.0206814	0.786778	0.883292	0.447502	0.447232	153.092	HMDB40285	Anapear	0.000211938	C9H14O2	-H(-)	100
siYy1:siCtrl	148	148	0.0206814	0.786778	0.883292	0.447502	0.447232	153.092	HMDB60285	4-Oxo-2-nonenal	0.000211938	C9H14O2	-H(-)	100
siYy1:siCtrl	48	48	0.0206896	0.779194	0.883087	0.447128	0.447128	121.029	C00180; HMDB01870	Benzoic acid	0.000498006	C7H6O2	-H(-)	100
siYy1:siCtrl	48	48	0.0206896	0.779194	0.883087	0.447128	0.447128	121.029	C00633; HMDB11718	4-Hydroxybenzaldehyde	0.000498006	C7H6O2	-H(-)	100
siYy1:siCtrl	48	48	0.0206896	0.779194	0.883087	0.447128	0.447128	121.029	HMDB32918	3-(2-Furanyl)-2-propenal	0.000498006	C7H6O2	-H(-)	100
siYy1:siCtrl	48	48	0.0206896	0.779194	0.883087	0.447128	0.447128	121.029	C06202; HMDB34170	2-Hydroxybenzaldehyde	0.000498006	C7H6O2	-H(-)	100
siYy1:siCtrl	96	96	0.020773	0.608313	0.774953	0.392378	0.392378	138.09	HMDB33971	2-Diethylaminoethanol	2.58535e-05	C6H15NO	.Na/H-H(-)	10
siYy1:siCtrl	707	707	0.0212228	0.685171	0.819634	0.415	0.415	292.04	HMDB60007	N-(2-hydroxymethyl-3-chloro-4-hydroxyphenyl)anthranilic acid	-0.00170352	C14H12ClNO4	-H(-)	8
siYy1:siCtrl	131	131	0.0215452	0.793801	0.887155	0.449188	0.449188	150.041	C00242; HMDB00132	Guanine	0.000800368	C5H5N5O	-H(-)	100
siYy1:siCtrl	131	131	0.0215452	0.793801	0.887155	0.449188	0.449188	150.041	HMDB00403	2-Hydroxyadenine	0.000800368	C5H5N5O	-H(-)	100
siYy1:siCtrl	131	131	0.0215452	0.793801	0.887155	0.449188	0.449188	150.041	HMDB00542	8-Hydroxyadenine	0.000800368	C5H5N5O	-H(-)	100
siYy1:siCtrl	337	337	0.0216861	0.834982	0.914476	0.463021	0.463021	198.089	C06114; HMDB60477	gamma-Glutamyl-beta-aminopropiononitrile	-0.000169596	C8H13N3O3	-H(-)	100
siYy1:siCtrl	1381	1381	0.0216921	0.749419	0.869303	0.440149	0.440149	590.219	HMDB12623	2-Hydroxyestrone-1-S-glutathione	-0.00172602	C28H37N3O9S	-H(-)	31
siYy1:siCtrl	1381	1381	0.0216921	0.749419	0.869303	0.440149	0.440149	590.219	HMDB12624	2-Hydroxyestrone-4-S-glutathione	-0.00172602	C28H37N3O9S	-H(-)	31
siYy1:siCtrl	1381	1381	0.0216921	0.749419	0.869303	0.440149	0.440149	590.219	HMDB12780	4-Hydroxyestrone-2-S-glutathione	-0.00172602	C28H37N3O9S	-H(-)	31
siYy1:siCtrl	221	221	0.0220799	0.533347	0.717697	0.363387	0.363387	172.972	HMDB33670	1,4-Dithiane-2,5-diol	-0.000313794	C4H8O2S2	.Na/H-H(-)	10
siYy1:siCtrl	221	221	0.0220799	0.533347	0.717697	0.363387	0.363387	172.972	C04371; HMDB35716	Dihydroasparagusic acid	-0.000313794	C4H8O2S2	.Na/H-H(-)	10
siYy1:siCtrl	221	221	0.0220799	0.533347	0.717697	0.363387	0.363387	172.972	C01119; HMDB59664	Oxidized dithiothreitol	-0.000313794	C4H8O2S2	.Na/H-H(-)	10
siYy1:siCtrl	259	259	0.0220826	0.845608	0.921244	0.466576	0.466448	183.017	HMDB32927	Quindoxin	0.000243986	C8H6N2O2	.Na/H-H(-)	10
siYy1:siCtrl	259	259	0.0220826	0.845608	0.921244	0.466576	0.466448	183.017	C03124; HMDB32332	Hydroxylated lecithin	0.000454386	C4H8N2O4	.Cl(-)	10
siYy1:siCtrl	415	415	0.022122	0.874092	0.932609	0.472202	0.472202	216.099	C15532; HMDB00856	N-a-Acetylcitrulline	6.94307e-05	C8H15N3O4	-H(-)	47
siYy1:siCtrl	415	415	0.022122	0.874092	0.932609	0.472202	0.472202	216.099	HMDB28685	Alanyl-Glutamine	6.94307e-05	C8H15N3O4	-H(-)	47
siYy1:siCtrl	415	415	0.022122	0.874092	0.932609	0.472202	0.472202	216.099	HMDB28701	Alanyl-Gamma-glutamate	6.94307e-05	C8H15N3O4	-H(-)	47
siYy1:siCtrl	415	415	0.022122	0.874092	0.932609	0.472202	0.472202	216.099	HMDB28790	Glutaminyl-Alanine	6.94307e-05	C8H15N3O4	-H(-)	47
siYy1:siCtrl	415	415	0.022122	0.874092	0.932609	0.472202	0.472202	216.099	HMDB29142	Gamma-glutamyl-Alanine	6.94307e-05	C8H15N3O4	-H(-)	47
siYy1:siCtrl	776	776	0.0224492	0.856699	0.923999	0.468358	0.467843	314.097	HMDB34767	(1R*,3R*,3'S*)-1,2,3,4-Tetrahydro-1-(2-thio-3-pyrrolidinyl)-beta-carboline-3-carboxylic acid	-2.33195e-05	C16H17N3O2S	-H(-)	100
siYy1:siCtrl	1422	1422	0.0224827	0.723094	0.850127	0.430895	0.43044	633.33	HMDB33573	(3b,20R,22R)-3,20,27-Trihydroxy-1-oxowitha-5,24-dienolide 3-glucoside	-0.00204768	C34H50O11	-H(-)	19
siYy1:siCtrl	1129	1129	0.0226475	0.690479	0.824694	0.417562	0.417562	438.018	HMDB38407	Glucocheirolin	0.00212832	C11H21NO11S3	-H(-)	16
siYy1:siCtrl	59	59	0.0227065	0.832397	0.91297	0.462581	0.462259	127.004	HMDB59784	5-Hydroxy-2-furoic acid	-0.000381076	C5H4O4	-H(-)	100
siYy1:siCtrl	1384	1384	0.0232921	0.774759	0.881325	0.446236	0.446236	595.234	HMDB05775	Tetragastrin	-5.40763e-05	C29H36N6O6S	-H(-)	100
siYy1:siCtrl	824	824	0.0234912	0.648726	0.801737	0.405939	0.405939	325.124	HMDB60610	Hydroxyhexamide	-0.00141667	C15H22N2O4S	-H(-)	51
siYy1:siCtrl	1398	1398	0.0241733	0.790706	0.885637	0.44842	0.44842	611.115	C13376; HMDB14574	Cefpiramide	-0.00101143	C25H24N8O7S2	-H(-)	98
siYy1:siCtrl	545	545	0.0247137	0.692732	0.826095	0.418272	0.418272	247.027	HMDB29229	4-Methoxyphenylethanol sulfate	0.000808002	C9H12O6S	-H(-)	100
siYy1:siCtrl	1174	1174	0.0247982	0.743241	0.866525	0.43885	0.438742	462.114	C07751; HMDB14349	Dofetilide	-0.000118275	C19H27N3O5S2	.Na/H-H(-)	10
siYy1:siCtrl	1174	1174	0.0247982	0.743241	0.866525	0.43885	0.438742	462.114	C00504; HMDB00121	Folic acid	0.000339489	C19H19N7O6	.Na/H-H(-)	10
siYy1:siCtrl	838	838	0.0248944	0.704753	0.837072	0.423878	0.42383	331.152	C02078; HMDB15055	Spectinomycin	-0.000770109	C14H24N2O7	-H(-)	100
siYy1:siCtrl	147	147	0.0251086	0.70823	0.839891	0.425309	0.425257	153.055	HMDB05784	Hydroxytyrosol	0.000301581	C8H10O3	-H(-)	100
siYy1:siCtrl	147	147	0.0251086	0.70823	0.839891	0.425309	0.425257	153.055	HMDB30570	Sylvopinol	0.000301581	C8H10O3	-H(-)	100
siYy1:siCtrl	147	147	0.0251086	0.70823	0.839891	0.425309	0.425257	153.055	C06317; HMDB32012	4-Hydroxy-3-methoxybenzenemethanol	0.000301581	C8H10O3	-H(-)	100
siYy1:siCtrl	147	147	0.0251086	0.70823	0.839891	0.425309	0.425257	153.055	C10787; HMDB34158	2,6-Dimethoxyphenol	0.000301581	C8H10O3	-H(-)	100
siYy1:siCtrl	147	147	0.0251086	0.70823	0.839891	0.425309	0.425257	153.055	HMDB37724	Propyl 2-furoate	0.000301581	C8H10O3	-H(-)	100
siYy1:siCtrl	147	147	0.0251086	0.70823	0.839891	0.425309	0.425257	153.055	HMDB37728	2-Furanylmethyl propanoate	0.000301581	C8H10O3	-H(-)	100
siYy1:siCtrl	147	147	0.0251086	0.70823	0.839891	0.425309	0.425257	153.055	HMDB59966	3,5-Dimethoxyphenol	0.000301581	C8H10O3	-H(-)	100
siYy1:siCtrl	73	73	0.025111	0.60067	0.771958	0.391029	0.390861	131.035	HMDB00576	Monoethyl malonic acid	-6.22391e-05	C5H8O4	-H(-)	100
siYy1:siCtrl	73	73	0.025111	0.60067	0.771958	0.391029	0.390861	131.035	HMDB00622	Ethylmalonic acid	-6.22391e-05	C5H8O4	-H(-)	100
siYy1:siCtrl	73	73	0.025111	0.60067	0.771958	0.391029	0.390861	131.035	C00489; HMDB00661	Glutaric acid	-6.22391e-05	C5H8O4	-H(-)	100
siYy1:siCtrl	73	73	0.025111	0.60067	0.771958	0.391029	0.390861	131.035	C08645; HMDB01844	Methylsuccinic acid	-6.22391e-05	C5H8O4	-H(-)	100
siYy1:siCtrl	73	73	0.025111	0.60067	0.771958	0.391029	0.390861	131.035	HMDB02001	Dimethylmalonic acid	-6.22391e-05	C5H8O4	-H(-)	100
siYy1:siCtrl	73	73	0.025111	0.60067	0.771958	0.391029	0.390861	131.035	C00900; HMDB06833	2-Acetolactate	-6.22391e-05	C5H8O4	-H(-)	100
siYy1:siCtrl	73	73	0.025111	0.60067	0.771958	0.391029	0.390861	131.035	C06010; HMDB06855	(S)-2-Acetolactate	-6.22391e-05	C5H8O4	-H(-)	100
siYy1:siCtrl	73	73	0.025111	0.60067	0.771958	0.391029	0.390861	131.035	HMDB29884	2-C-Methyl-1,4-erythrono-D-lactone	-6.22391e-05	C5H8O4	-H(-)	100
siYy1:siCtrl	73	73	0.025111	0.60067	0.771958	0.391029	0.390861	131.035	HMDB33958	2-Deoxy-L-ribono-1,4-lactone	-6.22391e-05	C5H8O4	-H(-)	100
siYy1:siCtrl	73	73	0.025111	0.60067	0.771958	0.391029	0.390861	131.035	HMDB40531	2-Hydroxy-4-oxopentanoic acid	-6.22391e-05	C5H8O4	-H(-)	100
siYy1:siCtrl	47	47	0.0254507	0.777067	0.881329	0.446238	0.446238	120.045	C09815; HMDB04461	Benzamide	0.000740542	C7H7NO	-H(-)	100
siYy1:siCtrl	47	47	0.0254507	0.777067	0.881329	0.446238	0.446238	120.045	HMDB33131	3-Acetylpyridine	0.000740542	C7H7NO	-H(-)	100
siYy1:siCtrl	47	47	0.0254507	0.777067	0.881329	0.446238	0.446238	120.045	HMDB35281	2-Acetylpyridine	0.000740542	C7H7NO	-H(-)	100
siYy1:siCtrl	699	699	0.025773	0.662324	0.80939	0.409814	0.409814	289.165	HMDB32959	1-Octen-3-yl glucoside	0.000686441	C14H26O6	-H(-)	100
siYy1:siCtrl	354	354	0.0259059	0.745526	0.866759	0.438861	0.438861	203.033	C05582; HMDB00118	Homovanillic acid	-0.000531934	C9H10O4	.Na/H-H(-)	10
siYy1:siCtrl	354	354	0.0259059	0.745526	0.866759	0.438861	0.438861	203.033	HMDB00333	Isohomovanillic acid	-0.000531934	C9H10O4	.Na/H-H(-)	10
siYy1:siCtrl	354	354	0.0259059	0.745526	0.866759	0.438861	0.438861	203.033	C10447; HMDB00423	3,4-Dihydroxyhydrocinnamic acid	-0.000531934	C9H10O4	.Na/H-H(-)	10
siYy1:siCtrl	354	354	0.0259059	0.745526	0.866759	0.438861	0.438861	203.033	C03672; HMDB00755	Hydroxyphenyllactic acid	-0.000531934	C9H10O4	.Na/H-H(-)	10
siYy1:siCtrl	354	354	0.0259059	0.745526	0.866759	0.438861	0.438861	203.033	HMDB02643	3-(3-Hydroxyphenyl)-3-hydroxypropanoic acid	-0.000531934	C9H10O4	.Na/H-H(-)	10
siYy1:siCtrl	354	354	0.0259059	0.745526	0.866759	0.438861	0.438861	203.033	C05583; HMDB04061	3-Methoxy-4-hydroxyphenylglycolaldehyde	-0.000531934	C9H10O4	.Na/H-H(-)	10
siYy1:siCtrl	354	354	0.0259059	0.745526	0.866759	0.438861	0.438861	203.033	HMDB29232	3-Hydroxyphenyllactate	-0.000531934	C9H10O4	.Na/H-H(-)	10
siYy1:siCtrl	354	354	0.0259059	0.745526	0.866759	0.438861	0.438861	203.033	HMDB29273	2,6-Dimethoxybenzoic acid	-0.000531934	C9H10O4	.Na/H-H(-)	10
siYy1:siCtrl	354	354	0.0259059	0.745526	0.866759	0.438861	0.438861	203.033	C10680; HMDB29646	2',6'-Dihydroxy-4'-methoxyacetophenone	-0.000531934	C9H10O4	.Na/H-H(-)	10
siYy1:siCtrl	354	354	0.0259059	0.745526	0.866759	0.438861	0.438861	203.033	HMDB33624	(±)-2-Hydroxy-3-(2-hydroxyphenyl)propanoic acid	-0.000531934	C9H10O4	.Na/H-H(-)	10
siYy1:siCtrl	354	354	0.0259059	0.745526	0.866759	0.438861	0.438861	203.033	HMDB37274	Maltol propionate	-0.000531934	C9H10O4	.Na/H-H(-)	10
siYy1:siCtrl	354	354	0.0259059	0.745526	0.866759	0.438861	0.438861	203.033	HMDB41270	2',4'-Dihydroxy-6'-methoxyacetophenone	-0.000531934	C9H10O4	.Na/H-H(-)	10
siYy1:siCtrl	354	354	0.0259059	0.745526	0.866759	0.438861	0.438861	203.033	HMDB59763	3,4-Dimethoxybenzoic acid	-0.000531934	C9H10O4	.Na/H-H(-)	10
siYy1:siCtrl	754	754	0.0259485	0.661022	0.808567	0.409662	0.409397	307.154	HMDB30496	ACRL Toxin II	0.000885609	C17H24O5	-H(-)	100
siYy1:siCtrl	754	754	0.0259485	0.661022	0.808567	0.409662	0.409397	307.154	HMDB35724	15-Deacetylcalonectrin	0.000885609	C17H24O5	-H(-)	100
siYy1:siCtrl	754	754	0.0259485	0.661022	0.808567	0.409662	0.409397	307.154	HMDB36489	Dihydrocumambrin A	0.000885609	C17H24O5	-H(-)	100
[truncated: 2,363 more rows]
