# Supplementary material for: Yin Yang 1 sustains biosynthetic demands during brain development in a stage-specific manner
Source: Nat Commun. 2019 May 16;10:2192. doi: 10.1038/s41467-019-09823-5 (PMC6522535; doi:10.1038/s41467-019-09823-5)
Supplement: Supplementary file 8 — Source Data [file 41467_2019_9823_MOESM8_ESM.xlsx]

## Sheet: Fig 1
	Fig 1e
	E12.5			E15.5
	Control	pHH3+		Control	pHH3+
	1	41.2143		1	26.1777
	2	40.1429		2	26.6891
	3	50.5952		3	20.6986
	4	36.6218
	Yy1cKO	pHH3+		Yy1cKO	pHH3+
	1	30.2381		1	23.6186
	2	27.5536		2	25.2161
	3	29.1071		3	28.7201
	4	25.1528
	Fig 1f
	E12.5	% pHH3+			E15.5	% pHH3+
	Control	apical	basal		Control	apical	basal
	1	0.764298	0.235702		1	71.9097	28.0903
	2	0.840599	0.159401		2	75.2605	24.7395
	3	0.781176	0.218824		3	72.3993	27.6007
	4	0.765231	0.234769
	Yy1cKO	apical	basal		Yy1cKO	apical	basal
	1	0.81752	0.18248		1	63.5415	36.4585
	2	0.828041	0.171959		2	70.9812	29.0188
	3	0.766871	0.233129		3	62.1863	37.8137
	4	0.849807	0.150193
	Fig 1j
	E12.5				E15.5
	Control	CycD1			Control	CycD1
	1	23.5346			1	3.087
	2	20.4584			2	4.5501
	3	29.0758			3	5.01238
	Yy1cKO	CycD1			Yy1cKO	CycD1
	1	1.07143			1	4.43478
	2	3.38983			2	4.78814
	3	5.96817			3	4.26724
	Fig 1m
	E12.5				E15.5
	Control	CycB1		Control	CycB1
	1	16.7851		1	3.7652
	2	15.365		2	4.67791
	3	15.6802		3	4.2698
	Yy1cKO	CycB1		Yy1cKO	CycB1
	1	16.1905		1	4.78261
	2	16.8432		2	3.47458
	3	17.1088		3	5.81897
	Fig 1p
	E12.5				E15.5
	Control	cCasp3			Control	cCasp3
	1	0			1	0.1665
	2	0.166667			2	0
	3	0.166667			3	0
	Yy1cKO	cCasp3			Yy1cKO	cCasp3
	1	49.15			1	0.25
	2	57.1667			2	0.7
	3	54			3	1.625
	Fig 1r
	Fig 1s
	siCtrl	G1	S	G2/M
	1	67.1497	20.4277	12.4225
	2	68.1968	19.9841	11.8192
	3	66.5951	20.2829	13.122
	siYy1	G1	S	G2/M
	1	76.4606	15.3542	8.18515
	2	74.3814	17.5619	8.05678
	3	73.2418	18.9451	7.81309
	Fig 1t
	siCtrl	AnnexinV+
	1	15.9
	2	15.5
	3	14.6
	siYy1	AnnexinV+
	1	27
	2	29.2
	3	32.3

## Sheet: Fig 2
Fig 2c								E10.5-E18.5			E10.5-E18.5				E11.5-E18.5			E11.5-E18.5				E12.5-E18.5			E12.5-E18.5				E13.5-E18.5			E13.5-E18.5
Control	length	width	Yy1cKO	length	width			Control	length	width	Yy1iKO	length	width		Control	length	width	Yy1iKO	length	width		Control	length	width	Yy1iKO	length	width		Control	length	width	Yy1iKO	length	width
1	4.60385	2.52141	1	3.53854	1.43469			1	4.27195	2.55889	1	3.59208	1.97537		1	4.49679	2.65525	1	3.61884	1.96467		1	4.72163	2.75696	1	4.106	2.27516		1	4.67827	2.69058	1	4.7864	2.74572
2	4.55032	2.45717	2	3.61349	1.52034			2	4.23448	2.60707	2	3.49036	1.91113		2	4.53961	2.73019	2	3.7848	1.92719		2	4.70021	2.83726	2	3.9561	2.28051		2	4.7243	2.68683	2	4.75268	2.82869
3	4.57173	2.54283	3	3.7152	1.64882			3	4.23983	2.63919	3	3.75803	2.03426		3	4.58244	2.65525	3	3.83298	1.99679		3	4.5985	2.45182	3	3.85439	1.92719		3	4.68951	2.63919	3	4.71092	2.78051
4	4.33619	2.40364						4	4.05567	2.17827	4	3.69914	2.02891		4	4.59315	2.64561	4	3.74197	1.95396		4	4.67345	2.68201	4	4.00964	2.27516		4	4.56638	2.61777	4	4.47537	2.71949
5	4.44325	2.60707						5	4.01767	2.51927	5	3.67238	1.91649		5	4.62527	2.71949	5	3.75803	1.89507		5	4.73233	2.56959	5	4.20236	2.27516		5	4.38437	2.41435	5	4.52355	2.50535
											6	3.53319	1.88972					6	3.80086	1.90043		6	4.69486	2.77302	6	4.16488	2.24839		6	4.4379	2.61242	6	4.38437	2.51071
											7	3.45664	1.61403												7	4.26124	2.32869		7	4.50749	2.78908
											8	3.49679	1.61135												8	4.21306	2.32869		8	4.65203	2.62313
Fig 2g
E14.5				E15.5
Control	pHH3+			Control	pHH3+
1	40.2698			1	24.1438
2	30.6472			2	29.4915
3	45.3004			3	25.148
Yy1iKO	pHH3+			Yy1iKO	pHH3+
1	29.0508			1	35.6632
2	24.0001			2	22.7399
3	34.6908			3	23.6654
Fig 2h
E14.5	% pHH3+			E15.5	% pHH3+
Control	apical	basal		Control	apical	basal
1	0.830067	0.169933		1	0.823445	0.176555
2	0.852257	0.164189		2	0.812395	0.187605
3	0.775477	0.224523		3	0.837065	0.162935
Yy1iKO	apical	basal		Yy1iKO	apical	basal
1	0.764985	0.235015		1	0.74268	0.25732
2	0.867922	0.132078		2	0.832812	0.167188
3	0.768593	0.292972		3	0.820097	0.179903
Fig 2l
E14.5				E15.5
Control	cCasp3			Control	cCasp3
1	0.333333			1	0.333333
2	1			2	0
3	0.174568			3	0
Yy1iKO	cCasp3			Yy1iKO	cCasp3
1	29			1	0
2	25.3333			2	0
3	7.58101			3	0
Fig 2o
E15.5
Control	pHH3+
1	27.5757
2	33.4689
3	37.702
Yy1iKO	pHH3+
1	27.7131
2	25.2849
3	27.8357
Fig 2p
E14.5	% pHH3+
Control	apical	basal
1	0.709822	0.290178
2	0.747295	0.252705
3	0.768744	0.231256
Yy1iKO	apical	basal
1	0.655638	0.344362
2	0.721783	0.278217
3	0.744074	0.255926
Fig 2r
E14.5
Control	cCasp3
1	0.0718987
2	0.059781
3	0.0329313
Yy1iKO	cCasp3
1	0.511579
2	0.386685
3	5.03465

## Sheet: Fig 3
	Fig 3b
	E12.5
	Control	rel. p53 mRNA
	1	0.766351
	2	1.24782
	3	0.985829
	Yy1cKO	rel. p53 mRNA
	1	1.15088
	2	1.0763
	3	0.994983
	Fig 3e	E18.5
	Control	length	width	Yy1cKO	length	width			Control	length	width	Yy1Trp53dKO	length	width
	1	4.60385	2.52141	1	3.53854	1.43469			1	4.50214	2.49465	1	4.22912	2.02891
	2	4.55032	2.45717	2	3.61349	1.52034			2	4.33619	2.39293	2	3.97216	1.99143
	3	4.57173	2.54283	3	3.7152	1.64882			3	4.4379	2.38223	3	4.00964	1.95931
	4	4.33619	2.40364						4	4.58244	2.42505	4	3.8758	1.90043
	5	4.44325	2.60707						5	4.56103	2.51071	5	3.94004	1.92184
									6	4.74839	2.55353
									7	4.56103	2.55889
	Fig 3h
	E12.5
	Control	pHH3+
	1	31.351
	2	25.6373
	3	30.5016
	Yy1Trp53dKO	pHH3+
	1	19.8004
	2	17.964
	3	21.7346
	Fig 3h
	E12.5	% pHH3+
	Control	apical	basal
	1	0.928344	0.0716562
	2	0.932941	0.0670593
	3	0.832147	0.167853
	Yy1Trp53dKO	apical	basal
	1	0.894316	0.105684
	2	0.886112	0.113888
	3	0.910266	0.0897343
	Fig 3l
	E12.5
	Control	CycD1
	1	22.015
	2	23.0116
	3	19.9199
	Yy1cKO	CycD1
	1	4.70351
	2	4.3214
	3	1.27865

## Sheet: Fig 4
	Fig 4 c-e
	rel. mRNA expression
		Ctrl 1	Ctrl 2	Ctrl 3	YycKO 1	YycKO 2	YycKO 3
	Yy1	0.941271	1.08876	0.969972	0.167165	0.103379	0.0666469
	Pgm1	0.826243	0.991697	1.18206	0.666482	0.50277	0.602056
	Eno1	0.91919	0.906536	1.17427	0.520668	0.52429	0.418056
	Pdhb	0.756266	1.08948	1.15426	0.603029	0.528619	0.54348
	Sucgl2	0.832722	0.967661	1.19962	0.350926	0.212064	0.161086
	Acdm	1.00816	0.857606	1.13424	0.4725	0.250877	0.262136
	Eci1	0.764591	1.07383	1.16158	0.146546	0.0966844	0.0908372
	Ech1	1.02629	1.00053	0.973175	0.478781	0.271202	0.237737
	Echs1	0.830139	1.04109	1.12877	0.465899	0.404653	0.358843
	Ehhadh	0.883125	1.01444	1.10243	0.903767	0.633181	0.472163
	Acot2	0.939428	0.662743	1.39783	0.692485	0.413661	0.40891
	Napepld	1.25419	1.12687	0.61894	0.448922	0.42438	0.350864
	Bscl2	1.01947	1.18375	0.796782	0.492749	0.545057	0.347087
	Ndufaf6	0.926829	0.916183	1.15699	0.240433	0.151114	0.177232
	Ndufb11	0.82644	1.09808	1.07548	0.500572	0.456382	0.434767
	Ndufb4	1.11483	1.05958	0.825588	0.638825	0.563893	0.521291
	Ndufa3	0.850132	0.95866	1.19121	0.670089	0.681015	0.560878
	Ndufc1	0.922588	1.17589	0.901517	0.388798	0.307877	0.262507
	Uqcc2	1.2068	0.990853	0.802347	0.622278	0.660297	0.460118
	Ppargc1a	1.11191	1.08903	0.79906	0.53085	0.309864	0.491879
	Ppargc1b	1.04646	0.762524	1.19101	0.701665	0.284307	0.280393
	Dhodh	1.34122	1.05392	0.604854	0.436683	0.495474	0.236914
	Nme3	1.21201	0.926343	0.86165	0.265818	0.333108	0.249357
	Eif4G2	0.949831	1.02508	1.02508	0.631014	0.623766	0.401204
	Eif1ax	0.895459	0.986711	1.11783	0.383518	0.357009	0.281076
	Eif1b	0.825426	1.00455	1.17003	0.672005	0.612682	0.641658
	Mrps27	1.01193	0.958451	1.02962	1.77618	1.0061	0.881955
	Rpl5	0.877001	0.8913	1.2317	2.90926	2.53265	2.42388
	Yars2	0.950019	0.888449	1.16153	1.78926	1.47022	1.16422
	Qrsl1	0.884657	0.992993	1.12235	2.17325	2.29187	2.00906
	Tyw3	1.17806	0.979248	0.842693	3.88993	3.78356	2.59023
	Utp20	1.03665	1.02474	0.938608	3.78055	3.64334	2.27405

## Sheet: Fig 6
	Fig 6a	Rel. OCR E12.5
	Timepoint	Ctrl 1	Ctrl 2	Ctrl 3	Ctrl 4	Ctrl 5	Ctrl 6	Ctrl 7	Ctrl 8	Ctrl 9	Ctrl 10		Timepoint	Yy1cKO 1	Yy1cKO 2	Yy1cKO 3	Yy1cKO 4	Yy1cKO 5	Yy1cKO 6
	1	1.13715	0.972059	0.914411	1.32299	0.937636	0.971418	1.01128	0.969321	0.694528	1.06921		1	0.820801	0.634906	0.695551	0.851364	0.673292	0.768924
	2	1.12911	0.96089	0.936736	1.30815	0.881158	0.891022	0.986595	0.933243	0.67146	1.01724		2	0.775378	0.614836	0.873555	0.814244	0.657074	0.699331
	3	1.15129	0.953631	0.963239	1.32254	0.882169	0.938242	1.02449	0.963002	0.683801	1.06727		3	0.805769	0.609918	0.789299	0.832801	0.638202	0.732117
	4	0.380438	0.279652	0.296561	0.449014	0.244372	0.279306	0.311023	0.283465	0.189127	0.271121		4	0.278396	0.201059	0.344757	0.28794	0.164951	0.130392
	5	0.437816	0.310881	0.349773	0.514437	0.274307	0.304	0.345929	0.327311	0.225945	0.32476		5	0.263433	0.215523	0.371075	0.30765	0.169189	0.140528
	6	0.497533	0.36729	0.403308	0.573913	0.328406	0.30643	0.398257	0.376432	0.276601	0.403763		6	0.303248	0.227699	0.36398	0.324457	0.192544	0.171775
	7	1.15027	0.874699	0.958687	1.41176	0.947079	0.945796	1.21415	0.985931	0.673617	0.92582		7	0.719186	0.644656	0.696786	0.820943	0.586393	0.795245
	8	1.06908	0.825322	0.873709	1.28007	0.868045	0.870508	1.08897	0.910746	0.624345	0.865495		8	0.639072	0.634276	0.669524	0.777085	0.560028	0.753143
	9	1.02585	0.783678	0.829983	1.20072	0.873886	0.879788	1.0888	0.88289	0.607277	0.878599		9	0.661963	0.635426	0.679315	0.777189	0.573506	0.772975
	10	0.175583	0.106107	0.126285	0.251387	0.0477944	0.106963	0.124856	0.118232	0.0623068	0.0722341		10	0.143153	0.107586	0.243746	0.119196	0.00898702	-0.0363644
	11	0.179044	0.116934	0.10638	0.263179	0.0749437	0.11424	0.135263	0.132026	0.0696578	0.111034		11	0.147505	0.133841	-0.0575289	0.138618	0.03877	0.00706469
	12	0.182123	0.151581	0.138585	0.284522	0.0818877	0.125376	0.157153	0.152224	0.070918	0.0824513		12	0.143443	0.137068	0.0765843	0.156259	0.023656	0.0171597
	Fig 6b
		Ctrl 1	Ctrl 2	Ctrl 3	Ctrl 4	Ctrl 5	Ctrl 6	Ctrl 7	Ctrl 8	Ctrl 9	Ctrl 10			Yy1cKO 1	Yy1cKO 2	Yy1cKO 3	Yy1cKO 4	Yy1cKO 5	Yy1cKO 6
	Rel Basal Resp.	1.11902	0.975745	0.949011	1.22537	0.969677	0.953272	1.01192	0.95676	0.717412	1.12181		Rel Basal Resp.	0.764391	0.575343	0.814016	0.809639	0.736931	0.859428
	ATP linked	0.816409	0.749206	0.685497	0.938593	0.72012	0.742288	0.764121	0.729629	0.527546	0.836729		ATP linked	0.604751	0.472102	0.496656	0.613099	0.560085	0.682752
	Max. Resp.	1.05207	0.81925	0.889966	1.20162	0.965034	0.912645	1.15547	0.923355	0.661263	0.933885		Max. Resp.	0.616112	0.59659	0.69252	0.761787	0.640348	0.906426
	Fig 6c
		Ctrl 1	Ctrl 2	Ctrl 3	Yy1cKO 1	Yy1cKO 2	Yy1cKO 3
	Mit1/Intg1 ratio	111.947	133.436	147.374	107.139	152.571	197.175
	Fig 6f
	OPP	Rel. Prot. Synthesis
	siCtrl	Total		siYy1	Total
	1	1.19887		1	0.664669
	2	0.756347		2	0.587094
	3	0.996121		3	0.698166
	4	1.03315		4	0.643512
	5	1.01551		5	0.544781
	Fig 6h
	OPP	Rel. Prot. Synthesis
	siCtrl	G0/G1	S/G2/M		siYy1	G0/G1	S/G2/M
	1	1.21042	1.20469		1	0.681929	0.66092
	2	0.754993	0.748232		2	0.599123	0.576923
	3	1.00828	1.00354		3	0.71359	0.685234
	4	1.02289	1.02343		4	0.657574	0.634394
	5	1.00341	1.02011		5	0.543108	0.530504
	Fig 6k
	OPP	Rel. Prot. Synthesis
	Control	Total		Yy1cKO	Total
	1	0.974694		1	0.693878
	2	1.08408		2	0.674286
	3	0.819592		3	0.586122
	4	1.12163		4	0.640252
	5	1.13604		5	0.676017
	6	0.85554		6	0.657784
	7	0.911641
	8	0.974755
	9	1.12202
	Fig 6m
	OPP	Rel. Prot. Synthesis
	Control	G0/G1	S/G2/M		Yy1cKO	G0/G1	S/G2/M
	1	0.988345	0.973761		1	0.717949	0.684548
	2	1.07925	1.07988		2	0.689977	0.675219
	3	0.820513	0.827988		3	0.566434	0.576093
	4	1.11189	1.11837		4	0.708488	0.732197
	5	1.14699	1.12839		5	0.685548	0.722166
	6	0.862008	0.852558		6	0.695253	0.707121
	7	0.90877	0.907723
	8	0.997	0.992979
	9	1.08523	1.11836

## Sheet: Fig 8
	Fig 8a
		Ctrl 1	Ctrl 2	Ctrl 3	Yy1iKO 1	Yy1iKO 2	Yy1iKO 3
	Rel. Yy1 mRNA	1.0371	1.00525	0.957643	0.207458	0.129189	0.0773508
	Fig 8b	Rel. OCR E15.5
	Timepoint	1	2	3	4	5	6	7	8	9	10	11	12		Timepoint	1	2	3	4	5	6	7	8	9	10	11	12
	Ctrl 1	1.15286	1.12184	1.12364	0.450253	0.406397	0.382022	0.910185	0.788182	0.782187	0.2128	0.216967	0.21829		Yy1iKO 1	0.774292	0.68163	0.705393	0.262969	0.245541	0.237493	0.466828	0.441806	0.435265	0.148339	0.145257	0.146908
	Ctrl 2	0.881908	0.866977	0.867292	0.277258	0.274235	0.270573	0.749388	0.613721	0.591092	0.177022	0.180829	0.180345		Yy1iKO 2	1.46238	1.43847	1.44303	0.429464	0.412942	0.410431	1.64721	1.30254	1.22676	0.256067	0.272277	0.272685
	Ctrl 3	0.93775	0.923624	0.924982	0.315595	0.293213	0.291004	0.739919	0.623687	0.609263	0.179776	0.187739	0.187899		Yy1iKO 3	0.705947	0.685878	0.678974	0.218044	0.213502	0.216009	0.550557	0.464873	0.451783	0.12607	0.13099	0.130313
	Ctrl 4	0.915026	0.890932	0.892275	0.280054	0.275403	0.273916	0.921419	0.749079	0.71783	0.147043	0.167414	0.172865		Yy1iKO 4	0.720552	0.71207	0.705233	0.2338	0.221678	0.223414	0.529323	0.419229	0.404255	0.114107	0.125756	0.129913
	Ctrl 5	1.09293	1.01611	1.00913	0.317923	0.311868	0.307411	0.740159	0.671334	0.647629	0.165787	0.18097	0.185174		Yy1iKO 5	0.692894	0.657003	0.473664	0.196833	0.242377	0.24797	0.44868	0.399964	0.395898	0.135532	0.139407	0.137992
	Ctrl 6	0.982354	0.953659	0.947733	0.286739	0.286002	0.290325	0.60965	0.510222	0.501649	0.160403	0.174687	0.18159		Yy1iKO 6	1.5266	1.46375	1.44334	0.497036	0.497313	0.498593	1.6683	1.38846	1.31044	0.295802	0.30731	0.302036
	Ctrl 7	0.637693	0.636576	0.636652	0.191088	0.185178	0.186123	0.500165	0.43393	0.42117	0.105351	0.113157	0.116624		Yy1iKO 7	1.15123	1.12443	1.1134	0.440291	0.416667	0.415143	1.20443	1.01997	0.976667	0.25033	0.256739	0.254152
	Ctrl 8	1.04086	1.02305	1.02285	0.300379	0.293181	0.296415	0.969526	0.829101	0.80413	0.148668	0.174932	0.18232
	Ctrl 9	1.35862	1.31023	1.29772	0.449242	0.436364	0.443235	1.60681	1.44019	1.38465	0.247444	0.264024	0.263385
	Fig 8c
		Basal respiration	ATP linked	Max Resp			Basal respiration	ATP linked	Max Resp
	Ctrl 1	1.14745	0.901039	0.764539		Yy1iKO 1	0.717942	0.590485	0.376907
	Ctrl 2	0.866958	0.748524	0.590774		Yy1iKO 2	1.47812	1.28962	1.40829
	Ctrl 3	0.930775	0.787088	0.591379		Yy1iKO 3	0.702345	0.593794	0.450522
	Ctrl 4	0.922418	0.77971	0.793122		Yy1iKO 4	0.737663	0.608697	0.410132
	Ctrl 5	1.07901	0.909931	0.637163		Yy1iKO 5	0.588531	0.474112	0.346958
	Ctrl 6	0.987568	0.843052	0.460953		Yy1iKO 6	1.47215	1.22691	1.44441
	Ctrl 7	0.657437	0.562623	0.425611		Yy1iKO 7	1.09637	0.883223	1.01793
	Ctrl 8	1.07676	0.916525	0.874825
	Ctrl 9	1.33162	1.10049	1.52566
	Fig 8e
	E15.5	OPP	Rel. Prot. Synthesis
		Total			Total
	Ctrl 1	1.12492		Yy1iKO 1	0.61189
	Ctrl 2	1.13427		Yy1iKO 2	0.847027
	Ctrl 3	0.716099		Yy1iKO 3	0.725373
	Ctrl 4	1.02472		Yy1iKO 4	1.19254
	Ctrl 5	0.98209		Yy1iKO 5	0.868657
	Ctrl 6	0.855224		Yy1iKO 6	0.759701
	Ctrl 7	1.12537		Yy1iKO 7	0.780597
	Ctrl 8	1.06418		Yy1iKO 8	0.756716
	Ctrl 9	1.18358
	Ctrl 10	0.685075
	Ctrl 11	1.10448
	Fig 8g
	E15.5	OPP	Rel. Prot. Synthesis
		G0/G1	S/G2/M			G0/G1	S/G2/M
	Ctrl 1	1.13719	1.08631		Yy1iKO 1	0.574264	0.718067
	Ctrl 2	1.11308	1.21519		Yy1iKO 2	0.829493	0.957422
	Ctrl 3	0.718894	0.704258		Yy1iKO 3	0.715352	0.825901
	Ctrl 4	1.03084	0.994246		Yy1iKO 4	1.12039	1.35931
	Ctrl 5	0.986468	1.02183		Yy1iKO 5	0.834578	0.974956
	Ctrl 6	0.859076	0.876523		Yy1iKO 6	0.713719	0.824026
	Ctrl 7	1.0567	1.24682		Yy1iKO 7	0.733318	0.876523
	Ctrl 8	1.09589	0.965582		Yy1iKO 8	0.751283	0.698406
	Ctrl 9	1.17266	1.15307
	Ctrl 10	0.692487	0.723718
	Ctrl 11	1.13672	1.01245
	Fig 8j
	E15.5	OPP	Prom1+ cells
		Rel. Prot. Synthesis			Rel. Prot. Synthesis
	Ctrl 1	0.921811		Yy1iKO 1	0.967078
	Ctrl 2	0.969136		Yy1iKO 2	1.13374
	Ctrl 3	1.15432		Yy1iKO 3	1.0144
	Ctrl 4	1.01029		Yy1iKO 4	0.962963
	Ctrl 5	1.02675		Yy1iKO 5	0.973251
	Ctrl 6	0.917695		Yy1iKO 6	0.868313
				Yy1iKO 7	1.05556
				Yy1iKO 8	1.00206
				Yy1iKO 9	0.880658
	Fig 8l
		Rel. Prot. Synthesis
	E10.5	Total		E12.5	Total		E15.5	Total
	1	1.27219		1	0.858921		1	0.423237
	2	0.931953		2	1.10788		2	0.460581
	3	1.13905		3	1.0166		3	0.389212
	4	0.838264		4	1.01245		4	0.287967
	5	0.897436		5	1.00415		5	0.248548
				6	1.0086		6	0.412039
				7	1.05697		7	0.35292
				8	0.965604		8	0.383375
				9	1.04085		9	0.376209
				10	0.927983		10	0.406664
	Fig 8n
		Rel. Prot. Synthesis
	E10.5	G1/G0	S/G2/M		E12.5	G1/G0	S/G2/M		E15.5	G1/G0	S/G2/M
	1	1.22392	1.34488		1	1.03571	1.02893		1	0.364074	0.308058
	2	1.0153	0.932343		2	0.902957	0.89876		2	0.487623	0.417149
	3	1.11961	1.15512		3	1.28938	1.20868		3	0.500767	0.408471
	4	0.924896	0.771452		4	1.06068	1.06612		4	0.310186	0.239876
	5	0.980529	0.837459		5	0.796495	0.849174		5	0.378532	0.289463
					6	0.914786	0.948347		6	0.277327	0.302479
	Fig 8p
	Prom1+	Rel. Prot. Synthesis
	E12.5	Total		E15.5	Total
	1	0.934372		1	0.469967
	2	1.05395		2	0.542269
	3	0.998331		3	0.508899
	4	1.00667		4	0.394883
	5	1.00667		5	0.297553
	6	1.0061		6	0.530765
	7	1.05876		7	0.450388
	8	0.964523		8	0.491962
	9	1.04213		9	0.498891
	10	0.928492		10	0.534922

## Sheet: SFig 1
	SFig 1a
		E12 1	E12 2	E12 3	E15 1	E15 2	E15 3	E18 1	E18 2	E18 3
	Rel. Yy1 mRNA	1.07933	1.03686	0.883808	0.755091	0.720159	0.907344	0.739978	0.709015	0.738484
	SFig 1b
	SFig 1f
	E18.5
	Ctrl	Cortical thickness		Yy1cKO	Cortical thickness
	1	452.778		1	281.433
	2	539.62		2	292.982
	3	479.386		3	267.398
	SFig 1g
	E18.5
	Ctrl	Dapi		Yy1cKO	Dapi
	1	765.667		1	490.333
	2	749		2	564.667
	3	819.333		3	437.333
	SFig 1j
	E11.5
	Ctrl	pHH3+		Yy1cKO	pHH3+
	1	49.3909		1	40.178
	2	38.6977		2	27.45
	3	39.8834		3	35.7857
	4	36.6513		4	30.4545
	SFig 1k
	E11.5	pHH3+
	Ctrl	Apical	Basal		Yy1cKO	Apical	Basal
	1	0.831585	0.168415		1	0.806274	0.193726
	2	0.827445	0.172555		2	0.838494	0.161506
	3	0.81631	0.18369		3	0.787655	0.212345
	4	0.808384	0.191616		4	0.775124	0.224876
	SFig 1n
	cCasp3+				cCasp3+
	Ctrl	E10.5	E11.5		Yy1cKO	E10.5	E11.5
	1	0	0		1	0	1.33333
	2	0	0		2	0	2.83333
	3	0.166667	0.166667		3	0.5	6.83333
	SFig 1o
	siCtrl	rel. Yy1 mRNA		siYy1_2	rel. Yy1 mRNA
	1	0.892372		1	0.24811
	2	0.983309		2	0.244694
	3	1.12432		3	0.248684
	SFig 1p
		G1	S	G2/M			G1	S	G2/M
	siCtrl 1	56.9	36.5	5.23		siYY1 1	63.9	29.1	5.19
	siCtrl 2	55.3	37.2	5.83		siYY1 2	64.3	29	5.2
	siCtrl 3	56.3	36.5	5.53		siYY1 3	61.3	31.3	5.08

## Sheet: SFig 2
	SFig 2b
	E12.5
	Ctrl	Sox2+	Dcx+		Yy1cKO	Sox2+	Dcx+
	1	214.833	38.8333		1	143.667	23
	2	191	35.6667		2	138.167	30
	3	182.833	34		3	116.167	21
	SFig 2c
	E12.5
	Ctrl	% Sox2+	% Dcx+		Yy1cKO	% Sox2+	% Dcx+
	1	0.846912	0.153088		1	0.862	0.138
	2	0.842647	0.157353		2	0.821606	0.178394
	3	0.843198	0.156802		3	0.846902	0.153098
	SFig 2f
	E18.5
	Ctrl	Reelin+		Yy1cKO	Reelin+
	1	0.609491		1	1.01971
	2	0.400534		2	0.708383
	3	0.650936		3	1.29573
	Ctrl	Tbr1+		Yy1cKO	Tbr1+
	1	18.5459		1	14.344
	2	19.6262		2	11.4522
	3	21.1147		3	13.5671
	Sfig 2g
	E18.5
	Ctrl	Cux1+	Ctip2+	Cux1+Ctip2+		Yy1cKO	Cux1+	Ctip2+	Cux1+Ctip2+
	1	21.3053	23.2	0		1	12.7451	15.1961	2.45098
	2	31.656	21.5005	0.182983		2	16.6906	21.1511	5.82734
	3	25.3817	26.2595	0.0763359		3	11.194	16.8325	4.80929

## Sheet: SFig 3
	SFig 3c
	E12.5
	Ctrl	pHH3+		Yy1iKO	pHH3+
	1	41.2403		1	33.5504
	2	36.8463		2	29.6131
	3	41.7876		3	30.9327
	SFig 3d
	E12.5	pHH3+
	Ctrl	Apical	Basal		Yy1iKO	Apical	Basal
	1	0.807988	0.192012		1	0.844845	0.155155
	2	0.859915	0.140085		2	0.770169	0.229831
	3	0.799962	0.200038		3	0.801594	0.198406
	SFig 3e
	E12.5
	Ctrl	cCasp3+			Yy1iKO	cCasp3+
	1	0.5			1	16
	2	0			2	23
	3	0			3	25.5
	SFig 3g
	E14.5
	Ctrl	pHH3+		Yy1iKO	pHH3+
	1	45.8862		1	42.0248
	2	38.7719		2	50.3489
	3	36.5847		3	39.1305
	SFig 3h
	E14.5	pHH3+
	Ctrl	Apical	Basal		Yy1iKO	Apical	Basal
	1	73.665	26.335		1	67.6724	32.3276
	2	81.6192	18.3808		2	65.852	34.148
	3	78.6595	21.3405		3	66.3297	33.6703
	SFig 3l
	E14.5
	Ctrl	cCasp3+			Yy1iKO	cCasp3+
	1	0.0829051			1	3.2647
	2	0.0500593			2	3.34855
	3	0.225183			3	1.15103
	SFig 3o
	E15.5
	Ctrl	% Yy1+		Yy1iKO	% Yy1+
	1	100		1	20.8333
	2	100		2	26.6173
	3	100		3	27.7299
	SFig 3r
	E15.5
	Ctrl	% Yy1+		Yy1iKO	% Yy1+
	1	100		1	29.978
	2	100		2	43.5977
	3	100		3	32.5027

## Sheet: SFig 4
	SFig 4c
	E12.5	Cells per RU
	Ctrl	Pax6+	Tbr2+	Pax6+Tbr2+		Yy1cKO	Pax6+	Tbr2+	Pax6+Tbr2+
	1	147.75	27.25	7.5		1	108.5	15.75	5
	2	149.25	21.5	5		2	119.5	15	7
	3	132.25	18.5	4		3	101.25	14.75	5.75
	SFig 4d
	E12.5	Cells per Dapi
	Ctrl	Pax6+	Tbr2+	Pax6+Tbr2+		Yy1cKO	Pax6+	Tbr2+	Pax6+Tbr2+
	1	75.7692	13.9744	3.84615		1	79.3419	11.5174	3.65631
	2	78.8639	11.3606	2.64201		2	74.2236	9.31677	4.34783
	3	85.1395	11.9099	2.57511		3	75.7481	11.0349	4.30175
	SFig 4f
	E15.5	Cells per RU
	Ctrl	Pax6+	Tbr2+	Pax6+Tbr2+		Yy1iKO	Pax6+	Tbr2+	Pax6+Tbr2+
	1	122.333	80	18		1	45	43.6667	10.6667
	2	100	61.3333	16.3333		2	45	35.6667	7
	3	83	81	15.3333		3	64.6667	39.6667	7.33333
	SFig 4g
	E155	Cells per Dapi
	Ctrl	Pax6+	Tbr2+	Pax6+Tbr2+		Yy1iKO	Pax6+	Tbr2+	Pax6+Tbr2+
	1	18.62	12.1766	2.73973		1	10.8783	10.556	2.57857
	2	17.5953	10.7918	2.8739		2	16.5848	13.145	2.57985
	3	14.2612	13.9175	2.63459		3	20.9503	12.851	2.37581
	SFig 4k
	E14.5	Cells per RU
	Ctrl	Pax6+	Tbr2+	Pax6+Tbr2+		Yy1iKO	Pax6+	Tbr2+	Pax6+Tbr2+
	1	151	70	54		1	109.333	54.6667	32.6667
	2	151	67.3333	55.6667		2	119.333	63.6667	34
	3	126.333	59.6667	52		3	110	61.6667	36.3333
	SFig 4l
	E14.5	Cells per Dapi
	Ctrl	Pax6+	Tbr2+	Pax6+Tbr2+		Yy1iKO	Pax6+	Tbr2+	Pax6+Tbr2+
	1	34.3625	15.8352	12.0865		1	28.0238	14.1071	8.16359
	2	29.003	12.9887	10.4989		2	29.954	15.7935	8.60189
	3	33.2319	15.9549	13.5614		3	32.5507	18.0882	10.7273
	SFig 4n
	E15.5	Cells per RU
	Ctrl	Pax6+	Tbr2+	Pax6+Tbr2+		Yy1iKO	Pax6+	Tbr2+	Pax6+Tbr2+
	1	102.333	49.3333	31.3333		1	99.6667	52.3333	26
	2	102	81	27.6667		2	77	71	22
	3	113.667	89.3333	24		3	86.6667	60	22
	SFig 4o
	E15.5	Cells per Dapi
	Ctrl	Pax6+	Tbr2+	Pax6+Tbr2+		Yy1iKO	Pax6+	Tbr2+	Pax6+Tbr2+
	1	19.1158	9.21544	5.85305		1	23.3048	12.2369	6.0795
	2	18.4448	14.6474	5.00301		2	15.1079	13.9307	4.31655
	3	20.6042	16.1934	4.35045		3	16.6667	11.5385	4.23077
	SFig 4r
	E15.5	Cells per RU
	Ctrl	Pax6+	Tbr2+	Pax6+Tbr2+		Yy1iKO	Pax6+	Tbr2+	Pax6+Tbr2+
	1	104	82	41.6667		1	98.6667	86	46.6667
	2	97.6667	76.3333	43		2	110.333	59	29.3333
	3	107.333	57	33		3	91.3333	53	31
	SFig 4s
	E15.5	Cells per Dapi
	Ctrl	Pax6+	Tbr2+	Pax6+Tbr2+		Yy1iKO	Pax6+	Tbr2+	Pax6+Tbr2+
	1	18.0713	14.3075	7.19177		1	14.0596	12.4656	6.79724
	2	17.2587	13.3613	7.67658		2	22.0725	11.6075	5.97992
	3	19.9067	10.7805	6.01627		3	20.2689	11.5935	6.86819

[truncated: 4 more sheets: SFig 5, SFig 7, SFig 9, SFig 12]
